# Supplementary material for: Whole genome sequencing of Moraxella bovoculi reveals high genetic diversity and evidence for interspecies recombination at multiple loci
Source: PLoS One. 2018 Dec 17;13(12):e0209113. doi: 10.1371/journal.pone.0209113 (PMC6296526; doi:10.1371/journal.pone.0209113)
Supplement: S1 Dataset — (ZIP) [file pone.0209113.s001.zip]

Archive with 1 entries (1 files):
- S1 Alignment.fasta
