# Supplementary material for: Whole genome sequencing of Moraxella bovoculi reveals high genetic diversity and evidence for interspecies recombination at multiple loci
Source: PLoS One. 2018 Dec 17;13(12):e0209113. doi: 10.1371/journal.pone.0209113 (PMC6296526; doi:10.1371/journal.pone.0209113)
Supplement: S1 Dataset — (ZIP) [file pone.0209113.s001.zip › S1 Alignment.fasta]

>57850_
CCGTAATTAAGCGTCCCCGGGCACGTTGTGGAGTAATCGTGGCTTGAAGACCTGCGGCCCCAGGTCACCATACTTTCCAGGTTATATAGTGGGCCCAACCGCATCCCCCCGCGTGGCAGTGCCCACAAACGACCCCGGGCGCTCTCGACCACAAACGACTTAGGACGTGCCACCACCTACAAATGCGGCCTAAACGACCAGAACAGGGATGCCCTAAGTTGACACGGCCTCGTACAAACGCCGCTTCCCCCGGGAACCCCCAGTTCTTCGTTCTTGGACACTACCGTCCACGCAACGCGTTGCGGTAATACCGGAACCACTCTCGGGCATACAGTTACTCCTCGGTAGACTCATCTAACAGTGAAGCAGCGTCTACCCCACTATCGTACGTCTAATTTCCGGTGATAACTCGGCCGGTCGGGACATCCAGTACGCTTCCCTCTAGAAAGCACACTTATGCGGCCACACCTCTGGAGTAAATACATGTCTTCCCATAGTAGTGTTAATTCCCGCCTGCCGTATTACTGGTGCCTTTGTTAGTTGGTGTGCTTATGTCTTAAGTTCGGTTTTAATAACTCAATTGCTAACTCACTCATGAGGAGGAAGTGCATAACGGGCGAGGTGTGTCGGGTAAGTGGGAGACGCAGGTCGGTCGGAATCCTCGCCAACTCTTCTGAGTTGACGAGGGTCCACAAAACTGGCCCCGACGAGGCGCGGGCCACAGGGCCACAATTTTATAAGCGGATGCCCAAGCGGACTTCTGAGATGTCTGGCGGCAACCTAACCCTCCCCTTAGGCGTTGATCAAGGGGCGGTACCACGCTGAAGAATGCGGCTGACCGGACCGCAGCTCCGACCGCTCCATGCTTCTCCCGGTTGCTATGCGATCCTAAGGCGCAGGTCTCGTATATCCAGCGGAGGCACGGGTACGCGCAGTGGATATGTCTTCTCAATCCACGTATCGCGTGGCCGAACCTCCACGGACGTCACCAGATGACTAGTGCTTGTCTCCCTCCTCTGGAAAGCTCAGCAGGGTCCTGACGTTTAACCGGAGGGGGTGCTGTGGCGTATAGTACAGCACTCTCCTTTTATCTATCCGACAACAGTCATTAGGGCAGTGTCACCTGAGTGCTTTTGGGCTTTGCACCGCACCCCTTCTTCTCTGGTTGGTCCGACAGAAGCTGAATAGCGCCGGGTGTTCACGGCCGCAAGGGGCCGAATTCTATCGACATGGTCTACTAAATCGCTAAAGTGGCATAACCCCCCACGTTAAACCGCAGGACTTCCCGCACGAACTTCCGTCCTGCGGCGAAGCTACGCGCTCGCAACTCCTGGGGACTCGCCGGCGGCTTGTTGGTGGCCTTAGCCTTCGCCCCGCCTCCACTGTATAAGGATGTGCTTCCCGGTTCCCCTGTAGGGACGAGGGGCGGGGTCCCACGAGGCCCTGTATGACCCGGGAGCCCGCTGGCTACGGTTATATGCCGCCTTATCCGCAATCGCGTCCCATCCAATCTCTGAGGCCACCGATGGACCAGCCTCTATTTACGTTCGCCAAGCATGACTCTGGTCAGTCACCGTCCAACACGGAGTGATTTGCCACGGCGTTGACGTTCGGGTACCGGTGCCGGGGTCCAACCGGGAGCTTCCAATTCTTGGAATGGAAAAGCTGGATCTGAATAAGCCCAGCGGGGATAGAGGAAGTCCTTCGCCAAGGCGTCGGCGCGGACCGGCGAGCGACTCTTCGCACGTCTATTGAACTATCCACCAAGAGGAAGTCAGACCACCTTCGCGGTTACTGTACGCCAACGCTGGACATCCAGTACAATTAGGGGGGCGGTCGGGCTAGCTGGATGCCTTGGCTCAGGCTGGGTATGGCCCGCGAACGGACCTAGTCCAACCGGGAGTGCCGCAGCACGGTATACCCTAATGGTGTGCTATCGGGGCTCGCTGGAATTTCCGACCCGGGTTCGCTACCTCCTTGTCCGAGCAACCCGCCTTCCCCAAAGGAACCTCATACGGGTGCACAATTCAGCTTCGGTCCTCCTTATGGTGGCGATCAGGGGGCCGTGATCCACTTCCACGCGGCGCGCGTTATGTCGGAAATTTCACTCCGCCGCTGCGCAAGGGGTTTGGCACCGCCTCAAATCACAAGCAATGATTTCTGGGAAAAGGCGCCCGGCTGGTCTGGCGGGTCTAGGCCCAGCGTTATCGGTTACGTTCAGTTTAACTACCTTCGCCTTTTTAGCCCCCATCCTCCGACCCCGTGACGTCGGTAACTGGCGCGCTATGCACTCTCACGCGGCGCAGCCTGGGGCAGTCGACTGCTACTCATACACCACGCCGGTCGAGGTTCGATCAAGAATCTTTGTGTAAGTTGAGTTAGCGTGTGGAAAATGGGCCTCATGACTTATTGTGGTACACACGGATGGGGGGGCGCGAGGCACGCTTGGAGCAAAGCGGTCTGACTTGCAGATCCGTCCTCCACTACTCAATGATGCTGTTCAATCACCGTCCCCTCTACCAGTAGATCCAAAGAGTGAACCTTAAGGCTGCTACGCCTAGCATCGCCCGATGACACCCTGTTGATTTCGGGTGCTTTGCGTTCGGAGCCCGCTTAGTGATCGCAAGCCCCGTTTGCGAACGTATCCCTACGGTCAGACTGTGAAACCATGGGGTCCTTTTCCCCCCGGCGAGCAAACTACGCGGCGCCGTATCCCCCCTGAACGAGCGCGCGGCATCGACCAAGTCCGACTCGGGGGTGACTACCCTGTCTCGCTGCTTAATGAGCCGAGCTTCCCCGTCGCGATGCCCTGGTCTTTCGGCTCCCCCTCCTTGCCTTGCTCGCGAATCGTATATAGCAATAACCTCGTGGTGCGTATGTTGTTGTCTGGGCTATAGTAGAACTAGGGTAAGGGCACAAATGGTAAAAGCCTGTCAAGTTCCCTGAATCATCGTCGACCTGGTGCTAGTGAATAAATCCAGCGGAACATTGGCCAAATAGTACCGTTGGGGAGCACCTCCTAGTTGCCATCTCTAGCCCCCTCTTACCAGATGTCCACCGCCCTCCCTTACTAATCAGAGTTTCGCCCACTCCCCATACTCTGTTCCCTTGTCCCCTGGAATCCCCCCAACCTGTATGAGGGCGAGCTGCCTGAACTAATCCACCCATACTCTCCGCTCTCGTTGGCGTTACCTCAATTGAAGTTCCTATAACAAACCGCAATAAAAACATTGAGACGTTCGTTGCGTCGTCAAAATCCTTGCAGGCAGATGATGGGTTTAACACATAATGTCATGGAGCGGCTGAATGCCCGTGCCTCCCAGATGTACCGAACTGTTCACATGCACATGAAATCTCCCCTTAGCAGTCCTCCTTAATATGCACTATGCGCTGTAGCTATCCGATACGCCCTGGTTGGCTGGCCCTCCTTTAAATACAAGGTAATATTCGAGCCGACTACAAAAACAGAACAATCATCCCCTATTACTCCCTTCTAGCACCTCCCACATGTTTCACGGCAACGTGCTGGCCCGCCACTTCATTCTCGGCGCCGCGCTGAACGCAGCCGGCCAGATTACTTGCAGTTACACAGCTGAGGGCTCTCCATAACAACCTGCTCCAGGCCCACGCTGGCACGACTCATCGCGCAAGAAATGTGTTTCTTATTCCTGTTGGATAACCAGCTCCTAACCTGAAGAAACACATCAAAGGCAAGCAATATTCTCTCATGTGCTGGCCACCGAGCACACGTTATTTTTGACAATACTGATCTTTTAGGTTCGCGGTGTTATGTGTTTGTGGCTAGGCAAACCCGTGTACGCGTGTTCTGTGATGTCAATCCATCACGACCATGTTTGTGTTTAGTCCATAACCGCGGCCACGTAGCGCCAAGCACACTCCCAATACGCCGCTAGTGCGGATGGGGTCACCACCAATGTCACACCGGATTCTCCCTGAAGCCGGACTCCAATTGGCTAGCGCTCAGCAAACGCGCCCTGTTGATAGACAATTGTCAGTTTTTTAGCGCAGCGACCCAATCGTACTAGGTCACGTGACCCCTTATCTCCCCCTAACGGCGATCCATCACGTCACCTGTGAATCGAAACACCCTGGCGATCGCATCACCTGGGCGAGATACTGTTGTTTCGATTCGATAGTCCAGCACACCAACGTAGGTGCACGGCGCCGGTCCCTACCGTCGTGGTTTAAACAAGATCGCGCGGGGAACTCGTCTGCAAGAACGCTCGGTTACGAGAGGTATACGTACTCGACGGCCATTTCAGTCAAGATGCACGCGCCCGATAATTTCAGCCGGGGCGGCTGCACACAACTGATATCATCTGTGGCATAGTAGTCGTTAGGCGTGTGACTCCAGCTACATGAATGGTCTTAGCCGTTTCGGCCCGTCCGATCTGAAGCCGGTTTCAAAGTCTTCCCACTCGTACAAGCGTTCCCCTCATCGCTGGCCCTCAGTCGTATCCATGATGCCCCTCACAGGCTCAGACCTATATACAGTCCAAATCTGAATGAGTTGGTGCCGTTACACTCGTCTGCCGTCCGCCACGCTCGCGCCGTTCCCCTTGGCGGACGCCCGGACCCTAATATCACCCCGGAGGGTGATGTACTACGCACGTCACCACGTCGCCCAGCATTTCTATCTGTTCATCTCCAGCTGCTTGGTTTTCACACTTTTAGTCTCTGCACTTCAGCCCACTATATAAACCTATTTGGCTATACTTGCGTGGTGCGTTCCGTATGGACTCCAGGTCTACCGTAAGGGGCCTGGTCAGGAAAATGCCTCGCCCGAGCTGCCGTAAATCCCACCGTCTCAGCGCCGCCACCTGGATTTGGAGCTGGCCAGTTCACCGACCCACCGTGTTTGTGGCAACCACTCATTCACCGGCAGCGCTCGGACGAAACTGTCACTTACCAATCATTCGCATGGACAGCCGCAGCCCAGGGCAGCTGCCGAGCTACCTTTCCGACCCAAGTGCGCATTTCGCCACAGGATGGTTTTGTGACGAACAGGGGCTGCATCTGGCATCTGTTCGGATGTTGGCAGCCGCAGCACGTCACCAATCCCCCGCCCCCGCAGCAGTCCAGCACTTATTCGGCCATGCTCTCATCGTTGCCGCGCGTAGGACCACATCCTTTGCCAACCTTCATGCGAACGGCATTTCTATCCGGCTTGCGCTAGGCGGCCAACGGCCTCGGATGGTCCCAGTTTCCCATCGAGAAGGATACGCCGGATCGAGCTGCCTGACCTACCGCACGCGCAGCCCTACATGAGCGCGTTTCACCGCAATCATACCCTCTGTCGACACCTCCTCGTGGGTTTATGCCTTCCGAGCTCGAAGTGCACGTTGCAATGGATCGAAGGAATTGCTCGCTCCACGGGCAGTCCACATACCACGCTTGATTAGGCCAGACGCGCCACCACACACTGCAAGACCCGCATCTGCTGGCGTGCGTGTCCGCCTGGCGAGCAGGCGCGCAACCTAGCCAATTCTTTAGTGGCTTCGCGCACCCTGCCCTCCCGCGCTTCTCGTCGATAAACCATCCCTCCACCCGAGGGCCCAACGTCCCTCGTGTCATCTCCGACGAAATGCGTTTGCACCTGACGAAGCAAAAGCGGAGTTTTGGGAACTTATGCGGGGTATTGTTGACTCGTACGCTGCGTGCTGAAAAATAAGACAGTAAGCGCGAGTACAAGACGTAGTAAACGCGTAAAAAATGAATATCCCTGCGGTTCAGCTCATAGGCGCGGTCGGTGGGGATCGACCTCAGCGTGTAGGCTAGGGAAACCTAGGTCAAGCCGGCGTCGAGGCAATATCGGTAGAGCGGGGTGTCCGAAGGTGGGCCCGTCCCGTCCGCCTCGCGGGAACCGATGTAGGGGGCCAGCTAGAGTCGACTGAGCGCCCACCGGGCATTAACAGAGCCGGCGGCCAAGTACAGCCTATCCTAGGGAAGTCCGTCCGACCCGTTGCCGCGGCACTGCAATGTGTTAATACCCGGTGGGGGGTCTAGGTCCTTCTTGGTCCTAACTTAACAGGCACCCGCTAAATTATGCCCAGGGTTTTTGACCGGGATCTTATAAAACCCAATACATACGTTGATCACTCATGGTTTTTTTAATTCAGATTTCCCGACGCGTGACCTCCCTCACGTGTGCGATTCTATTCGCGACAGAAAATGTCATGTAAGGTGTCCTGACAATGATAACCTCTATGAGCCTCTAACAACTCGCGCCAGGGAGGAACGCCTAATTACATGGGCGCCAGTTAACAGACCTGCAACAGGCCGTCATGGATATCCTGCATTTCCTGCGCGCAAGGGTGTACCCCCTTAGACCACAACAGTTGTGTGGCCTTCAAGTAGTATACCCGACCTGCCGAACGGTCTTTTGACAACTGGACGGGAGAGCGCGCGCACCAGAAGACGCCTGGTGCAACCCGGAAATGCGCAACGAGGATCCCCCCCAGACCATCTATACCGGGTGGCCATCTGATCACTCTTAGCGACCACCACAAACATGCATTAAGGCCAACCATTGCCCTCGGGGCGGCACCGTGTGCACACGGCAGTTCTCTACCCCGTTTCGTCAGCTCGTGAGACGTGAGATCCAATTATTGTGATCGTGAGTCCCGTATGTGTCATCCGTCCTCGGCGGGTCAAGCCGCCCTCGCATGCTGCAGGACTACCGGCTGTTGTGGCCGTTTCGGGCGCCGGAGTTGGGGCGGAGATGGGACAGACGAGGGGGTCTGCATTGTGGTGTGACCGGTGGACAATCAAGACCGTGCAGGAAGGCTGCCCTGCATTCCACGCGTGCGAGACCATGTGACCGAACTGGACGGTTTTGCGGGTTCCGACATAATGACGCCGTCGGTCGCGTTTACCGGGCACACGTGCGAGCTCCCTCCCCGGCTTGGATGCGTCCCGGTGGGCGTAGATTTATCCCTTTGTTGTACCGGCACGTCGCAGCTTGAGGCCTGCTCTCGCACGCTAGTTCAAAGCAGCGTCCCGCTACTACGCAGGACCTAATCAGGGACTGGACCAGGCCGACTGAGGGTCCCACCCCCTATGGAGATAGGGTGCGACACTGAGAATGAGCGGGGAGAACCACGTGCACACTTCGTACCTACGTCTGCACTCCTACACCTCGCGTGTCCAGGAAGGGGGCATTGACGCGTTGACCGGGCCGCAAAACACCCCCGTCTTTACATCGACACACTGGGGACCATGACCACGCGCTCCATTTAGCTACCACTAGTTGACGACGTTTACAGATATGCGACGATCTTCTGAAGTGCACGCTGTGGCCGGGTCCTGACAAACGCGAGGCACGAATACTCCTCATTTCAGGACCTACCGGGCCTCGGTCTGACTCCTTCGTGGTCCGGGCGTCTCCTGCTCCATGTCCTTCTGCAGTGCCTCAGCTGCGTTGCGCAGGTGGCGCGCTTAGTGGCGTGTTAAGCTCATGTAACTGGGACCTAACTAGCTCCCGAAGTCCAGAATGCGCATCTCTAACTTCAGCCCGAGCCGTACAGATGGCACTCGTATACTCCATCCAATACTCTCGGCGCTGTTGGAACAGCACAATCTTATCGCGGAGGGTCATGATGGTTCTAGCGAGATATGGGTCGGAGGCAATGCCGTTGGCAGGCCAGAGAGCTATACACTTAATGGGTTCATTGGTCAACAATCAACAGAACTTGTAATCCTTATAGTTACTCATAATCTGTACAGCCAATTTCGCTTCAACAACTCTAGTCAAAACCTCGCGCCAGTACACTGAAGCTCAGCGGTATAGGTATTCTCGCGGTGCTGAGCTGTAATAGGTGGAGGATCTCACCCTATTCGCATGCACTTCACTCCTTGGTCAAGCTTCTGCGTTTTCACCATTCCTGATTAAGCACCCCCGTCAAATGAATAACTGAGTGGGCCCGATGGCAGTACGTGGCACGCTGGCCTCCCACACAAGCAGAAGGTGGTATGTTCTTCCGTGGCCGGAACATGGACAGATAGGGTAGCGTCACGCGCTGCGGCTACAGCCTGTAATAACGTGCCTGGCGGCTATAGAGCAGTTACTCGGAAGTTGCAAAAACGTTCAGCGACAGCGCTATATCTATGTCTACGTTAACCCACGTGAGCTGCCTCACGCGCACAGTGTATCACCACCGAGCCGGCCGCAATGGACCACACTGCATAGGTTCTTGAGTCGTCCACTTCACTTAATGCGCCATACAATGCTGGGCGGATTTGACGACAGTCCGCGTAACTTTGAAGTTCGTTGCAAGGCAACACGGGTGCAGCCAGGATCTGTGCGTGAGGTGCGGCGAGGGATTAAACGCTCAGGTATACGGGGCGCTTGCGTGGTCACCCGATTTCTAAGATGTACAGGCGCGATGCTTAATGCGGTTGCCAGCCAGACCATATGATTTTCGGCACGATTGTGAGTAACAGGAGATTGGCCACATTTCTCAGATGTAGGCTGTCACTGTCGCTGAATAGGTAGTATTTTGGGTTCAGGTTTCCGCTCCACGTGCGCGTGGGATGACCCTTGCACACATTTCGATCTGTCCCGTCGTGCGAGAGGTCCCAACATCACGCCGAGCAGACGAGGGCTTTAGTGTGCGGTGGAATCTCTAGTAGACAGGGGACACCAGGTAGTCAATACTGATCCAAGGGCTGCAGGCGCTTTCGGGTGAGGCGGACCTAGATTGTACATGCTTTTGTGTGGCACATAGCGCCGAACAAGAGTAGCATCTCGGGAAACTCCCAGACACATCGAGGGTATGCTGGGCTATTCTTGGCTGGGAGGGAGCCAACGAAGGAATCGAGAAGTTGCACTGCGTATTCCGCCTCACGAGCCCATTATACGTGGTAGGCACACGCATCGCGGCGGTCATGGTCGTCCCGCCCCCTAGGTTCTTTTCGCATAGGGCTGGATCCGATAAGCTGCGTTGATGTCTTTAGCATCGGCTAATGGGTCCATGACATGAGTAGGGGGTGTGTGCTGTGCGGCCCCTTCTTGTCTATGTACCGCTGTCCGTCCCCACGGCCGATCGCATTACCAAAGCTCGAGTTCTACTCTTTCCGGACTGGGGAGGTGTCGCACGAAAAATCGAGTAATATCTACCGTGACGGGGCCGATTGCTGCTCACAACGGGAATTATCCACAACAGCGGGCAAACTCGCCCCGCACAGCAACTCCTCCTACATTGTACCAGCCGGTGGGTCCTCACGATCACCGGCCTAATGAAGCGTCCTCAAGAGCCTGGAACGGTTGCGTAATGGCTGGAAAGCGTATCAAGGCAGCCGGATTACGGGTGGTAAGGTAGACAGAGCCGGGCCCCGAATACAGCGTACAGCTCAAGAAGGAATATCACTGCCTGCCGGATGTGCAACTAGATGACAACCTCGTACTGAACCCAGGTGCACACAAGTCGTCTGTAACGCCTCGAACATGAGAGCCGCTTCGGGGGTGGGGCGCCCGCGATCACTCGACCCTCCCAGGCTAGCGAGCTTAATCTTAGTATCCTGTCCCCACCGCGTCCACTCTTGAACGACCGCAGGTAGTCAACATATCGCCGGGGGCCCAGTCTTCGTCTGTCCGGGTTTTCCACGCACTGTCCGGTCTCACACGATGGTCTGGTGGGTGTTAGTTGTTTTGCGGTACCCAAGGAATTCGACCGTAGCATCTCGCATAGCCACTAGCACGCTTGGGATAGGGATACCTCGGGCCGGCTTTAAGCGCAAACTTGTTCGTTGCTGATGGGGGGCTCGCCGATGACTGGTGCCCGTGCCTAATGTGTCCGGTATCAAGTTGTACGCGGCAAGAGGTGGTGCACTCGTCGACGTAAGGAAGTGAACTATTAGATGTATTGTATAAACACGACCTCACCATCCGCAAAGTGTCTGAGCACGACGGACTCTCCAGTGATGACTTGCCCAAGCGTCGTCGCAGCTGCCAAGTGACACGACACCTGCCACGGGACTCTGCATAAAGCCACGTTTACCAACTCACTTGATTGTTTACTCACTTATGTCGTTTATGCGCAAATTTAATCTCCAGCGTGTGGTTTTGCCGACATCACAGCCCAGTGAGCGTCGACACCACCATGTCACGCTAACTGTAAAGGGTGGTCCGATCGACGGGAGCCTGGGAAGGGCTGCGAAGCGTCCGGTGATGAAGAGTTTGATCAGCGCAGTCATAGTGTCGCCACCCATCAGTACGCCTGATGGTGTAGTCCAACAGCTTACCCTTGGTTCTCTAGCCCAGCTAGAAAGCAGATCCCGCCGTGGACCCACGCAATGCAGCGGGGCGCGTACAATGGGCGAACACGGCAACAGTATATCGTTGTGCCGGGCAGTGGTAAGGGCGAAGCCCAGTTTGCACGCGCCCGCATATGTTAAGTCTAGACCAATTGCGACTCGTCGAACAGGAGAATCCTACGTTCGCCGGGCGGGCGGACCTCCGAGCACGTACCTTTGCTGGACCCGGCTGATCACGGCCGCAGCCCCCCGCTGATCTGCATGTGCACCACGCCCTGGGGCTGTTTAGAGCTACGGAGCCTTTCGGCGGAGGTACCGACTGGGTACCAAGTCTAGAGTCTCCATGCGTGCTACGTGTTCGATCTCATCGCTGAGGTGGGCTTCATCGGACAACTGGCGTATATTCTCGCTCTCGCTCCGGCCGTAAACAGCGCTTAATTACAACGAGAGAATTTGGGTCGGTGCTCCACGCCCTCCACCTTGCTCACGAAGAGGCTCCGAGTGCCCCCTCACCGGGTCACTCGGTGGAGCGAAGCCAAAAGCGAGACGCGTACCTCAGCCGCTCAGCATGACATGTCGTGAGTATTTTGATGGTTCGCTCCTCACGCAAAGGAGTACTCGCCAGTGCCAACAAATGCATCGCAGGGTTGCCCACCCCGAGCCGCGGGCGTGCTGTAGGAGCCAAGCCTGAGACCGATGCCTACAAGTCATTACACCCTCAACAAAACTCACACTCCTTGTGGCGGTACTCTTTTGGTTACTTAGGATTCAGCATCCGCTGTGCTGTGCCTCATATCTGCAATCGCGGGTGAGGGACGGCTCCGCTGCCCTGGACTGATCACAGACAGGATCGAATCGGCGCTGGGGATCCAGGTACGCATACGTGTTGGGCCCCAGTTGAACGCCACAAGCGGTTCGGCGTCCCATCGAGAGCGACACCATCACATGACTGCTTGTGTCTTTCCCTTCGTAATGGGCGGCGCCCCGTACCTTACTCCCCCCATACCGTCGGTCTCAAGTGCCTCCGTCAGGAACGTTGCTTATTGATCATGTCCCGCCACCCGGAATCATCCATCATCTCTCTTGCATCCCTCCAATCCACTACGCAACGTGCATTCCCGCTCGCGCTAAGTTTACAACGCGCAGCCGAGTTATGTTTACCGTCCTTTACGAACAGGTACCTGCTCGATATCGGCATGCTTATTACAGTGAATTACGGCTCCCACGACAGTCATGTTATCTTCCTGCCGCTTCTCTCCCGCGTACAAGCAATTTGCCCGGGCGTGCGTGCGCCTGATTCAGACCAATTCGCCGTTGGCGACGAGGTGGGCGCGTTAGTTTTGCAGGCGTCGGAACAAAATACCGGGAAGTCCGGTTTATGCCCAGGTTAATCGGGAGCAAATCCTAGTGAGCCTGGTAGAAACTCCGCCACCGCGTGTGTGAGCGCTCGGTCGGCACCGAACACACTGCCAGGGGGGCGTCTACTGGCAGGCTGGCGTATCGCTTCCCGCACACTGCCACGCCACGCGGTGGGCATCAGGCGCACCCATAATTCTAACAGTCTCCTGATGGCGCATGGCCCCAATTCGAGTGAATAAACGCGCGTGTCCCATGCGGCTCCCGCAGGCCTGAGTTGAACCTCCGATCCCTGAGCGTGGCGGTCAAGGGAACGTTACTCAGGGTGCTTCAGCGAGGCTGCAGCTCATCCTGAGAAGGCAACCGGACAGAGGCCCCGCCGACCGACCAGGGACAGCCGCAGCTCTTTTTCATAAAGCCGACCTGCTGGATTCGCCCCACCTGTAGGTGTACACGGCGGCCGTAGGAGCGGTCGTGCCAGTACTATCTCCCTGTACTCGAAACCCTCCACAGCTCTTAAGTAGCCTGCCGGTTTGGCGAGGAGTCGGCTGTCACCTGCTAATACGCTTGGCGAGCCACCGTTCTCCAGGGCTAGTCCAGGTAGAGACGCTCGAAGTTGGGGCACTAATCGCAAATGTGCTTTATGGGGGTGGGGGGGCACGTTCTTTAAACGAGTAGGTCCGAGGGCCCGCATTGCACTGCGGAAACCGACGTAGCGGTTGCATACGAGCACCCAAGGTGAGCCGGGTGCAGGGTATCGGATCGGTCAGCGTCAATGCAACTGTCGCTGTCACCTCAGGTTATGTGTCCAGGTCAGTGCCCTGCGGCTCGGCCGGGAGTAAGTCTGCTCCACTTTGACCGCTATTTAGCTAGCTCCCACAACCGCGGTTTTGCCAGGGAGGTGGGGGAGGGTCCAATAAATCGAGGAGCAGAACATTTGTCTGATCTGGGGAGTGAGTGGGTCGGTTCGTTCTAGGACCAAGCACCACAACTGTGCGGTCAGCATTTTGCCTTACATAGCAGCCTGAGGGCGCATTCAACGAGGCGCTCAGTCTTACGGGGGCTCTTATTTTTCGTACATAGTGTCGCCTTGTCACGGAGCAATGGTGCCCGATCTTTGGGGTGAGTCCTACTCGGCGGAGCTGCCAGGACATAGATGAGGACAACTTGGGACCTGCGCCCGCCGCCTGGCGGAATCTGGGATGCGTCTACGAGCTGCTGCGGGTACGACGTCTCTAAACTGACGCCTCGCGAGGCCGCCACCCTTGAGGCGTGTAGCGAGTGCCCATTACTTCCCCCCGCCCCCATAGCGGTATACCCTTGCCGTCGCTCGTGTTCCCCATGTGGCCCCACGTAGCGTAACGGTGGCCATTAGAATTCTAGCAGCTCCCTTTGGAGATACGACTCCACTGGCAGGACAGCACGATTCCGAGCCGCTCGGGCACCGCCTGCCAAGCCTCACCACCCGGAATGAAAGGGCCCGGTACTAGCCTCAAAACTTTAATGCCATTTCACCAATCATGAGCTTACAGGTCCAATTAGATAACTGCCACCGGCGAGAAACAATTGACCCCAAACATGGGTGCCGAGTTGCGACCCCGCCCCGGCAGTGATGTCCGCCGAGGCGGACTACGGTAGATTATCCCCAATAGGGTCGCCCCGCTGTGCCCTATGTAGGCAGACGGGTCGAGGTCTAACTTTGCTGGTTGGGGAAATGGGGGACAGAGCATTTCCCTCTACGCGCGTCAATGGGCTGCGCCATGTCGGAAAACGCAACCCACTCGGGGCTATGGCAGTCGCGCCCGCATATGCCCGGGGGCGGAAACCGCCCGCAGTGGTCGCCAATCATGCGGTCCGGAGTGTGCAGTCCGATTCATGCCGCTCCTCGGGCGCCAAGGGTCGCCACACCAATTATCGCAGTGCTTCCGCCTCTGGCAAAGTGTCGTCGATGCCCTTGGTCCGGCCCCATCACAGCAGTAGGCTGCCGCGTGGACCCGTCTAGCCAGAGCGCACCGTATCAGGTGGGAGAGCGCTTCGCGGAAAAACGCCATACACATATTGCGTTTGCAACGGGGAAGGACGACGTGGTCCGTTATAGCATGGATGGAGACCACACCTCCGCACGACTAGGCATCTCGTGCACGAGGGCTCGCAATAGGAGATGGCCGCCCATGTAGAATATGGAATGCCCATTTAACATCCTGCGTACCGCAGCTCCCCCCCCGTGAACCTCCTATCGTGCTACCCTTTGACGCTAACGTCCTAGAGTTAGCCCCCTTATGAACAAAGAACGAGCCGGTCGATCGCCGATTGTCCGCTCGGTGGCCGCCCCGCCACCCTTTCTTATGTCGAGATGTTTGTGCACCTGGGTTCTTTCGAGATCAGCAGATCCTCCTTACACCCGCGGCAGACGCATAATACCACGCGACCCTCCCATGATGTCGTAGCTCCGCGCCAGCTCCTAGTGCCGCATGTCATCACTCCGATCAGTGCCCGCTCTGGTAAAGCTGGACGGAGTCGCATGAGCATGCTTGGTCCAGCGGTGGTGCATAAAAGCACAATGGGGTCGACAGGCTGCCAGCCCGGAGAGCCGCGCGGGCGCGGCCAATAGTCGCGCTTCCTTCCGCGGCCATGTACTGTCTGGCCGTACCGGTAAAGACGACAACGACTCCGCTCGCCAACCTCCTACCGAAGACGGATGCACCTCCCTCACACTCGGTGCGCCTCTCGCAACCTCGTTTCCGCTCGACGGCTCAGTCTGCAAGAGCAGGTCGGTACGCATTTTGCAGTGGGATATGACGGATTCTTTGGGCGGGGCGCACTACCCGAGTTGTTACTGAATACCAGCCGATAGTGCTTGGTGCGGTGCGTTCGAACGGAAGCAGACCAGGAAGGACGCAACTGTATTGTGAGGGTTTATGTAAGCCCGTGCCGGGAGCACGTCGGAATTTCTGGCATTGGATTCCTGCGCTTGTCCTGCGCGCGGTGATCTGCTTACGGCGGACGGACGTGCGGTCACTGAGGATTGGGGGCCCAGGCTGCATGGGGGTGACGACGACGCCATTGTCTCTCCGTGTGAGATGATGGATGATGCATCCCGAGGGAATGGCACTAGAATTTTTGTGGGAACTGACCGTGCCACGGGCCTGATTGCAAGCGCACTGTTGACGCCCACGTTTTCAATTGGCCGCCTGACCAGCGGGTTGTGGTTTAGCGGGCCTACTGGCCCAGGCGCCTCCTGAACACGCCAGGCTATGCGGACGGATGGCATAGTTGTCTGCAATCCGCATTCCGGCGGATGACTCCCACCACGTACGGTTGGGGGCGAGTGCACGCCCAGAGTGGTTACGTCAAGGATTGCTGGGCCTGGTCACACGTATGGCTAAATCATTGTAAAAAATGGCCCGCGTAACCCCGTACATCTTCTCCGTCACGTCGAGTCCGTTTCCTTAACGCAATCGATCCGTCATGACTACAACTGGACCAACCTTATTACGAGCTACAGTTTCCACCTCGCTAGCGCTTGGCCCTCGCCGTGCTCCCAACTTTGGTTAACTCTCTCGCGAGGGATAGCGGTAGTTCAGATCACACACATTGCAACCCACCCCACTTGCGACATGAACATGTGCAACTACCTTGCGCACGAGCACTAGACCCTGCCCCCGGGACCCGAGCGATTTTGCTAACCAAACCCTTCGTTACCATTTGCTTGCTATCCACAAGCTCAGGCCGTTGGATGAAGTATGCATTGCTGCTTTCACAGAGCTCCCGACGGTCCAACGTAGCCTCGCCTTACATGCGGCACCGACGACTCCACACTTGGCACCGAGGAATTGGCGCGATGCTTTACTACACGGTGGAGTGACTTGTCGCTGTGGTGTGAGCTAGAGGGCTACATCCGATGTGGGAGATATCCGTGAAGAGTTGGACGAAGCGCACGGTCGTCCGTAGTCCTCCTGGTTCGTACCATGGGGGTCCAGTGGAGTGCGCATTATTGGGGCGCAACTCAGCGCTTGTCGCTAATTTTGCGATCCCTTGAGTTTGCTGTTCTGTCCCCGCAAACGACTTTCCTTCGCGCCTGAAAGGCGCCCAGCAGCGGAATGCTTACCAACACACCACGCCACCCTGACTAGACTGCAACTTCGTCACCAAAAGGATGCGACGCGGCGCATCATGATTGCGGCGGGTCGCGTCTAGCCATATCGAACGCAAGTAGTAGCGTGGCATACAGAATCCGCATGAGCCCCTTAGCCAACATACTCCGTCAAGCGGTTGATTAGGTGCGGGAAACGACAGTGTAGGCGTCAAGGCTTCTTAGGGTTAGTGCAGACGATCAGCGTATCACCGACTAGGTAGGACTGCGGAAGGGCAGCTGCGCAGATCGGTCCGCCCGTTGACTGGTCGCAGGCTAAGCGCGGACGGGTCACGCAGCTTTGGACGACCTTTTGAGTGCCGCACTCCGCTAAGGCGCTTTTTCACCTCCGCCTTACTTGATGAGTAGCCTAAGCCGACGCAGGGTGTTGTCTGTAAAATTCAAGGTCGGGGCGAGCTAGTCGGGCAAACAGCGCGAGGTCGAAGAACGGGGCGACTTTAGATAGCCAGCCAGGTCCACGACTCACGCAGTCCTACCCGTGCGTCACATAACATTACCAATTGAAGCTATTGCGCTCGGTGGGTCGATCCTTCGCGAGCACGAAACTCGTGGTGGGGAATACATCGCTAGGTTGCACTCATTTCCGAATGACCACAAGCTAGAGACTTGTCCTCCCAAAGGTCCCTTTGGCTAACGACCGATTTCCTGCGGAGACTCGCCCCTGATACCGCCGGAATTAATGAGGGAGCCGCCACTGGTCCTATATCCTGTTGCGTGGCTGCGTCCAGAAGACGCGGGCTCCTGTTCTACGCCCTGTTCAGTTACCCCGACGCCTGCCCCCGAAGCGCCCGTCTCTGACTCCCTCTTGAGGTTTACTCGTCAATTGGCACTTGGTCCCTGAGTATAGGTTCACCCGTGAGGCACAGACGCACTACGGAGACGGGCCGACTAACGGGAATAATACGGGTGCCGACCTCTGATTGAGGAGTACGTATTCCACTTATCGTTGATATACCGGGTTGAAGATGCAAGTGATCACATCTTGTTTCGATTATGACAGATAGAATGAAGCCCCTCTCAAAAGTCAAACGGCACACTGCGTCTAGAGAGCATTGCGTGGCTTGCGCGGTAAGCACTCGCCGGATCACCTCTCCGCGTTGTGCTTAGCAAGCAAAATTAGTCTAGTGCAGTGCGCGAGGGACCTACTGCCCTCTCTATGCCCTCGACGACATGGTATCCTACGGGCCTTCCCCGCCTTCATATCCACCCCGACTGAAGCCCCCTGGCCCTCGCGTAGAGGGTGAACTGATCGCAGCCGCGCCCCCTAACCGACCCGCTTCGACCGAGGAACTGACCAGACTCCGAGCGCCGCCATACCCGGCAGGCGCGGCGCCGGACCCCGGGGACCCAGTGCTGCATCCCGTGCCCGTCCCCACGTTACGGGTGGGCCCTCTGCGAGTTCTCCGGGTCTTGGAGCTGGTGGATACAGCTGGGATCCCCCCCATATATTCGCTCGGACGCTCATCTGCGGAACTTCGGCAGGCCTCTGACACTAGCGTACCCAGGGGTGGTCATAACACACTGGGGACCTTCAAGCCTACGGGCGGACGGATCAGCCAGGTAACGACCGCTCCAGCCAATCTTATCGGAAACACCCCAGAGCGCCTATTCGTCGGCAACAGAGTCTACCAAGCCTAGCCGACCCGTTATGCGTGGCTGAGTGTCCTGAACTATGCCACGTATCATCAGGGGAAAAAAAACTCTTACTAACCCGTACTGGCGTGCGGTGGGGTCCTCTTAACCCACTTAGATTTTATCAACGATTCATATTATCTTGGTGGGGGCGGTAAGTGGGAAGTTATGTGCTGGGGAGCCCGTGAGGATAGTATCTTTTCCGCGGCAGCGGATTGTGTTCATCCGCTAGGATCTATCTTCCCACATGCACACCCCCGTCGAAGCTCATCGTTCACGTCCACTCACTCTGCTTTTTCTGTTCTCTCGCACAACGTGAAAGTATAAATTACAAGCAGCTCATGCATTTCGAATGCGCGTGGCTTCTTAAAGGGCTAGTGACCACAGCCCCAAGGATACCAACTTACCACGGCCTTCTTTTGGTCCCTATGCAACTGACCCCTAAGAAGACGAAAGGTTGAGCGCGTGATTTGGCCATGGTCGCTGTCAGCTCCAATCCTTCCCTTCTGTTTTCGTGTTTCCCGTGTGCCTCTCTACAACATCCGTGTACAACCGTCAGTTCGTTTTCGGCAACAATCGGGGTCTCTAGCAGGCGTTCTTGCTCGACCGGGCGAGTCGGCGTTTCTCCAAGATGTGTCGTAACGATCGGAACGTCATCACTCAGTAAAGGCACTGTAACAATACGAGCGAGGGAGGGCTTGGCTTCTCAATGACCCTACACGAACCAATCACCGTAATACAAAACCCACCAATAACGATGGCGCGGCTCCTCTTCTTACTGCCCTCGTTTCCGCTTGAATCTAATCGACGTGAAACAGGCTCCCCTCATCTTACGTGGAGTTCGACGACATAAGCACTACGACGGTATATTTCGACAACAGGCCTACATATGTACCTAATGAGAGTCAACAACTTCTGGAAAACTTGGCTAGTGGCTTCCACGCGTCCCGCCGGACATGAGGGAGAGCCATCGGCACGATGCGGTCACTGACGTTCTATCGGGGCCTACGCACGGAAAGACGGATTGGACCGTCTACGGAAGGGTCGCCTCGGCCGGCTCCGTCGAGGGCGGGCGGGGCCCTGCGTTGTCTGCGGACGCGAATCGGTTATCCCATCCCCCGGCTCCTCCGCAGCAAGATCCCCCCCAGGCCTTCACTGGGGCCTCTTTGAGATAGGATATTCCATGTAACATGGCAGGCCGGAACCCACGTCTATATATACATGGGGCCAGACTGGCGGCAGAATGCAGCCGGGTACTTCCCGCACTAAGTCGATTGTTCTATGGGGCGCGTTGTTGCCGCTGGGTAAATAGACATTTAATGGGATTTCATCTAGCTGGCTGCGCCAGGAGCTATCGCGCCAACCACGTTGGCTGAGGGGTCACGAGAAATACCGGCAGCAGCCGGCTGTCTACAAGACGACCAGTGATACGTGGGACGGACCTTCTGTCCGGCCAACCCCGGTGTTACGCGTTTGCCGCAAGCACGCTGTGGGTTGTTGTGCCGACACTGTGGGGGATGACTGCGCGTTCACGGTGCTAACTCTATACCAACTAGACCGGTGTGGTTGAAGGGCATCCTGAAGCAGCTCCGTGTGTGCTATTGGGTAGGCTTCCCGTGCGGTGGGCGCGGTAAGCAATACCAATTTTAGTGCCTTATGGTGTTGGCTGTCTTGCCGGTGGGGCCTAGGAACTGCTGTTAGATGCTCGACCACCCCCTGGGTCATGAACGTGCGGCTTGTGACGTTCTCCCGGAGCCTGAGCCATGCTCGTGCGTGCCATAGGGGAACGCGGCTCACCACTCAAGGTGATTAAGCTCAGCAAGCACGACTACGATGCCGTGAATGATCTGCACATCACCTCGTGAACAACGGGTGGCCTCATATCCTAAAAAGCTTGACGGCGGTCGGACACAATGACGATGCGGACCGCCCCAGAGCTCGGTTGAATACGCGAGTTTCTCTGCCCTCGCTTTTATAAAGGGTACTTATAGTCGATTTGGGCTAGGTTATATCCACGCGTATCACTCGAGTGTCTCCTGGCGCATCTAACTACCCGCACCACCCGCTTTTAGTGCCCTCGCTCCCGAGCGAGCGCTGCAAATGCCAAATTGTCCAAGTTCGCGTCCGCTTACCGACCCGGATACGGGGGACGCCGAGGGTGTGCACTAACGCGGAGGTTATGGCGCCCCCCCTCCACCCGGGTGCGCACAGTTAATGGGGGCATTATTCACGCGGAGGTCCCGACGAGGGAGGCTGAGCCCGGCACTTTCAGCACAACGTTTAAGTTCCACCGACCGTCCAAGATTCCGGGGCACTGCGGTTTGGATTTATTATTGCACTACTCCTGCGGATATGAGGACCTCAGACTTCCGTGGCGCCATCTAGTGCAATATACTACGTGCGACCGTTACGATCCCAGCGACGCACAGTTGTCCGACTATAAAGCTGGGCCGGTTATATGCCATCTGCCAACCTGAGTCGCAGCGNCACGAGCNGTTACCGCCCTCACGATTTTTTCGCAAGCTGCATGTCCGTGGGAACACCCGCGCCTTGGGCCTTTGAACATGGGTCCCATTTCGGCGACACACGGAACAGTTCTTCGGGCGTTGTAAGCTTCCTGCAGCCCTTGGGCTTGAGGTACCAGCCGTGCGAATTTATTGAGAGTTACTTATTAACCCCCCCAAATAATTCTCTTTTCGTCGAACTTGAGTTTGGCAGAACCAGACTTAATTCCCGTCTCTAGGTGCCTGCGTCCCGGCCCACCAGGGACAATTTCGGGTGCCTAGTAATATCATTTGTACTTACCTGTCCCTGGCAAGTGCGAGAGCGTCGTACCTCTCCCCAGGCAATCCTCGTCGATCGAGAGATGTGCACTGTGCGGAGCAGCCTCGCGCTGCAGAGCATAGGTTATTTCTGTAGATACCTCCAGAAATGCCAGTGCCCGTTCGGAGGCTCGAAGCCTGACGCACTGCCCGGGAACCGAGCGGAGCACCCAATAACGTCGTGAAGATTACTCCTAACGGTGGTGGAAACAGTATAGCGTACCGCTATGGATATCACGGTTTATCGCAACAATGAGGTGGGGGCAAGGGGGGCGGGCGTGGAGGGTTTGTTGGAACGTTTGGTTGGGCTATGGAGAGGGGACAGGGAGTTAGCCGATTGACAGGGATGCTCAGAGAAAGCGATGAGGATTGACCTCCTAGAGGTATAATGGGTTAAAATATTGTACGAAATATATAATGACGATTCTAGAGTGGGGAGCAAGAAAGATAGGAGTACACTTGTGCATTTTAGGCATAGCCTGAAAACTAAAGAGCGTATAAGTAAGGTGCCGCATTAAAAAATCACAAGATTGAGGAGCTCACGGCTGTTAATGCAAACGCTAAATAAAGGATAGGCATATAGTGTGACATGCAGTGCGCAAGATAGCTCGCAAAACAAACTATGTTGTGAGTGAATGCATAAAAACCTATTAGGGTTTTCTAGAAACTTCCACACGGTTTTCTAGGCCAGCATTGAAAGCATACAGCAAAAAGCAGAATGTAGTTTGGCTATTCATCGCAGAAAATTTGGGTCCGTAAGGAAATAAGTTTACGCATCCCTGGTTGACGAGAGCCTAGCGAGACTGTATAGAAAAGTCATCATTCTTATGCAAACGGCATTGCAACACAACATCCCGTAATGTGTGGGCTTTATTATAAAGTGCAAGACAGGTTGAACCGGAGTTACGACGTGTGCTGTTGTGAGCAAAACAAATTTTTCTTTCACCCAATAACCGCCGAGGGAGTTGCGTATATGCGAGACGGAGTTTCCGGCCCATTGGGACGTGTGGAACGAGTATTTAGATCCATCAACCGTGAACCGGGTGGGGAGGTCTCCGAGTATTCGCACACTTATGCTGGCAAACGGTCAAGACTCTGTGGGAGGTTCGGTAAGATCAGATGCCTGCAGTACTGGTTGTTCTCGTCCTTTTGTGCTTCCGCGTGCCGGTTATCAAAGGTGGACTGAACCTCCAGCTGTGAGCATTATACTTGGCGTTGGCGTTGGCACCACCATTGCGATGCAGAGCACATGCTGCGCTTGTGCAAAATAGATATCGACTACGTCATCACTTGCGTACCTGACCATAACTGGGCCAAAGATGAGCTGGCCTAGTTATGATGATGGCGTTTGGTTGACGCCCCTTCTATACCATTAGGAGAGCCCCCTTCGAGCTTCTCGAGACTGTCAGACCTGCACGTCAGATAACAGATACAGCGGTCGAACGCGGGCCGAACCCAAACGAGCTAACACTTGTAGTGTTTACGCCATATGAGTTAGCTAGCGATGAAGTCCATACCTTAATCAGCAACCTAATACGTGAGTCAATGTTCGTCGCTTACTTAGACTTGGTGGCAAAAGGGGTATTTGGTAATGTGGATGGTTGTTAGTGAGGGGTTAAAAGACAGTGTTAACGGCAGGCACGGGGGAGACCGTAACAGAACCACGTTTTGTTAGGCCTTTCGCATCTTTAGTTGCAAGGGTACCACATGTCCGTGGACCCGTCTAGACAGAAAAGTGTTCGAATGGGGGGCTGTGACTCTCTATTTCCAGGAGATGGCCTGGCGGGTGCAACCATTTAATTAGACAGTAGTCGCCCTACTTAGTGCGAGAGGCCCGGGGACGCAGTGTTTGTGTGTCCTGCCGGGCGGGTGGGTCATTACCATAGGTATAGAGAGCTCCGCGTATGGGGTGGTCCAGAGAGCCGGCCGTCGACGTGGTATGATTTTATTGCGCTAATGGCGGACCTCTCGCCAGGTCACCACCCTGTCCGAGTCAGTGCCCCCTTCACAGCACGCACCGAGGGTGCTAGTGCGGCCTCCAAGCGGAGTACTATCGTTCACAACTCCGGGCAACTACCACCCGGCCTCCAACTGTATGAGCGTACACTGAAGCGCTCTTCGCCTGAGGGAGAGGTGCCGCAGGGAGTCCACCCCCTCAAACTCAAATGTACCTCCAACAGCGGTAGCCAGCTTCCCTTTAGCTTGGCTCAGGACAATTATGGTGTCCTTTGCGGGCGTACAGCTATTTCCGCGTTGCTTATGTGACCCTGCCACAACCCGGAGTTGTGCGTACGACTAATTCCGGCACTGTTAGTTACACTTCAGGTGGAATGTTATGTCCCCCCATCTCACGAAATTTTCATCGCTTGTCAATACCATCCCCAAGCCCAGAATATTTTCCTGACTCACCCCCTCTTACACCTCATTATATCTCTTCCTTCATCGTCTTTGTAACAATCCAGTTAACTTCAACCTCTCTAAGATGGCTCCCATTAACCGCGACAACCTCGGTCCAAATGGCTATTGTTAGGACACTGCACGCAACAACTCAGCCCTCACCCACTGAAATGGTGGCTTTGATCCGGTAACACCACGCCATATCGTGGTCTGTAAGCTAACTCGGACGAAATTTTGCTCACGGACCAATAGACTGAGTTCTCGGCGCTGCAAACCTATCGTGCGACCTGTGGCAGGCCGGTCTCTTATGAGCCAGCTCTACGGGCACTCGAAACACGATACCTTAGTCGCACTAATCTTGCCTCCTAGTAGATAGGTTGCTGCCATGGCTGAGCTCATTCAGACTTAAGCAAAACTCGCTTGGTACGATGTAAGGTGCCGACAATCCATAGGAACACGGCGCTAGTTACCTGTCTCCATAGCCATTATTCTGCGCACTGTGTATAGAATAGTCCCTCTTCATGATCTCCCTCTCACAGGCCTCTACTGTGTCCCCCCCACCCACCCGAATTGGCGCATAACGTAGCCGCCCCCTTACAGCGAAACACGCTGTTGCTCCGTTTCAGTCCGCGACGGATGAGCCACTTTCTGCATGGCGCGGGACCGTCCTGTCATTGCTTCAAGGCTTCTGCTCCCCGTGGCTCAGGACGGCACCTCGGCTGTTCCGTGCGTTGCTCTACCCCTGGGGATAATTATAAATATCGTTGACCGCACTGACGCGTGAGACTACGTACGTTTAATACACTTGCGGGTCAGCACGTCACTCGACGTGCGGCACCTGGCCCAGCGAGCCACGTCTACTCGAAGCGCAGTCACTCCTGTCGCCGAAAGCTTCATCACCGTGGTGCGCCCCGGTCTGGGCAACTGCCTGGACGTTTCATTAGGAATAGGACCCATCCTTCAGTCGAACTCTCTCGACATTGATTCTCCTATGCGGTAGCCACCAGAGAATACCCGACAACCCTGCCAACCTTTGCGCCCGCCGCTGGCAGAAATGCACAGCCGTCTTGGCATGCTTGGCACGCTGCGATGATATGGTCCAATCGCGGTAACATAATTTATGGGTACTCGGAGCTATGCGCCCATCTTATAGATGCTCGGCTAGCCTGATTTCGGTGCCGACATTTATGGATCGGGGTAAAGCCTTAGCTACGCTAGGTTGTTGTACGCTAAACGGAGAGGGGATCGCCGTGAGTGGGCGGGCGTTTTAAATGTTAGAGATTACCGAGCCTTGTAATTATCCGCAGGCAGCGCCGTCCTGGGCTACAGGCCATCCGTGTATATAGCGGGGCAGGGAGTGCGCATGCAACATGCGGCCGGGCCTACTACCTATGCCGCAACCCTCATTGGGGAAAACTGCAATGGGCGGGTGAGGCACAAGTCACCCGGGCTTTATCGGTCCGTCAGTCGGCACCGTCATACAAGCCTCTCGTCGCGAACTTTCGTATTCCAGAGCCTTGTACCGCGCAAGGCTCGTCACCTACGGGTCCGATTCCGATCCTGGTCGAGAGCGTAGCGCGAGGGCGGCCCGTTACAAAGGGGTACATCTCCCCAGGCCTGGGTGGTGCAGAAATGCGGTCTGAGGATCCGCAAGGTGAATGGGAGGGGAAATTGCTTGGATGGTAGGCAAAAACGCCGCTGCATGCCGTTTGCCGGAATGCAGCGCTGGAGGGTGCCGCGATGAGTGTTAGAGTAAGGGATACCCAAAGGGGCCCGGTACACACGGGCTCGGCGTGGCGTCGGCGGACACCGGAGCAGAGGTTGGAAGCGCTGTGGGCGCCCCATTTTATGGTTGACCGCAAAAAGTAGCCCAAGGGGCGGAGGTTCAGGATCTAATCGATGAAGAGGTAAAAACCACGCAAAGCCGCAAGCGGTACCGGGTTCCTGGGCGCAAATCAAGGAATCCGACGCCCAGAGGCAGCACTGTGCTGGTAAGTGGGTACAGCTGACTCTGGCGAGTGAAGCGGCCTGCGTAGGGCTAGATCTCAGTCCGCACATGGGTTAAGACCGTGGGCGGGCGTGAACCCCTTTGTAAATTCATATTTCCAATCAGCAATTTTCAACAGCGTCACTGTACGACGCCCCAACAGAAACCGCCCGTGCCATATACGCCCTCCAACCTAAAGTTACCCCCACGTAAGTTCCTCTGCCTGACTAGCCAGTTGTACGCGACCCACTCGCGTCTGCATTCTGTCCCATATGCATCTTTCGTGCCATCCGTCAACACCAGTTGCCGGTCTTACATACAGCCCCACTCAGTGGATCCCCATCGGTTATGCGCACTCCACCATCAGCCATTGCATTTGTTCCTCGTCCACCGTCCCCGGTACCTCCGTTTACAGTTGCTTAGCTGTACCCACCGTTCCAATTCCACCACCTGTAGTTTCTCACCCACGGGACCATGACATTGTATTGCGAAGCATTCCCATGCCCCTTCGTGTCTACCCCACCCTTACATGTGCTCTCCCACCCCGCCTCATGAATACTGGCCCCGTCTGTGTAATCACTTGTAAGCACACGTTCGCCCATCCACTCGACTAATTTTTTCTAGATTGCTCATACACCATACTTCCTAACCCCTATATCACCTCAAGCAACACTTCACTCAACTACGTCTCACCACCTTGACTGCTGGTGCTAGTCTTCGCTCGCGACTCCTCCCAGGCCCTACCAGCTCCAGCTACCACGTGCTATGCGCTATGACCCGTAACCTCAACTGCACTTCGAGCGAAAGGGTTGCAGCAGTAATCCCCACAGTTGCTCGCGACGAACCTGGCACTTTGAAAAACAGCGAGCGGAATGCAGGCAAATACAAGCCATGCACCCGCATAGTGAAACTCGGCTTAGAGTAACGTAAAAGTACCGCAGAGGCTCAAGCTTGCTGGCGTATACAAATTAATGACTCTATCACTTCACTTGAGTAACCAAATCAATGCACGCGCTAACCGCGACTAGGGAGGGGAGGTCGGTTTGATCCTATGATGGTTGCCTCAGTTGCGGAAGTGGTACAATCTCCGGGAGCGTGCGTTGTCGCGTGTCTAGTAAGTGGTTGCACTGGCGCCATGAGAAATGTGGTATCAAAATATTTTGTCAGTTCAGGCCCGAGAGAGGCTCGCGTGCCGTAGGGCATTGGACGGCATGTGGCCAATGGTTAGGTTCGTGGGCGCCGACAGGTCGCTGTATACACACCCCACTCAGGTACGGGTCTGCTTGAGTTCCCCATTTTCAATCGACGGGAAATCGACATCTGGTAGCTGCGCCGCCAAATCAGAGTGGGGGGGGACAGGGGGGCGTTGACGTTCAGGGGTCCAGACTTGCAGGGCACTGAGGGGTGCCCGGCCTCGCAATTACGTTATGGCCAGCAGCTCGAAGGGTCACGTGTAGACCATAACGGGTGGCGGCGAAGCGCATGATGCGGTTACCGTCGAGTGAGTGGTGATCGCCGGACAGGTTGGAAAGACCTGTGCACCGATTACGTAGTAATCATAGAAGTCCTCCCTCAGGCATGTAGAATTACTCCACTTAGTACTTCCAGCACGAGAATACTAAGGGTGGAATTGAGCAGAGGACCAAGGCATGTGAGCAGGATTTCCTCCCCGTGCGAACAGACGTGCTCTGTCGTTGGTTCACCTGTGGATACATCGGCGTAATGAGACCCGATTGTGCTGTTGTGAACCCAAGAGGGAAGCAGCTTATCAGCCTTTAATTAGCCTAATCACACATACTGCGGCGTCCATTGGACGCGCGGAAGAAAACACGGCCCAATAGAGGCGCCATCTCAACAACACTCTCCTAATGCAAAAGACGGCTTGATAGAGTCGAGCGTCATGCGGGGCCACGGATCATCCTGTGGCGCGCCCGCGCGGAGTGTGAGCCGGGGGCATCAGCCGGCGGTCGAGGGACGCGTAGCCGTGTCCCCGTTGCGGCGACGTGTTGGTTGAATTCGGTATAGAAGGAATACTGTTCGAGGACCTACGATGGCACCTGACGCCTGGCGCTGCCGCACCGGACATGGTCTTACTTAACCACTTTTGTCATACAGGGACAGGGCTGCATTTGTATCTACGGCAAATGCCGACCTCAGCTAACACCTGAGGGGCTTGTCCACTCGGCCAGATGAACCACTTTTAGGTAGCGGTCAGTCACTTCCACCGGAGGCGTATTTAGAATGCCGCAGTGTGGACAAGCCGTGGGATTTAGAGCCGTACAACCCCCTGCCTCAATTGCGACGTTCGTAGTGTGGCGGGATTGGGTGGGTGGCACAGTTGATAAAAAAGGGGCGTGTTGCACGAATTCCCGTTGTTGTACGGTGGGTGCGGGTATGTGGCCGTGAGCTATGCTACGGTCTGGAGGCGCAGGAGCCTCTTGCGTTTGACTGCTGAGTTATGTATATGCCGAAATTCTCAAACCCCGTTGCTATCCGCACTTGGATCGATAGGGCACTCGGCCGGGCCGTGATTTGAACGATCAACAGGTGGTTTGTCGACGAGGCACAGAAGGTCACAGTGACATGGCCAAATCGGTCGCAACCTATACGAGTGCCAACCGCGCAGGCAAAACTGTACGGTCGCCTAACAAAAGAGGCTTACACTAGAGTCTGGAATAGAATCTTGTTTGACGTGGACGGCGGCGGTGCAACAACGCTAGGCTTGTGGGCACTCTCTGAGCATGAGGCGCCTATTGCACACCGCGCGTGCGTGCCGATATCCCCGGGGTCGTGACCTGCGGTTAACTGACTCGCCGGTCAGACGGCTGTAACCCTGGTGCCCCGCTCGAGTGTAGTGATCAACGAACGTGGCGAGACCGATATACCAAGAAACAGGAACAACGTGTTGGGACGTGTGTTGTCTCTGCATGAGAACCGCCGGAAGTCAATTGGAGTGAATTCATGGGTATGATTATCCAATTTGGAGCAACTTGTGCACTTTGTGAGCAGCGACGTAGTACACGGATACGGGGGAAGTTGGAGGACTTCGTTAACAAACGTTGCAGTACGATTTGATGTGAGAGTGTGAAATTCGTTCTAGTGTAAAGAACTCCTGGGCCAGTGACTGGAAGTGGGCTGCGTTAGATAGAATACCGTTTCCCAGCGAAGAGCATACTTACGTCTGATCATCAGTCCACTTATGTAAGAAAGGACTCGCGCCGCCGAGGATTACATAGACAGAAGCTATTGCGCAATTGGGTTCCCCGGTCGTGATACTGTAAAGACGGTAGGTACGTGAGGCAGTCCAGGGGACGCACCCACATCATCGAAACAAATAGCGCATCGGGCCCACGGGGGCGCTAGTTAACGCGTTGTGTGTGGACCGGCTCTATGATCGTCGTCATTGCAACGCCGCCACCGATGGGGGAGTCTTGGCACCACCGACATTCGGGCAAAGGGTGTCGTGACTGCCCTCACTAACTGCTTATTCCTGGCTGGGCCGCGGAGGAGTTGCATTTTCGCACCTGTACACCTCACTCTCCAAAAAGGCTGCGTTGACTCAGGTAGACTGAGCTTGCACCGATACGGCGGGCGTAGCGCTAACGCGAGACGCTGGGTCTTCCATCAGGCACGCTTGTACCCGCAAGCTGAGCGACCCACCGCAGGCTCATGTAATAAAAAGGACAGGGGGTGCCACTGAGCGAGCCATTCCAACGACCACATTCGTGGGTTTGTCGATGGCAGTGCTGGCGGGGGGTGTGCTTCAAAATAACATACGATTTGGGTGCCGGGTATAGCCCGATTTTAACGCCGGCTCATACTCGCTGACGGGGGATGGTTGTAGGTGGCGACCTACATAAAAATGCCGGCGACACACAATACCTCTGATCCCACACTTTAGCGGTGCCATCGTGCAACGACCTTACCGGTTACGGACGCATGCGGTGCGATAACAAGTGCTGGGATAAATAAAGTTAAATTCCGACTTAGTGGATGACGGAGCGGCCAGATAAAGTTCATTACCAAGTTTCACTATCACTATAAGTGTGGGAATCCCGCCCGGCGGCACCTGCGTGGTTGAGCCCGCGAAGGGTGAGTTGGTTGCTTGAGCAAATAGGGATATGTCTAAGACGAAATGGAGGGTATACCCCGGCACAAGTTCGTCTTCTAAGTTCTATTCTCTCCATGATGTGCGCCGTGACTCCATCTCAATGGAAGCTTTACTTTACGGCACGCCAGGATACCTCGTCTTATCACGCCCGCGTGGTGAAAACAAACCCAGCGGGGCATCGGTCTTAGTAGTCCCGGGAAATCCATGCGCCACCTCCCAATTATCGGTACGTCGGTAAGGCATCCCTCGCCGTCTCAGCAGGGGGCTTAAGATTCGTGAAACCACGGGGTCTAGTAGCCGAATCACTAGACAACAGCAACTCCCGAAAGTCGCGTGTCGATTTGCGAGCCAAGGCCGTCCTAGCTCAAGCCCGATTGTACTCAGCTACTCCCTGCCGGCGGAGGCTTGGTTGTCACCCCTCGGAGGAGCTGCTACATTAAGCGCACTCCGGCTGCCCAAGGCGCCACGTCCCAGGGTCCCAAGGATAGCGGCCAAGCCAGTGCGGGACCCGCCCCAAATCCGACCACCGCACCGCCGACTTCCAGTTAGTGCTTTCTGACAAGATTGGAACGGGAGCGCCACCCCTTCGACGGAGCAGAAACATGATATTCTTTGCATTTCGCCTGATGAAGCGTAGAGGTGATATGGCCGGGGGTTCCACTCGTGGCGCTACTCGAGACAGCAGTTATACTCGCGGCACGGTTTAGATTATCGGGCCTGCAATTCATACCCCCGCCCGTCGTCCTAAAGGTTAAAGCATTCGGTTTGCTCGACGCGAAGAGCAGGGCTTCAGGATTGATCAGTAGGCCGCTTTTACGGTAGGTGCGCTTGATAGGTCCTTGTGTCCACTCACGGAGATCAGAGCGATCTCGGCCCCGATTCCACCGACACTAGTACTCTCCCCAACCTACTCCACGTGCTCATGGCAGCACAGTACCGGACTAGTCTAACTACTAATGAATGCATTCAGAGGACAGGCATGGTCCCACTCAACCGTCGAGCTCAAAGCAGAATACCGAAGCCTCGGGTCGCGGCAGTGACTTGTCGGTCCTCCCGCCGCTTCAACGCTGATCGAACGTTGGCTCAGCGCTCCAGTAGCCCATCAGACCGCTTCACGGTCCGATTTCTCAAAGTAGTAGGGGTCGTTATGGACGAGCCCTAGGGCAGACCGGGTGTCGCTCTGCTAAGGATCATAACGGGAGAGCCGAGTTCCTTCTTAAGTTACTGTTTGTCCTAGCAATCGGATTCAGGGACCCGGATTACTCCTCACAGCCCATACGCCCGCTCATCGCGCTCCATACGTAATATATAGGACGGGACTCTTTATGCCACTTTGCTGACGGGCCGGCAGACACTTAAAGCTGCTCCCGCTGCTCCGTTATGGTTTACGAGTCCCGGGGAGCGGTCGATCAGGGGTAATCTCTGACCCGGTGTGCACGTTGACGATGCCCTGGACTATTCCGACCGCGACGCAAGGTGCAGGACTGCGTTTTCGAAGGAACAGTCGCTTGACAAGGGGCCTTGAACTATGCCGTTAGCTCATGGCATGAGTGCAAGAACTAGCCCTACCCTTTCCTTCGATTTCCAACTTAGACGCGCTACAAGTTATATAGGCGGGCGTCCGCAGTCGGTCGGGTCAATGCAGTGTAGATGGTTGCCGCGCGTTATACAAGGGTGTGTGCCGCGATGTACTTACGTCGTAGGTCGTCACGCCGGGGGGTGCGGTTGTTACAAGCCGATGGATTCGCATGATGGCCGCCTTGTGTCCACACCGCGCTACTGCCAAAAGTCGGTGATCCAATTCATCTTCAGGTCCAGCGACCCGACATTGCCGCCCGGGATATACTTGTAGGGGTGGGTTTCCTGGGGCGTATTTTGTAGGTCGTGACTGGAGGCGTATGAAGGAGAGACTGGCGTGAGCGTGAGTGGTTCCGCCGGTGGATCCAGGGAGGCCGTCTAATGTAAACGTAGGTCACAGTGCGAACTTACCTCAGTTTGTATCTTGACCGTTTTGTCTAGTGTCGCACCAGTCAAGCGAATGTGCCCGTGGCCCAACGGTCTTAGCGAATGGTAGGTGGTTCTTTCACAGTTCATAAATCGCAGTCTCATCCAGAAATAGTGTGGGGAGTTTGTTTCAAAATACGTGCATGTGTTATTTGTTACTGCGCTCGCGGTTATATTTTTACGTCCAGCATACCGGAACTCGGATACGGTGGGCCTCTGAACTTCTGGGACGGTAGACCTTTCCAGCTGCGCAACATTTCAGTGCGAAACCTGATCACAACTGGCCGGTCCCTTACGGACACCCTCGACTACCGCGCGGCTAGTATTGTGATGTCGGAGCGCCTATCGCCTAAATGGCGGCCCTCGAAGTCCAATCGTTACTAGGTATCTTAGGTAACGTGGGCCACTCCCCTCGGGATGGCCCGTATGACAGTGCGAGAGGAAACTGCTTGCGCTGGCTTGACCTGCCTGACTGAAGGGGTACCTAACACCGGCACGTAGCACACTATCGCGGGAAGCGCATACGACAGGACGCAACCGTGACCAATCAGAACCCACTGTGTTGCGGCGCAGTGGCGGCCTAACATCGCCCCGACTCGCCATTCACGTAATTCGAAATAAACTTTTCACGTCACCCTTACACCGATCCAGACGGTATCGTCTAGCCTCGCGCCCCTTCCTCTTTCCACTACCTCGAGTCTCTCCTCAGCTCGAGGCGCACTCCATTAACTACTTATATATCGATCATTCATTCCTCTCCGGTAGTCTGCTGGGCGCAACATGTTTGGTAATTTCCGGAGTGGAGTCACAGATTGTTTGACGACTCTCTCCGGTACTACATTGAATACGCATGCATACGACTAGAGGCCCAAAGTCATTTTCACTCACCTGTTGCACAAGATCATCTCTCAGGCCGATATCCTACTAATGTCTTCTTGCCCCTTTGGACTGGATACTATCTTGGACCGCAGAACTGTCATCTTCGTAGTAAAAAAAAAACAAAAGTCCCTAGCAATCACGGTCATCGCAGAACTTTATGACATAGCTCAGGAACTGAAACGATGGCGATCATGCGCGGGCCTGAACACTAAAAAACCGCGCTGATGCCGACGGGAGCGAATCAGTACCTCTACAGCCAGCGCTCCCTCCTCTTACGGGCACGTCGTTCCACTCTTCAACGATAGTGGCGTGCAGCGGACAGAGGGTGCTACAGCAGTAGCCTCAATCAGCAACGGTGTTTTAGTGTATTGAGTGACACCACGTCGGCAGCGACGACATAGGCTAAAACGATGCGGCTCAGCTGCGCCACTGCGGGGGCGGCGTTGGTTACCCTGACTCCGTTGGCCGCCCTCGTCGCGACAAGTGTAGCTGCCCGATGTCGGCGAGTAAGCAAGGGAGGCGAGGCGGAAATGATAAGTCAGTCGAGGATGGGGTGGCTGAGTGCTTAAGGCCAGGCGTGATACCTAACTAAGCGAACACTCTGCTTCGACGCCGGGAATATCGGAGTGGTTGTGGTACGATCTCCTAGTGGACCTCGCGGTGGAGGGAGTCGCGAGATTAAGCTGGAAGACCGCCGAATCTATACTAGAAATGACCAACTGGCCCGGCTCGCCTCGCTCTGCCCATACGCCACCCTAGTACACTTCGTTGAATCCCGCCATCCTGACATGCCGGCCCGCCGCCACGCCTGGTTGAGGTTAGGTTCACGCGTGTTGTTCCCTGCAACGAGCGATCTGATCAGAGCCTACCATCTATTCATATGTGTACATAACGGCAGGCCGCTGATTGCTGGGTAAGTTAGCAGGCGATCAAATTCCAGGCTGTGTGTAGGGCACCACGCGGTTTTGCAAGGTGACAGTTACGCGTTAGAAGTAAATAGTATCCTGCATTAAGGCGAGCTGCAAGCCGGCCACCAGAATGGCACACTTGTGAGGACTCGCCAGCGGGGAGGTAAGGGCCCCGAACGTTAGGATGGCGGGCAAGTATTCCACGCTTGGAACAGTGGGTGGTGACGAAAAGATGAGCGAGAGGGGTGGGCTAGCGGTCTGCCGAGTAAGTAAGAGAAGGCCCCCTCCAAACGGCGACCCGTCCGAGCGCCCTGCTGCCCTGAACCACGGTGCAGAAAGGGGGCTCTGATGTGGAGACCCCCGGGACCACCGAGCTGGGTGAGGTTATTATACAGGTGTCCTCCCTTAATCGCGTATCTGCTCATCATGATGTTCTTGTGTGTAGTTGGTTGGTGTCGCCAAGAAACTAGCCGCACCCTAGTCCTATCCCGAACCGACACTCGGTTACTCAACACGCCGGCGCAATTGGTCGCAAGCGTAACATTGAACCTGGTTGCAGATCCCAGTCCAGTTCCATTCAGTTCAGCCGATACTGTGTCGGAGGTAGGTGGATCTTGTCGGCGAAGAAGGACAGTTAATTCTCCTATTGCTTTAAGATAGACCCGAACAGTTTCGTCATCGGTCCTGACTCACTCTCTGTGGTTACTGGTCCGTTGTAATTGTAAAGTCTTCTGCCCCCCTACGGGTACCCATCATTGTTGTATATTATTCTCACGTGGTTACGTTAAGCCAGGAACATTTTGGGTGCGCGAAACTAAATAAGCCGGGCCCAAGCCATCTTTGATTCACTGCCGCAGATTGAGGACTGGGCCTCGACCCCGTTTACAGGCCCTGAGATATGCCTCTCATGCGACCATTCGGGACGTGGAAGGGTTTTGTGTAAAATTTTATGAATCCCGAAGGGAGTCGGGGGCCGCCGCTGTTCTTGCTTGAGGGGCGCAGCCTGCCCGCGATTCCGAACCTTTATTAGGCGCGCGGTCGTGCGGCTACAATAAACTCCCGGGTCACTGTCGGAAGCACGGGGTAGTATTCTGGTCCCATCCGACCTCGGAAGTCCTCTCGTGCGCATCCCCGACAGGGGCAGTATTTTATGAAGCAATACAATGCCCAAGAGATCTAAAGGGGGCAAAAGGGAAGTCAGCGACATACAGGTGTGTACAGGGGGTATTCTAGTGCTGTAAGTTACGAAACCGAAGGTAAGGCACGCCTCCAGAGAGAGGCAGTAGATCGCTCCGCCGGGGTGATATACACATGAGTGGCCGAATGCTGCCCCCCAGGTCGGTGGTTTGTGCTTGAGCCTGCTACCCTGGAGCCGGCAGGTCAGTGTCTCCAGCCGGACCACCCGCGTAATGCAACTTTTGGTCTCGGCTACGACCTGACCCTTCCTGCTGATACGTCTTTCCTCGGCGCGTATCCACGGCTGCGATCGGCGAGCGATCTAGAGACGAAGGAGGGAGAAGCAAGGATATTACCTCCTTAAAGTGCCCCGTGTATCACTAGCCGTTTACGGCACGGGGAGATGCGCGCTCTAACCACTCACGCTTCCGGACTGGAGATCTTGCATCGGGATCGCCCGGGAAGGCCATTCGGACGTGAGAGGGCTTGCCACAGCCACAGTTGGGTGTATTACGATTACGGGTGGGAGAGGGCTAGTAATGTTTGCTGCTTCCTGATCTTATCTTACACTGTGGGGGGTAGATCTGCGGGGTTCCATTAGGCCCAGTTGGACGATCTAACGTAGCGGGTCGAGTCTGTTCGAGCGAGGTATGCGCTAGGCGGAAAGGCAGCCATCGGCCACTGCGAGCATTTTGCATTAAAAGTGTGTCCTCACTCTACGACATCGCTTTTAAGTTTTTGTGAGTTTGTGGGGTCCGTAACAGTTCTACCTGTACGTGTAGGTGAATCGTGTGTTGTCCGTCTCCGCCACGGCCTGGTGTCTTACGACTATGTGGTGTGCTCCTGCCATTTCAACCTAGGCCTCGTATGTGTCGCACTAGCATGCGGCCTGTTGGATTAGGCTCCTTCGCGATGCAGCAGGCGCTTGTAGCGAAGGGGGATGGACTGGATGGTAAGCCCGGCGCCCATGTCGCTCTAACAGACCGGGGGGGGAGCCTGTAGTTGCAGAAGACACACGCACTCCTACCAGCCGTCTATCAGGACCAGGCACTTGACAGCGGCGCTGCTGGGTTCCCAGTGTCAACGGCCACTCGCCCACTCGCGAACCCCGCAAACACGCTAGTATCCTGTGCAGAAGCATGATTAACGCCACCGCATGCAGCCGACCAAGTGACGGCATGTCGTAGCATAAGCTCCGTGTGTGCCCCGGCTATGCGGTTATCGCTTCTCCCGTCAGCCCATATGGCAAGCTGCCAGCATAACCTCTTCTCTCACCCGACGCTTGTCCAACATTGCGATTAGAAATCGCTCCCAGTGTACTCGCGTGTAATGGTATGTGGCCGCGTGTTTTACACGGGCGGTTAATGCTCTACCTGCATGCGGTTCATCCCCCTGTACAACTGCCAGACAAGTCCCCCACCCCTAGCCATACCGTGCGTTAGCCTATCAATAGTTTCGCAGGCACAGTTTTCTCCCTGCTCGCACACTTTAAAGGCCCACGCCAGAACTCCCGCGCCTAGCATGGTAGTCCCGCGGCAGGACCGTGGCTTATATCCGGTCAGGACCGGCGTTGCCCTGGCAGGGCGTGAGAGGGTGGTCGTCCGCATGTCACCCCGGTGGGCATACCCCCAGAGTCGACGGAGAGGTCTTAGGGATACTAAAACGTTGCTTTGCAGCGACATTGGTCTCTTGGCAACAGTTATGGCCATGGGTAGGCTGTCCCTTATGAAATCTGGGCATGTATGGTGCAGTGGGGTACGCAGGGATAACGTTTTCCCGGGTGAAGTACAGCTCCACTTTGGGCCGTCACAGACGAATTTACCAATCCACCCGTGAGTAAGCTTACAGCGCTGAACGTTAAGCTCGAATCCGTAGACACTTCGAGCATGCCTAACTGAAGACTGCAGTGTGGGGACCGTAGGCGGTGGTACTGCCACTTTTCTCTCCGCCAGCAGTAAACGGGTCCAGACCGGCTGGGCGAATGGAACGGGCGCATTCCGGCGAGTGTCTAACGCCTGGAGCGCCTTAGTCCTAGATTTTGTTCGGCTACACCTTTTGGCGTTGCGTGGCGCCTCATATCGCGCCGCGGGCCCTGTGTTAAGCAAACCTGAACTGGGTTTCAACTCAACGCGACAGTCCGTACATGGGTACTGCCAGGCGCCACCAGAACCGTTATTTTTCGGTCTATCTACGTAACTACCCCACCTCTTGGGGGTAGGTAAGAGGGGCGAGGTTGGCACACCTGTTTCTCTCCACAGCGATGAAGGCCTCTTGTTTGGATCAGTTTTTGTTAAGCAATCGAGCGGGCAAGCGAGCTTCGTAGAAGGTGACAGATTCCTGGACCTACTTCAGGAATGAACGTGGTCTGGGTAGACATATCTACACGCACACATTGTTGTTCGCTGGGAGCTGTGGTATTCCCTTCACGCGGAGCCGCCCACTGACTTAACAGTTATTGCCAGTGCTCGGTTCGGACCAGGCCGGTCCCCTTGAACTGCCTGACCCTCAAACGACCCACCGGAGATCTTGTGAGGATGGGGGGCTGGCCAGGGGCTAGCCGGAATGGAGGCTCGGGGAGGGTTGGGGCCTACCGGGTGGTTAGAAAGTGGATCTTATAGCCGACGGTTGATGAGCATTGACACGAATTTATGCGCAGGAGCCCTGCCGACGAGGGTTGTCTGCCATTTGACCTCTGTTCATGGCACCCCCCGCGCACCGGCGGGCGGTGGCTGGAGTGGCTCCCGGAGCCATCTTCCAGAGCGTGTATTAAGGCCCCATCTCGGCGGTGTCGGGACATCTTGTTTAAGCTCGACCATCCGCGCGGCGTACACTATCTCGGGTGAATGATAGGATAAGGCGAGGGGGACCGTGGCTGAGTCAAACAGCCAAGACGCCTGATACGTCGCTCACCCAGTTTGAAAGGGACCCAATGAACTGCCACAATGATCCCTCTGTACCCTCGGGCCTTTGAGTGAGTCCCCTCTTGTTGGCCTCAGACGCGTCCGCCTCGTGTTGAGACAGTCGCGGATCGGGTGATCGCAATTATCCTAGTCCCATTATCCAGTGTTATACACCCATAGGGTTGGGTTGCAACCGAGCCCAATTAGGGCAGGTGTAACCACGCATAGAGAACATCTTCCAAACTGAGCAGTGCGGTCCTGTTAGGGCCAGACGACATACTAGTGTTGGGGGATTCCTCAAGTGGCGAGCACCTTGTCCCTGTCTAGGAACTCGACCTACATCCGTCGGTATAGAGTTATGATAATCTAGCTTCCACCAATAAAGGTAGTGTGCGCGACATGAACCCGGAGGGCCGGTGATCGGACTTATGAACTGGGCGTGGTGAGCCGTGTCGTGGTTGTTTCACTGCGACATGTCCATGTGGCTCGGAGGTGGAGCCGGTGGTCGGCGACGGTGACGGGCGGAGGTACTCAACCAAAGCACAGCAGGCATACCCAACGGCCGATGCCCAGCACATGCTCCGTCACCGCGACAGGGGCGTAGGTCAGTCGAAACCTTGGGGTCCTATATCAGCTCGCACGAGAACGCGCGCCCAAGTAACATGACTGGACGAAGTTTTCCAAGCGTCAGCTACCTTTGGCCGTTTGAAGCGGCCTGTTACTTGGAAACACGTACGAATTAATAACATAGCGGCAGTCGGAGGTCCGCGGCTGTAACAATATCAGAGGCGAAACGAGCTCCTATGAGGACTAGACGCGCGTGCTCCTGGTGATCCATCACCGGCGTACGCGGCATCCGCTTCCTTCTATAGCACTGCACATACGTTAAGCCATATTATTGCTTGGTCCCATATGCACTGTACGTGCGTACCATACTTTAGGCTAATCCAGTCGAGTGGCGCCGTGGGCATACGCCTATGAAGCTACGCCGTCTTCCTTTGTAGCGACGGGTAAGGCGGCAGCAAGTGTGCTGGCGCCGAAGGACTACACGGGACGACCAGAGAAGGCATTCGGTTGGGCTGTATCCGTCGCCGAGGATTTTTTATATCGCGTTCGCGACCGGCCTGCGCGTCGAAGCAGAGAGTGGATAAGGTAGAGGAGACGTTCGCCGCGCTGGTAGGGGGCGGACGCTAGTGGCGATGGTGAAGTGAGATCGCGCACAGCTAACAGGAGTAAGCACCAGGGTACTGGACTTGCGTGGGCTGAGCAGCGATGTGTTCTCGCATCCGAGCCGTCGTCGCCGACGCTGCCCGCCACAGAGGGTTTAGCAGAATACACATCGGTGGGCAGTGTACGTGGCGGGTAAGCGGCTCGGAATGACCACCGCGTTGCAGCACACAGTCGGCGCAGTAAAACGGCGTCCTTAGGGAAACCCGTTCCACTACAGCTGACACATGTTAGTAAAAGGGAGCAGAGAAACGGGCCCGACCGTATTAGGGTTCTGTATCCGTTGCTGAGGGGTGGGCATCAGCGGTGATCTAACGGGTGGGGACACGGCACGGAAGTGCGGGGCCTTAAGAACATCTAATATTACCTCGGGGCCCGCCAAGCAATATAGTTCATGATTCTAGTCCAGATTGGGCGCGCTCAGGAGGTGAGTTAGCTCGCTTCAGCACGCCTGGACTCAGCCATTGCAACCCTCGGCGAACCGTAAGTGTCTCCCTGGCGCCCAGGTTAGTGGGAACATGTAAAACTCCTCCACGGTTCGAACGCTCCCTGGGTATAAGGCTTGACACGGTCTACTTCGCGGTGCAAGCACGGCGCCATTGGCCGCGAGATAGCTGCCTCTACTGTTTACCTACTAATCTCATCCAGGTTCAACGTGTCACCGCCGACCGACGTGCAGCGCCCGGTCGACCCTTCGCAGTCCAGAAACCGGAGCGGCTGTATCCGGCCTGGGATACCGAATGCGTAAGGCATTCGACGGAAGGTCGAACTCCAGGCCACTTACGTATACGGGTGAGATTTGGGTGGTGAGCCCGTAGGCGGGACATATTCGACGCGGCGAGACTGTGAGACTGGTGATTATTGACGCCTACAACCCCCGGGCACATCCAGTACCCTACTGCAAATTACCCATTCGATGGAGGGCACCGCGTCGCGGCAGTGTGCGAGTCGGGGCTTCGGCCAACCCTCAATTGTAAAACAGCGGGGTAGTTAGCAGGATGCCGATGCATAAAGCCCCCTGTGTCCGCACGTATGTAAGAGGGTTCACCTCCACCGTCCTGTGACCGGATACACACCACTCGTTGGCGTAACACCCAGGTTCCCGCCTACCCTCGCCCTTGGCTGCAAGACACCTGAGTGAATAGCGCTCCCCTATACCCGGCTAACACCTCTACGCTCTACTCTGGATCACTTCGCTACGACTATCCGTAACTTCTGCCCCCCCACTCGATCTCTCACACGCTAGTAATTCCGATGCATGTCCTTGGCAGCGCATCTTGTGCAATTATACTCGCGGAGTGCAGAGACAATGGAGGCGAGCCGAGCGCCTGCCGGCGCCAGGCCACTGCAACAAGTAGTGCTACAGCGTTCATTCTATAATTTGTAGTAGTCTAGTTTGTTAGCAATAGACCTAGAAAGAGCACAGCCCGTGAGGGGGGCCGCACGGCTGGGCAGGGCCATTGTCTTAGTTCGGGAGGCAGACTGAAGAGCATTCCCAGCACGGGCGTCCCTGCTGTTGCCCGCGACCCCCCTCCCCTGTCTTAACACGCGCATATAAGGATGGGCGACGTGACTAATCTTTCACGGCGCTAAATGCTGCTTCCCACCGGAGCCACAGCTCTTCCGATCGTGCGCTCGAGGGCCATGAAGGAGCCCGGTGCAGGCGTTCGCACTAAACCAGAGTGTCTCGCTCCTAAGAGGAGCCCGCGGAGAGATTCTACACGCCCGACTAAGAAGGCGCGGCTGTTCTTTTTCGCCTCCTTTGGTGCAGATGTGTATGGGTTAAGACGGCCGATCCTATTAGGCGCGAGTACCAAAGTATGGGCATGGTCGCGGGCTACAGCATTAGCGAGGTGCTCAACGAGGCTAGCGAGCGCCTGGATCTGAGAGGTATGCCTCGGACAGGCTATATATCCTGGTGGGGCTATCACAAGGTTCTACTTCCGGGTCCCGGAGGACTAATCGTTGAGTCTAGCGATTTGGTGTGGTCTTCTTATGCGGGGAAGGCTGACGGTTGAGGGTGGATGGGCAGCATTGGAAGAGGCCTCCCCTACTCTCAACCCAGAGCATTGCGTCCACACGTCGCTATGGATCACGCCCCCAAAACGTTGCCCTCCGCCGAGTCGAACGTAGGAGTCCGACGGGTCCGTTTTACAACTATCACGCGTCTGTGTTCCCGGCCTGGAGGCATACTCCTCCCCGGTCTACCTACATGGCCTTAGGGCGTAACCCCCGGTGGGTGTTACCAGAACCGCTGCTAGGCTTCTGCCCGCCCTCAAACTGACTGCGACGGGCAGCTGGTGGCCTGGTCCAGAGCGTGTAACCCTCTTGGTGGGGGGATATCGGTCGGATCCCTAGCAGCCTGTAAGAGCCGATGGCTTGAATAGCATCCTGCGCTCGCGCGGGTAGCGAAACCTGCCCCGTGGGCGGAGTTTCCCGCTTCAAGCTATCGTCATTGTCCCTTTTCTGACCACAAATCAGGTGGACGGGCTAGGTACGTGTTCGTGAAACTTCCAAGGTTTCTAGCATCACTGTGCGTACCACTGAGGCACGTACTGCCAGTAGCCGGAGTCCTAGAAACCAGCACCGCGTGGGATTGCCCAGGTACAAGGCGAATTTGATTTCCCGCTTAACATCCCCTCACACACTTCACATCTACTACGTTGCACCCTACCCACAACACTTCAGTTGCTATCAAGGTCCGGCACGGCCCGGCGGCTGACTTGACGTTGGGAGGGATCTCTGGGAGTCGTTCGTCCGTCAGACCGGCCGGAGCCTCGGTCGCTGCCGATTTGATTTGTGGTCGTGCATATCGGTCTCTGGAGGACTTGTGGGCCTAGCAGTCATTGTATGGCCCTCCGTACCGCCCGCTCATGTGAACCTCTTTGCGACCGTCGATTATCGTCCGTGAGCACGACCGATTGATGGGCGACTATATCTCAGCTGAGTTTCTGAAGCCGGGCAGGCGGCATATGTGTGGCGGTGCGTAACTATGGAGGTCATCCGTAGTTGCGGATATCTATCGGGTGCCTGCGAACCAAGGAGATCTACCGCGCCCACTTCACGACGCACTGTATAAACCGACGGGGGTTCTGTAATGTGTTTCTCCGCAACACTGCAGGAAATATCCCCGAGCCACGTACAGCTGGACCACACAGTTAGATCGGCGCGGTTCTTTCCCGCCGTCTGAATCAAAGCCTTCGGAAGAATTTCCTTTGCACACGGGTGGGCGAGTAGGAAGGGACTCTCAGCGTTCACCTCTGCTACCGAGGCAGCAGGGCCGCTTTCTCATCCCGAGCCCGTCGTGAAGATCGACACGTACCTAGCCCGGGGGCTCCGCTGACAGACCCTGTTTCTATAAGATACAGTCGCGCGTCCCGCGATGGCAGGACTGCGTCACACGCTACCCAACGCAGGGACCCCGGGTATGTCTCACGGGGCCATTTCGAAGGCACTGCACCGAAGGTAAAAACACCCGCGGATGCCTTCCTACCGCCCCGCGGCGCCGGCCCTGTCGGATTCCTTCCCCAGGTTCGGGCCGCTGGCACGGCGACGCAGTACCGTCACATCAGGACCCATATCCGCAGAGTCGATGAATACGGCGGATCCAAGCACGGGGCTTCTCTCAGCGCGGACGTCGAGCAACGGTTGGAGGGTTCGCAAATCAGCTACCAGGCGCACAGACTGTCCTCGCGCCAATTGTTGAAGCAAAGTCCGGGATTGTGTCTGTAACAATGCGTCCGATATCACGGCGTACCCGAGCCGAACTTAACGGTCCTAGCGATGGTAAGGGCAGGGAACAGCCAATTAAGCCCCCCATAAACTACTCGGCTTAGCCGTAATAACACAATCGATTAAGGGTCTGACCGGTCCCGCGCTCTCGTTCGAGTTGTATGCCTTCACCTTATCAGGTCCAGTGCGATTATCCCCCCTCACTCACCCCTGTGTCTAGGATTGGATCCTGCGTGACACACCTCCTACTCGGAAACGCATGACACCCGATTAACAAATGCGGGTATCTGGTACCTGCCTCGCTCTTCTCGCGATTTGCGTGGCGCGGCGATTTGCAGCTACAGTATGCACTCTTCCATATTGCACTAGTGCACGCCAATGCTCTGTGATGATAAGTTAAATAAACCAGCAACCAACGGTTCACAACGGTTAAAATACACAAAGCCGCACTCTAAAAACTAGTTCGCACTGGTTTGGTTGGTGACGTTCTGCTTGATAATACTAACATTCTACCCACCTAGAGCCTCATTAGGGCTACCGGTCTACCGGTCCGCTTTCACCCCTACACCACGCCCGCAGTTCAGGTGGAGGTTATTCTGGCGGCCATCACCTCTGCAACGACGTACCCTAAGCCCACACTGAGTATCTGCGCACAGGAGATCCAGACCACAGTGTCTACAGCATGTTGCTGCGGGATTAAGCCGTTACCAACTTTGTGCTATCCCGTCATGATACGAATCGATCAGTTGCACCAACCCATCTGCCTGTCGAGTGAGTTGTCCGGTGCTACGCTGAATAGGATGATCCTGCTACCCTAGCCTTAAGCTAGTTTCTACCTACTACACTATCATGGCCGCCCCATGCCTATCGTACGCAGTCATCGAATAAATCAGCTTACATGTCGGTTTTGTTATTCTTGCCCACTCAGTTACAGCTACTGACTCTAACCGAATGGGGCCAATTTGGCGCGTCATCCCAATCACATGCCTATGTGGTATGCCCACACGAAAGCTGTTATCTAAGACACTCTTTCGGCACAGACGTCACGTAGATAGAGCCGCCTTGGAAGTCTGCGCTCGGGAGCTCCCTCACGGCATTCACGGTGAGCCTGCCGGGCCAAATCCTCCGGCCTGGGCGCGTGGTGCGCCGTTCCTACGGTGTAGCATATCCTCTACGCTTAAGTTGCCCCGTCTAAACCTATAGTCAGGCGGAGACACTTGCGGGTGCGAGTCGATCTACACAAATCGCCGTTTTTCCGTTAGGGATGTGGAAGGTATCGCGAGCCGCGGGTGAGGACATCGCACGTCGGCGTTGCTCCGTCCCTTACGTACCCTTTCATTTTTCCGATTTGCATATTTAGTGTGACATGGCGCGGCGGTAGCATACTCGGCATGTGTACTGAACGCCACAAACTAACGAGCACCGTGCGGGCGGTGCGGGATAGAGAAGGTTCAACGAACACTCGATTCGTATACACAGTCATTCCAGATCGGTCTGCTGGCAGGAACGCTCGATGACTCTTGGTAAGGATAGCCCTAAGCGAATTCCCCTAATGGATATCTGTGGAGGCTCGATAATGCAGTAAGGGCGTCAGGACCGGCACCGCGGTCCCATTGTCATGCGTGTGTTACTCCCAAAGTGTCCTGCTGGTTTATGCTTGTGGGTATTGCCGGCCTAGTTCTAAATCGCGTCTCCCCCTCCCCCAGCTTCCTCTTGTTTCCTGCCTTGCCCGGTTTGGTTCGTATTTGTCATGTCTATAACGATGTACCCAGCTGAAGCCCTTAGGTGACGCCCCGCCGGCGCGTGAACTTTCTCCCGGGCTGGCTGCGCGGTAGGCTCGATTTTGTCTAGGGTGTGGCACGGCACTTCCTGAAGGAGGATGGGCTAGTAGCGAGCGTGTCCCATATTCTCGGCCAAGCGCATCATTAAGGACGTAACGCGACCTACTTAACAACCGCTGCGGGTCGTGGTGCGGCCGACCGGACCAGAGCCATGGGCGAAGGGCAGGGACCGCAGCTGCCGAAACGCAATATTCCTCCACCGCGGCATTCCATCCCTTTGCATGCGTACTCACAGCGGTTGCCTAGGGCAGACTGGCGAATTTGAGCCCTCGCTCCATCGATCTCTTTTACACACGGCACTCGTCTGCTCATGCTCTTAGCAGAGTGAGAGTGCGAAAGACACGTGCGTCCCGGAGTCCCCATGAGGCAACTTTCCACACGCGTCGAACCGGCCTGGTTCCGGAGCGCTTGGCCTCGGCCCAGCACTACGTCACCTCCTGACCGCGCGCTGAGCCAGCCGCGGTCTGAGACGAAGCACTAGATTTCCATGCTGACCAGGTTAGAATGTATATTCGTGGTCCTCGCAGAGCTGGAGGCGGAAAACATTGAGATAAATACGTGGACGTATCAAGTATGGGGAGTGGATCATCCGAGCGCCAAAGGGTAGCTGCCGTTATGAAGGCCTGCGGGGGGCCTACTCGACGCTAGGTGCGCAATGGTTTGTGGGCTTTCTTATGTGACGTTGGCTCCATGAACAAAAAGCGGTCCAAAGTCCTCCTGTCGGGACTGCTTCGTTCCCTACAGCTGCTACCACCCCCATGCCTCCGTATTCAGCTTCGGAAATCTCTCAGACTGTAGCGCTGAGCGCGATGCCGGGGGGAGGGAATTTGTGGCTATCGGGAAGTCGTGGTTATCGTCCCTCTTTGCCATAGTACGCGTTAACGCGCGGCGTGACAAAGAGGCACGGCCGCAGTACCTCCTGCTGAGGCGCGGCTTCTCGGGGTAATCACGGTCTGGAACCATGCCTTCACGGGTGAACGGCTGAGAAAACCAGCGCGCGGACGCTAAGCACGGGACATATGGCCTGCGTCAAATGCTCGAAAGGATGCGACCATCGGTCCGGCGTTTCGAAGTGTGCACCCTCCGAGTACGGTGGGCGTGCCAGTCTGTTGGCGTGGACGAGTTGCGCGTCTCTTTGAGTGGCAGCGTGCACAGCTTGGGTAACCTGTCTGTTCTGTGGGCTGAGGCGAAGATGGTGCCGGTAGTTGCTCAGCTTAGTGAAGCTGGCTGCCGGAACGGAGGGCGGGTCAGTCACCTCTGTTAATACGGACCCCGCGGTGTATGGACCAGCAACCACGAGTGGGCATAGTAGCCCATGTTCATCCCATGTCAAGAGTCCACAATCTCTACCATTCACTCACCCATGTCCGGCGCACCCGGGCACGCGCCATGGCGAGGTTGACCTAGTTTCTGCACTTCCTGCCCTCCGGCTTTGTCGCTGCTGACAGAAGATCACCCGGTACCCCAGAGGACTAACAGCGTCCCGACCACATGCCGTCCTTTAGCATGAGATTGAAAGTTCGGTGGCATACCTTAAGCCGCTGGTTGCGGAGTCTAAAAAGCCCCGTAATAGTGGCGGACATTAGTTAGGGGTGGGGGGGGATGGGGGAACGCCTTAACAAGGGGAGAGAGCTTACTTAAACTTATTCGTTCGACCTACAGGGTAGGGAGCCCACTCTATTAAGTTAGGCTTGAGATAGAACATTTCTTGCGAGAGGCAAGCGCACGGTCTCGCGCGCTGCGAGGCGTAGGGGCGCATGTGTTTTACTGATACGGCAACGGGGCTCCCTCTACGGTGATTATTGAAAGTGCCCGATTGGGTGACGAATTGTGAGTGGACATCGCGTGACTCTACCTTGGCCTCACCCCCATATCCTTACGGGGCGCCGACGAGGCTCGGGCACCCGCAATATTCCACTAACCTCAGGTAGGACGCTGCTGCGGCCGGAATAGGCCGCTACAGGCTGCTCAGCACGGCTGGCGGTTGGTAAAGGGATGCTGAATGGGCGGAGACGGGGGCGCGAATGCCGAAGGTGTCTTGAGCCACGGACGGCTAATACAAAACTCTGGGTAGGCGACGGGAGTCAGATTCGTTTGACTAGACGGCATGTGAGCGAATCGGGCGGAGCGCCGGGCGCGTGTCGTGGCAACGCAGGCGCCCTTGTAGCAATGGCGGAACACGGGACTAGGACCAGGTTGTTAGCGGATCCTAATCCCTGTTATGTGATTTGTGGAAGGTGACCGGTAGTCCAGATCTCGATGACAGCGTACTGCGATGCCATGTCACTCGAGAGCCCCATAGATGGCGGCGTGTTCACGCGGCCACCACGGCAGTTTCAAATTAAGGGCCAGGACAATCGGCCAATAGACGGGAAGTTTAAGCGCGGTCTCGGGTCGGGGGATGTCCGGCCACGCAAAATCAAGTGGGGTGTGCCTGTCGGAAGGGTACGGTAAATGGATGCGAGCAGCTGGGGACACCAGCCGTAGTGGGGCTTCTGTGTCAAGAACGAGTATGTGGCTCGTAGAGAACACTGTACTCGGACTACTACTGACCATACGAGCCCCCTCTGCTCGAGGTCGTAAGTGCCGCGGGTAGCCAATAAACGCGGTCGGCACTCATCAGAACGTGCTCGGTTGCTATCCCGAACCGGGATCGAGCCCCCATCTCCTCAACGGACAAACGCCATGCGCCGGGTCTGCGGCAGTGCTTAGCATTCGGGGCGCCACCACCGAGGGGGGAGTCTTCGCCGGCAGAACGATCTGCCATTCTGTCGTGAGTCAACAAGAGGTTGCACCCGGTCCTCCTGGTTGCGTCGGCAGGCCCCCCGCATGCGCGAGCGTCAGGCGGGAGAGCTCGGTACTAGTCGTCGGAGGATCGAGTGGACCGTTACCCGATACGCAAAACTGCCTACCCGCCGCGCTAGCATGCTAGGTTGCGGTTCAAGCTGTGTCTTTAATCGCTAGCCGGCCTTACTATCAGGGGCGCCCAATTGCAACCCCAGTGCGGGTTCCCTATGACAAGTGTGTGACAGACGGTAACGTTCCTATATGAGCAAGGGTCCGTAGGTCCACAGCTTTGTTGCGGGAGCCGTCGTTACGTTACTGGCAACCGACCCTTCCAAGCCACAGAGTCAGTGCCAGCATGGTGGGCGTACCCGGTCCTGGGTAGCAATCCGTAACACAAGGCGATCCGGCCACCACGCTCAAGCTGGAGGTCTGCCCAGGGTGAAGCGTTGACTAGGGTAAAATCACGGCAGCCGGCGCCCACCCGGACCTGGTGTGTGTGGTATGTCGGTACCAAGTCGCACGTATATCTCTCCGAAAACGAGACTTCGGGGCGTTTCCGTAGCGCCGCATCTTGCGAGGGTGCGGGGCCAGGCTGCGGAACCTGCTATGCACGAACGCAGGTCAATAACGCGGCTAGCGCCCGCTCAACTTGACAATGAGAAGGCAGAAGCTGTAGGTACTGATACGGTGAGAAGGGCGAGTTTAGATCCTTAACTTTGGTAACAAAGTTCATTCGCGGATTAGAACTATACAAATGACCGACACGGCGTGGTAGTCCTATTACTCGCCCGGACTGTGCCCTACTCGGCGAGAGAGATGCGCCCGGTAGCCCAAGAGACCGCGCTGTGGACTACAGGCGCGCAGATAGGCGCCACCCCGGGGTGTAGTAGTTGCGTCGTCTGGAATTTCGGAAAACGCGAATTTAACGCCTCCCGGAACCGCAGCACGACGCTTTACTAGCCGTGGGGGTGGGACCAACGTGTAACTGTCCCACGGGTGACTGAGGGAGATCCCAACCTTGTGACGGGCGGTCCGCGCATAGAAGGCTTGAGTGAGAGGCACAACAATAATCTCCAGACTTCCCCATATATAGTGTTGCACATCCATAGCGGGCACTCCGCCAGCTGATACGCAATCAGCGTTATGCTGCGGTGCCTTTTCAAAGTTGTAACCGGACAAGGAGTATTGAAACAACCCGACAGCAGCGAAACACCGGTGTGCGTGCAAATAAACGAGGCGTTCTCTGCAGAGTGGGGTGAAGGGGACCACCGTAACGCCCGCGAGTGTGCGTGGCTCGTTGGCACCGTACAATCACTGCGACGGGTAAAGTACATTGCGTTCGAATCCTTCATGGAGGTCGGGCTGCCTAGGGGTAAAGCCAGCTCTCCCTATGCCAAATGTGTACCCATGCGCTTTAGCCGTCGACCACATGCCCAAACACCGCTCTCGGGCAGTGCTCGTGGGCCGAGAACCCTCGCCGCAATGCGGCGATGACCGACGAGATCCACTTTTTCTCTCTCTCGAGCTTCCCAGTATCTCGTGACGTGATCAGATCCAGGCTCGTGCGCACGCGGATCAAGCGCACACGCTATGAAGAATGTGAACGGCGTTAACACCGCAGTTTCTTGGCGTCGGCCAGAGGCACATTCACTTGGAAAGCTAGGCCCCGTCGGAAGGGCTGTGACGCGCCATATAACCACCAGGTCTCGTCATTCGAACAGTAGTATACATCGCCATTCTCCGACCAAGCCGCAACGCAAAGGCGCACAACACCTCTTGTGAGGAGCTCTTAGGTGTTCGCTCGCGCCAGTACAAACTAACGAGGCAGGAGACGGAAGACAGAATCTGACTCCCACCTGTGGGATTACCTCTGCAGTGTCGCCCCAACACCGACGCTGGCCGGCTCCGGAGCCGCTGCCCTGGCACCCCACCGCCTGTCGAGGGCGTTATCGTCCTCAGTAGGTATGCTGTGTGTAGCTGCGCGAAGACCTATACGTCATGGTGCCCCAATAGGCCTATGCGTGTGGTGTGCCCTAGCGCGTATTCCCACGGTATGGTCCCCCTTCTCGAATCGTTCCCTTTGCAGGAATCATCGCTCTGCCTGAGCATGTCAGGTAGTAGGCATACCTCACGTACTGTGGCGCGGGGAGACACAGCAAGCATACTCTCTTCCACACGCGGTCCGGGTTCCGGCAACCTCATCTAACACGCCTTTATGTAAGTCGGTACTCGCCACTTGCCATCCCTGTCTACCTGACCTCTTCACACCCGGTCTGAATACGCCTTTCTGGGGTGCACGCCCTCTGTTCTCGCGTAGCATCGCATGGATTCACATCGCTATGGGCCAGTCGCAAGTGGAATTCCTCGGAGCTACCTGACAGTCATGACCGCCCAATTGTACTGCATCTGGCCGATGATTTAGACCGCGCGTATGGGCACCGCGAGTTATCTTGCATGACAGCGCAAGGTTGGAGACCTGTGCGGGGAGCGGGCCAGCTTTTAGCCCTTTATCGCAGCATCGTAACCGATGTTGTTTGCAGCGGGGAAGGTGCGTTGAATGTCTGTCAGGGCGTACCTTATTGCCCTCCGGATTACCAGCAATGGGGGCTGGCCCCATATTGTTACCGCCTTTTCGGAATGGCTACGTAGGTTGTGTGGGTGCCGTGCTGAGCTACCTACGCACCCCCGGTAATCCCTTTCAGCCACGTTGTAGGGATCCTGCATCGATTATTCGCCGACACCATTATGCGCTGATGGCTCCGGAAGATCCCTTGTTAAACCTATCCGTGGTCGGCCCACGCCACCGCGACCTGGCATGACCGGCCACGAACAGGGGAGGTGGTCGCGCGAACTTAGGGGCGAAGCGCATAACCGTTCCCTCCACGTTTCATGGGGGAGCCGGTCAGAGGTTGGGAGGGCGTCATCGGGGCTATAGCGGGGAGTACGGCTCGGTTGGAGAGGGTGGCGTAGGCCAGCGCGGCGGCCGGGTGTTCGTGTTCGACCCATTATCCAATTACAACTAACGTGCTTAGGCTATCCATCTAGCCGCCTAACGTTAGGCCTAACACGCGAAGTAACGCAACGGAAGCGCGCTCATCAGGAGAGCAGTCGGCGGAGACTCCTGCCGCGACCTCGATCACCACCGATCCGACAGGCGATACACGCTCAAATCCTAGCGTAGCAGGGCAGTACTTTCCGGCTCATCGTGTACTGGCCTCGTATAGAACGTGCAAGCAGACGCCGCGCGATTAAGTTTTTCACTATATCTTATCGTGTCCTGTTCATGACCACCCCCAAGTTGGTCGATCAACATAGTGTCGACGCACAAGGCGTCAGGTGCAAGCGACCTTACGCAATTCTGCGCTCGCGGGAACGGCAACATTTGTAAGCACTACTTGGTTCGCGCCCGCTAGGCTTAGGGTCAGTACCCTTTGGGCCAGCGGCCGACAGCCGTGCACTATCCCGGAATTGTTCGGCCCCAGACCTTGTCTGGACTATGTGACTCGAAAAGCCGGACTCTGGCGCCACTCTAGTGTTCCAAATCACTTGGTTAGCGTTGGCAACAAGTAGGGAACAGCGCCATATTCTCTGATGAGTGCTTCGTTGCAAGCCGCGCGAGTTGCCCAGCAAATTCTAGTTCTCGTGACCATCCTATGTCGGGACCCGGGACGAAATGTGATCCACCCGTGGTGTTGGCGGGGTCGCCTACGGTAGTAGTATTGGTAGTTCTTGCCTTGTGCTGCGGTTCGCTGCCTGGAACGCTTATCCCGAGGATCCCGCCGTCGGGCTGAACGCGATTTGTATGCCGAACGCGAACAGTTCGCGTATGGGGCACACCGCTAATGAAGGATCATCAACGCCCACTGTGCGTACCGTTCGAGTAGTGGGTCGATTTCCTATACGTAACCAGGGTGGTAAGTCCAAGTCTGTGGTGGCCATTGGAGGACGATAAAAACACGCGTGCCCTTCGGTTAGTCAAAGTATTTGTCCCCAGCCCCCCGCCGCTCTGAGCGCCTTCGTTGGATCGTAACTACTGCTGCGTGTGAAAGCTCGGGCCAGCTCATCGTCGGGAGTGCTCGTTGTCGTCTGGTCGTCGCGGAGGCGTGGTCTAGGCGATAGGGCCCTGCGGCCGTCGCCCGCTTATGCACCAGGCGAGGCAGTGCGGACCTACTCCCTAATTCCCCGGGTAACTTGCTCATTGTGCGGTGCTAATGCACATTCAATAACCGCTTGGTATCAGATCTCCCAGGTATCTTGGGGCCCCGACCGTTTGGAAATTGTCCTGACGGAGGAGCGATCGGACGAGGTTAGAGATACTCCTATTTGATCCTCCCTGACTTTTTTGCGAGGCCTGACGTGACCCGATACGAAGCAATATGAGTTAGTTGTTGCGAGCGGGCACAATTCGCTATCATGAAGGTCGTAGTGGTGGCACGGGACATTTGGAGACGACCACGTGAATGACTGCGAGGCAGCGTGGCGTCCACGGGGAACTAGTGGGAGAAATTTGTATGACAACTATGGAGACAACTTGTTGGGGACTGAATGGGACCAAGAGGGTTTATTCCTTTATGCGGGAATCTTTCTTTGGGGTGGGTGCAGGATCGCCCGACAATTAAATGGTGGTTTCAATCCCGACGCAGCGGCTGCGAGCTTGTGAAACCTGTGTCCCAAGTTGACGTAGAGAGAGTACTGGCCCTCTGTATAAAAGGGAGCACGTCGCTGTAATCTGGGCCAAACTCATAAACACTTTCGGCGGATGGATAAGCTGCAAGTACGACATTGTGCTAGCCGTCTGGCAGGTGCGGCCGTTTCAACGACCGGTTTGCTCTCTCAGAGCTTTATAATCGCTATTGGTGCCTGTATTTCCCGGTGTGAGGGGTGGGGTGGTGCTAGCACCCCCTGTTGGAAAACCGTGCGCTTGGTGAAGGATACTAGATTCCCCCGCCACTGCATAGTGCGAAACGTCGAGTCATGTGAAGCCAAAGCAACAGAAGACCACGTGATGCCGCGGTATCCTGTGTCGCCACTCTTTGTGCATACCGTCACGAACCCGAGAGGTCGTCTCTAGTCGTGAGCGCTTCCCGGTGATCTGGCAATGTTAGCCCACTTCGTTTGCATGCAGCTAGTATTTGCTACACATGAATCCGGGAGGGTCCCATTCTTTGTTATGTGTCGACGACTGTGACAGAGTCTATGGGGAGCTGCCGTAAAGGCATTTATAGGTAATTGGTTGACTTGTAAGCAGTGGATAGCTACAGAGCGCGTAGAGCACCTTTTGGGAGGTTCCCAACGGCCGCATCCCGCAAGCTTATAGAGTCCCTACGCGTGCCGGAGACCAGGTGTAGCTTCCAAAACGCGGTGCGCGCGCCGCCTACGCACGCGACCGTTGGCCTCGCCGTGGAACTAAGTTTTCTGGGCCTCCCCGGCGGCCGGTACTCACACGCGACCGGTGTCGGGCGGGGTCATGGCGGGGGCGCGTGTAACCAAGCGTGCTACCAATTATGGCACTATCTGTTACTCTGGACGCGTGTGCCACCATTTAATCGCGGGCGGTAAGTTATCGGTGATGCCACCCCGGGAGCTAATCGCCGCCCGGCTCAGGTCTACCTGATCCGTAAGGACGGTGCATATGTCTTGTACTGAGCAGCACAGCGAGATGGTGAAGTAGATTGTCGACTTGCATACCACGTAGCCAGTTAGTCCGTGTCCTTGGCCCGAATCCTGCACTCATCCATTCGAGGGGCAGAAACTCGCGGGACGAATGGATGTTAGATCACCGGAGGGACATTGTGAGACAAGTTCGCGCACCACCGCGGGTGCATCGTACCGTGCCGCCGATAAGGCGGCTCTGAGCTGAAATCCCCGAGTGCGCTCATCTCTTCACTGCGCTTGACCTTGACACCGGGACCCGGTGTTTGCAGCGAAGTGTGTGTGTTTTTGTTCGCTACGATTTGTCCCTTAGCACGTTGCTACGGCACACCCGGCCGCGCGGGCTTACCGGAGCTTCACGTTGGTTGGCCGATGGCGTAAATCCCTACACGAACGTAAGGACGCTGAGAGAGGTTTCGACACCTTGACTTTGGGCTTGGCAGGACCCTGTGCCCCTGACGTTGACCTCGGACGCGCTCGCAAGTGATCCGACAACACTCCGCCATTAACGGCCCGTTGTTGCTGGCAACTAGAGCGACTGAGGCTGGCTGTTCTACTGGGCAGGTTTATAGTTCGTTTTGGCCGCTCACTCTTATCTCCCGCGACACCCACTCCAACTCATGTCAGTTGTCAGGGCACAACACGATGTGACCCGAGTCTCGCCGCCCGTCCCAAGACAGCGGTTTCCCCCGCCGCCTAGGGAGAGATGCCTAGGGGGGACAGAGTATGATCTAAGGAGGTGTAATAACACTTGACCAAGCGTCCTGTGCGCGCCATCGTATCCGGGCGCCTCTGAGGGCTTAAGCTCACCGGTGTGGTGGCCGCGAGCCCTGGGGCGTGTATAGTGCCTCTCAGGGTCGGCGATTGGAATGGCCTTAACGCATCTCGTTCTCGCTGGGTTCGCGTGTACATGGTTTCCACGACGTCCTGTCGACATCGCCACAGCGAACCAAGTACTAGCGGTTGGGGCAGCCGTAGATCCCCCCCCGGGGAGTGCAATACACAGCCGCGAGAGTGATTTTAGCCTCTCGGGTTGGGACTCCCGGCTGGCCTTCTACGTCGCATTATACACAGACTACGGTTCGATGTCCCTTAAGACGTGAGAGTGAACGAGCTGCGCGGCTTAAGCAGGGCCGAGGCAGAATCCTGTCCCTGTACATGCCGTACTTCGCTGCTATGTATCAGCACGCCGCGTCGTGGCATTTCTCGTGAGTGCGGGGACTCCCGCTATACCGTGTCACGAGGGCTAAGGACACGGCCGGGCCTCAGCCGCGAGGGGGCGACAACGTTCACCTGGGGCGGGAGTGAGAGCCTCGAGACCCGAAGCGGGCGGTACCGGGCAGTTACTTGCATGGGCAGCCCGGGCAGCATAGCCATTTCTAGCCCGAGGATCAAACACTATCGGACATACACGCTGGCGCTTGGGCACTGAAGTTGGCGCCGCTCCACTTTCCCGTCAGCGGCCTGACCGGGTCGCGTGGTGGCGGGCGGCGACAGGCGTAAAGGGCGTCAGGCTCACATTCCCCGGCTCGCGTAAGCTTTAGGCGGTTGAGCCCCTGTGGGAGCCACGGAGTTTGGTGACTTGCAACATTTTTCGCTATTCGAGAACGAGACATCAGGCGCGGTTGTCGCGAACCCACACCCTGCGGGAGCAGCTCAGCATACCGAGTTGATCCAAAGCTGATTAGGTGTAATTACCTTTCGTCGGGATCGCTAGTCCTCGCCACCCCCCCAACGTTCGATGTCTCCGCGTTAGATAGTGGCGAGTTGCTTCCCTGGAGGGTATTGCGTCCGCATCGAGGTGCGTAGCTCGCGTCGGCTACCTCGAACACGGTGCCCATCTCCTCTCTAACTGCACAACAGATACTGTGACCCTATGGCACTGTCGCTGGTAGTTACATTCTACGCCAGCCTCCCCTATTTGTCTGAACCTGGACGCAGGCGTGCTACGACGGAAATGTGGCCTCATATGGAAAGTGGCTGCGGTCTCTCACTCACGACCACGCTAGGGTATGACTGTGGTTATCAATCCAAAAAACCATAGGCGGTATCCCTAACAAAGGACGAGTTCCACAAGAAACAGCTTAGCGTTGGGGCCGTGCTCGTTCGGGATTATTAACACTGGCCACCTTATGGGGAGTTACCGACTAGGGGTTTGTAACCGCAAGGATCTGCGGGTCCGGACTGCTTTGCGACCGAGGACCTGGGCCCGGCGTCGGTGCCATTAGCAGGGTTCACGACGTAACAGTTCTCTAGCCGCTTCGCAGCGGTGGCAATGTGACATGCACGAGTGACCTTCACGTCTTGATGGTCTGGACTCACGCTCTGACAAAGTCTGATGGAGGTGCGTGCCCGTCTCAAGAACATAACCTTTTCTTCAGCGCTATCCGAGTTTCCTGGAGACCAGCTTACCCAGAGAAAAATCGTGAGCTCCTGTGTTCACCGTGGCACGGCTTCAGCCGATCTTCTGGGCGGCTGCCCGCTTATGCCCGGTCTCGTGTGCTCCGCTTGCTTATAGTATAAAGCGAAGCCCGGCCTCCTAGCTGGCTAAAACTTATGAGGTAAGCAAACGGAAACTACTAGGCAGAGGCGGATCCTTAAACAGCTGTTACACATGTCGTAAAACTTCCAAATGCAGTGACCTCATCAGTTAACGGATCACCGTGTAAGTCGAGCTATTACGGTATGCCTCGGTTGATGGGTGTTCCCTAGTACCTAGCACAATCAGATCAGCAGGCAGCGAGTATTTCACGCGGCAACCACCAAAAGCTTTCATTCAATATTAATGTACGTAACCCGTTCCGACTACCTTAATCCAGAGTAGGTCATGCCAGCTAGTGCACCCCCTTTGTTTGCGCTTGTTTGCTCGCTTAATTTAAATACCGTAGCTTGGACTCGGGGGATTGAGCTGTCACCGGAGCCCCTGCCACTTCGGGTGGGGTAGCGAACTCAACTGAGGTCGGCCAACGAGATGCGGATAGGCGACCACAGCAGCCCGATGGGCGTGCCGCAGCGAGCTTGGGCGTTAAAGTGAGCGTATTTGCGAACTAGCTCACACAGCCGGGTGCATGGGTGCTGGTTGTTGCGCAGAGTCGAGCAGTGGGAACCGTGTTTGGTGGGGACCATCTACAACCCTTCTGCTGCGAATTGGGACCTCCACCTGCCCGAGTAGCATCTTATGTCACGGGGAGGCAAAAGAGTAAGAGCATCGCGCAGTCATTTGGACCGCGGCGCGGTGCGCAATGACAGCGTTCCATACCCCGCGAGCCATGGCTACGATGTCTCAGGGGGCCTCGACTCTGCTCACTGTCTCTTCCCCCGCCCCACGCCTCCCAATGAGCTTCGCTATCGACGACTGGCCGCGCGTCCGCCCCGCGAGTGTTGAAACCAACATATTGGCTTGCTTTTTAAATTATAGTTGGTGCTATACGCGACAGCATTGCCGGCATACACTGATGACCCGCGCGTCTGGACGACGCCCCTCGGCGATAGTGAGTCGCCTACGCCGATACGGTAAGCCTGGCCGGGACCTTAGAAAAACTACGGGGTCATAGAGGCGAGTTATATTCAGTGGCACTAACGCCAACGGAGCCGAATAGATTTGCTCGGTTATGTGCTCACTCTTAGACGCTTTGGCTTTGCGTGCGTGGGGTGCCGGAAGCGACTCTAACACATCTCGACCCTGCGTTACTGCTAGTCACAAGCTTACCTCCCCCGGGCGGATCCGTGTGTCCCTGCGTAAATATCAACGCTCTCCTCCCTGCAGTGCACCAGTCACGATTGGCGCATGTAAGGATACGAGTGTAATTGATTTTTCCCGCCCGGGCTGATGACATCCCTCTTACAGGCCCAGCGGTCCGGCTTTTGCGACAGATTGTGTCACTACGTATGACCGTCTGTCAGGCTGTGACCCCCGCTGTGCGAACGAATGGTTCGCGGTGCCGCATCTCCCGGAGCTGCTGAAGGCCGGCTGTACGCATTTGGCCTACGGAGCGTTCTGAATTTGCTAGCTGACGCCACCAAGTTGGCCCGTCCGGCACCCCTCGTTAATGATATCGTTTGTTGCTGTATCGGAGCGGGGGGATGGGAAGACTGGACCCAGAATTAGCTAACGGTGGGGCCTGTTTTTTAGTGCTGGCCTGCATCCGTCTAACCGCAGTTTCCATCTGGTGGGCATGCGCTTTATTAACATACTAGCAGTCCAGGATGCATAGCTTAACGCACCTTCAACTCCCTTACCCTGTGTCACTCGCCGGGGGAACATGGGTGAGCTCACCTAGGCGGAACATCGCACGATAGAAGCCTTATACAATGGACGCAGGAGGCGGGAGGGTCAGACACGCATGGTGAGCTCCGCTTTTGGATTGCGTATGTCTGATGTTAGCAACCAGCGCTCCGCCGTCCCTAATGAGTTTACAGGCAATCCCGAACCAGTGCCAGCCGCACGTTGAGCTGAAGCTATCTAGCTGCTGCCCTTGTGACGTCTATTGATACGAAAAGTGCTGCAGGTACCGATTCTGACAGGCTACGTTACTATGCTAAGCTCCGCGCTGGGAAGGCCATCTTTGTGACGTTACGGGTGCGCTACTGCAATTGTTATAGACGACCATGTTCGCGCCCTCCGTTGCGAAAAACTTCCGCTATTCTACAAATAACTCTTGATTCAGCTTGCGCCGCACTCTCGTTCTTCTCTATAAGAACACTGTGTATGTTCATGGCCGCAATCTATCATGATATGCCATGCGCCATGGAGCGCGTACATGCAGACCAATGCTCGATCTTGGTCTTCTCTCGAGAATCGGCTAACAAATCACGTCACCGGGGGCGTGGGAAGTAAGATAGACATGGGGGATCGAGGAAGTCCGGCGGGACACTACTCGAGAATTGTCAGGGGTCCACTGGCGGTGCCTTGCTATGACTAAATCCGGGGGCCCCACCGGGGACTACGGATGGGTTTGAACGGTACATAGTGGGAGCAATAACGCGACCAGTGCGGCACGAAGTACCGTAGGCCGGGGATTTGTGGGGCACGGAAACGACGGTGCGCCCTTACAATTCGTGATTTGTTGTCGCATTCTGCTCTTCCTGGCGTGTAATGGGTGGGCCGCATCCGCGATGACACGCATCCCGGCCTGCGGAGGTACTGCGCAGCCATGAGTCGCGCTAACAGAGGTTCAAGCGTACACCACGCCCGACTATAACCCGAGAGGATCACCCTCCACGTTGACAGCGAGCATTTTCTCCCGTTGTCGTCGAGGTACCGCGCTCCGGTCCATTTTGTTCCGCCCACTGACACGACTATTCAGAGCTTTGGCGACACCCGTCTCCCTGTCATACAATCCCGCGCGTTGTACCGCGTATCGATCGGCGACGCCAAGGCCTTCTCAGGGACCGGGCAAGGCGATCACAAGCTGAGCGAGTACAGGTACTGGGCGTAGCCGGGGTTGTCGCTCCTCTCGGCACACTCCGTTTCTTGCCCGTTACCGTAGCCATAAAAGGACCGTAACCCCACGACCGCATGCGCGGTCCCGGCCGACTCAAATGTAGAGCAAGGCTTAGCCGGGCTGGCGCCGATTGGCGACTCAGGGCCGATCAGTGTAAGAGCCTAGATCCTTATATATCCCACCCTCTGGTTCCTACTAGGATGATGGAACTTAATCTTCGCCAACGAGTCTGCTGTCTTCCCCTCCATCGCCCGTAGGGGGGTATTCATGCTCAGTCTCTTTACTGGACACCACTTTGCTCCTTTGGCCTCTTTACGGGCGGTCGCAAAGCTACAGTGTGTGCCTATTCCGTACTCTCGGCTTGGCGCCCCGTCGTCTATACACGACCGCCGGTAACATCTCAAGCATGTTGCCCTTCGGAATGGTTCCCTAGAAATCGTCGGTACTTCGTGGTACTGCATTGCCGTCTTCCCGGACTTCGGCCGGGACCGCTAGCACCAGGCTTGAGCTCAAGACAAAGTTCCCGGCGGGCCATTAGCCTTGCCCTGAGCTGGGCTCTCACGAGGACTGTGGGGTAGTCCCGAGATCGGGTGGACGAGTGGAAGAACACTCTACAAACTCCGGATTGTTCTGTAACTTTACCGAGGCCTTCGCAGGGCACTGTATGGGGACGCTACCTGAGGAACTAGGTAGTGTCCCAACAGGTAACCTACGGTACGGATATCATCTTCCACCCCTGGTGGACAAGGTCCTACGCTGGAAAACCGGGATTGCCTGGACGTCAGCAAAGAACGCTGGCTGATTCTGCCACACGTTTGTCTGCGATTCTCAACGGGCACAAGGCCTTTTGTCGCAGATCTCCTAAGCCCGAGACACAGGGAGCTTCCATTCCATTGCACGTCTTGGAACTGCAATAGCTCGTACGGGACCGCTGACGGTCGAGACTCGTGCAGTGTCCTCTTACCCCTATTCGTTGGTCACTTTTTAACGCAGAGGTAGGGGCAAGACGCGTAGCCTAATCCAGCGCCCAATACGCTGTATACCGAAATAAGAGTTTCAGTGAGGAAACGTGTCTCAGCAGGGGTCCGCCGCTTTATCCGGGGGTACCGAGAAGGATGTGGCACTGGTCATAGGTACGCGTCCGGTCTCGTAGGCGCCCGCAGGATCGCGGCTCAACGACCGCCCGAGTGGCTGATAGGGCCGCTTGGGGAGAGTGCGCCGTTTTGTTGTCGCCTTGTACACTTCGCTCGGTGGAGTGCGCCCCAATGCTCGCATCGCGTAGGTACCCGCGGCCAGCGTTATGGTAACTTCACAAATTCCTCCAGAGCAAATCACACGCCGCTCGACCTAACGCGCCACGACCGTGTTATCCAACAACCTCAACTCACCCGCTGCAAGCATGACTATTATCCTGTCTGAAGTGTACCATTATGCCTTGCGGCGTCCACTCGTCTCCGATGCCATCCCCCTCATCCGAATTAAATGACCCGTCTCCGGGCGGCCGGGGTAAACGATCGTTGCCCGATTGGAAATGTTACGCGCAGGCGTCCCGATAAGAGGTGCCCGAGCCAACGTATCATTATGTCACACTCAAGGGGGTCCTCCCCCGAACACCGTGGGCCCAGCGCTTGCACGTCACAAGCGTCGGCGAGGAAGCCTTGAAGTTATGGTACTGTACGGATTTCGTCACCTTACGCTACCAACCTTAACCTGCAGAGGCCGTAGTTATGGGTAGGCCGCGCGGGGTATGTTTGGTCCGCATTAACGTTTTGCGCGTGCCCCACCCGCCTTGTATCGCATAAGTACCAGGCGAGGGTTAGGAGGAGCGCTCCTCCATCTACGCGCGGAGCCACCCGTGTTGTGCCGCGGGAAATCTCTTTCTAACGGCATCTTTGGACCCCCATGATAAGGTGTAGGTCACATCTAATCGCGGTGATCACGCTGGATTGCTGTAGTATTGCAGCCGACCCGAAATGGAAGGAGGCCCCTTCAACAGGTGCGCGGCGTGGGCCAGAGAGGCTACAGACTTAGCGGCCGACATACCCGTCAGCGGGGCACGCTATGATCCCTGGTAGTAGTATTATAAGCATACCAGTCGCAGCGGGCGGAGCTGGCACATACATTAAGCGCTCGGCCCGATAGTGTTAGATGCTCTACTCTGGACACAGCGGGTCCAGCACGAGAGTAGGTCCGACCGGGCCCGGGGTGGTGGCCGCATATACGCGGCTGAACGGGGATGTATAATGAACGAGCTGGGTTGAAAGTAATGCCAGCGCGAATTACAAGAGGCGTCGGTGCTTTAAGACTTTGACGCATTAAGGCCCCACCCAATCCCTCCTGACGAACGACTGACCGGATAGCCGGTGGAGGGCAATCAGACCCCACAAACCATCGACGGCGCCATCGTTGTCGCCCCCACCAGCCAATGATTGAAACCGCCAGAGTCCTGAAGCCAACGGCCTACAGGGGGAAGGAGTTATGAACACACCTGACCCAGGCGGCCACACCGGTTTCGATAGCGTGCGCGCCTGTTCGCCGAACTTACCGCGATGGCGTACCATTAGTTTTTGCGTCTGGTAAACGTTGTGGACAACATCTCTTTATCAAGGAGCCAGATGCGGAGGCGGTCGTTGCGGGGGCCTGACGTTATGACCCGCGTACCACACTCAGACTGGCATGTTTTCTCGCTGGCTTTAAGCATGCAAATTGCCTGGAATCGCGTAATTTAGCTTACAAGGCCCGCGGGTGATAGCGCCCGACGTAGTATATTTAGCCTGTACGCTACGGCGCGGCAGTGGCAGACAGTCTAAGACGGGCGATTGCTTTAGTCCGGCTTGATTGCTAAAGAGAAGCAACGGAGACGTACGCACCCGGTCTGAGCGGTCGCATTAGCGTGCTTAACGTTCGAGCAGAGAGCGATAATCAAGGTCCGTATTTCCTACCACCTAACTGTGGGTGCCGGGCCATCGACGATGGTACAAACGGCGGGTCTCGACCTCCTTCGCGCGATGATGTTACCTACGGGCATTGCCTCGTGCGAGGACCACCAGCTATTAAGCGTAACCGTTCGGACTTGGATCAACGCCTTTACGTCAGCGCTGAATGGGGCCGTGTTTTATTCGACGCGATCGGGGAAGAGAGATTTGGCCTAGCTCACAAGGACCAGCATAACTAGGGGATTCCATGGGTACGCACGCTAGGACATGGTTTAATCAGCCTATCGGCCGCGAGTCACTACGACCTTCTGGATTACGTGAATAAGAGTTGCCGCTGTACGAGGCCTCCACGTACCAGGGTACATTAACGACGCTTTTACCACGGGTACCTGCCTCACCAGAATAGCAGAGCAGAAGGCCCCCCGCCGCCGAAAAGCCCGCGGGCGGTTGATTAGGCCCGCGGGTTGAACCAACCGAATGTACGGGCTGCGCGAGTTATGATTGTACGCAACATATCCACATGCCTGAGTGCCATAAATCCTGCATGTCAGCAATCCTTCTGGGGATGGTTCGCCCTAGGGGATGCCCCGTAATCAATATAATACGATTGGGTCGGAAAGAAAAAATCGCGCATGACGCACGAGAGGCTACCAGGCAATCCGAGTCTTCAGACAACGTAGTGGTGGTAAGCGTTGACACGCCGACGACCTGTCGCGAGCCGTACGTAAAGTACCAACTGGCAGCTCGACTAAAGTCTCGGTCGTCATGGGTTGTCCCTATTATCGCTTGCGCCGTTGGCTACGCGTTTGCAGATAATGGTGGACGGGCTATTGACCATATCTCCACTCCAGGTGTACCACTGCCGGATGTCGCCGGCTTTTAGCATGTAGCCGTAAGGTCCGTCGTATGTCATAACCTAGCCAGGTATCCCGAACGCAGGTTATGGGCAGGCGGTCGCGCAAAGCCGCGCTTGCTCATTCTCGCCCTTAGCCGGACTGTAAGAGTCGGAGGAAGTTGTAGTCTTGATGCGTCGTCAGAGGGGAAGCGTATCGGGCGTAGCATCGCGGGGCAGATGTCCATGAGGCAGAGCTCGATTTACTCGGCTGCGGAGAAGCACCAAGAGAGGGGACCAATGCTTGATGCAGAAAAACAGAACGCATGAGAGCAAGGCAGGGAGCAGCAACAGTCCCATTCTTTGGAGTTCGCCACTCGTGGCAATTAGGATACGCCGGCCTATCGTCGGCATGCTGAATACGCATATTTGTAACCATTATGAACATATACGATATGCAGTGCGGCTCGCGAATCTCTGAAAAGGGGAAGCCCCATTCAGTTAACGGCAGCATGGCAATATCGCGAGCAAACGACCGACGCTGTGGATCACTCAATTCCTACCGATCTCGGTGCATGAGCGTAGCCCGTCTCCGCTGGCATTATTGTTAAATGTAAAAATAATCTCTCTGAGTGCGTCACGGAAACAGGCTGGTGGAGGACGGGCGATACGGATGTAGAGCGGGGACCAGCGCATTACTCTAGCCAACAGCTTCGGGGTGATGGGAAGCCCCCCACGTTTGGGCTATACCGAAAATCTGAGAGTCTTTTGTAATAACCCGCTCTTGATCCTAAGTCGCATCGGGTTCCCAGATGAATCGCTGCAGCAAGGGCTGATGTCCGGACTAGGGGGTAAGCTGACTAAGCAGGCTTTTTGTCAGTGCGTTGCGATCCAGTTAAAGGCGAGGGCGCGCCCGAGTTCGCCTCGATTTGGTAGAGGTGACGCTGGCACCCGTAATGTCGCGCTAGTGAGACGGGCGACGGTGGCGTTGTTGGCAGAAGTTCGCCGTGGCCCATTTACGCTTACATCGCACCCCGCGCGGGCAGAACACCTTAAGGCACGCAACCCCTGTTGTACTTGGCGCACTATGGAAGCCAGCCATCGGTTGATGATCATTAACCGACGGAATTATCTCCATCGTACCGTTCGCTTGCCGAAGGCTGAGTAGGCCAAAATCACGCAGACATCGTCACTGTGGCCTCCTGTGCCCCTTGTCCGTTGTTGTTATCGGCAACACGTTACGAAAATCGTGAGTACCCGACAGGGAATCTACGTCTGTAGGTGACACTTGGTAGAGATACGGCTTCTATGGGCTTACCCAGGTTCGCGTATGTTTCCCCGGCTGGGCTGACCATGCCCGCTCGTACTCCCCACACGTGCAAGAAAGGACGAGAAAACGTTAATATCAACACCCTAATCGACCATAGGGTCAGTACAGCGGGTAGTCCGTTCTGGAATATAGATTGTATTCACCCAGCCTGTGAGCACTGCGATCATGCTCGCCCTCCGGGAACTCCACTTGTCCACCTGCACCTGTCCGAGTATGATAACCCACCGTATCCATGGCGAGGGGTCAGGCACATAAGCGACGCCTGAGTAGACGCGGCACATGATTACCGGTGGCACGTCGTGTAGCGGGGCGCAACGGCTTCCCAGCTGGCCGCAGTCCCCTTGCGCCACCATCCGTGCCGAGGATCGCTGGTCGGTGTCACGCGCGCCACGCGCCACAGCTAGTCCGACTAGCCCGAGTCTCGCCTCCTCGACACGTTACCCCGGGCATAAGTGCAACAGGAGTAGTTCATCGCCTGTGATACCCTAAAGACCAACCGTCGCTTTGCGATAGACTTAGACGAGAGGTACCCTAGCCGGCGATTGTGGCATCCAGGGACGGTCTTCAAACCTACCGGGGGTGGAGCAACGGCTAGGATGTCGCCTTCTAGGGGCTGACGATCATCGAAGCGTAAGTCCCCGAAAAGGACCCTCACTTCACTACCCTCGTACTCGTCACATTCCGGATGATCTTGCCTATCCGTACGAAGGCTTGGGTTTGGGAGAAGCGTACCTAATATTGCGCGGGGATATGACCGGGGGGATCGCGCGTGATGCATCGTTGGATGGGACCCCCTACTGTGCTGATTTGACGATCGAGGGGTCATCACCGAGCGCGTTGCGGACCCAGATTGGGGGGCACCTGGCTAAAGAATTCCTCGGGCCCGCCGCAAGGCTCGTGGACAGGTTCGGGTCTCTTGCTTCGCGAGGAGTCGCACATGCACTATGGCTCTGCAGCTGTTATCTTAAATCTTAGGCCAATAATTTATTTGTGTTAGCGCTAAATCACTTTTACGCTCGTCCCTGCATTTGATCGTGCCTCACCCCGGTTCAGGATTGACGCGCCGGTGTATGACAATTTGGGCAATGTCCCTTTAGCGTTCTCCAGCCTTTGCAGTACCCAGGCCGCAGGCTGCACGCACTCCCTCTGCTTTTAGCGCCCAGCCTTTCTCACTGAAACCGTTACAATACATGCCGCCCGAGGTGAACCTAGCTGGTGCAGGTTAGGTACCTGGAAATAATAACGACGGTCCCGAACAAAATCGGTCAATGTTTGTGATCTTGGGCCAGCCGGGGCCAAACAGTGGCCCGCCATCTGGAGTAACTCCGTTCAACCTAACACTTTCACGATATGATCATCGTTTCACCCTCCGCGCCTAGCACGGGGACGCGGGGCCATACCGGCAACCGCCACGTGTGTTGGGGGTAGGGCTGGGCCGTATCAGCACACCGCCCAGGCGGCGAGTCACCCCCACATAGACCTGCCCCCTTGCTCTCTATCCTCGGCACGACTGCCAGAAGTACGAGCCCACTACGGAGCCCAACTCGGCAAGCTCGTTTGTGCCAACTTAACTAATTGCACTGTGGACTCCCGCACGCGGGCAAGACAACTGCCACCTTTATCACAGCAACACGCCCGACGGGCTACACCCACGAGCTGCAGCCCAAACAGATGACTTCAGACGGACGTGATAAAGTACGAGGGGTGTTGGGGAAGCCCTACAGGCAGTTCGGTTGTATTCAAGAAGGCTAGGTTAGACCAGTGAAAAGCACAATTGCTAAGACTCCGTTTCCAGGCCAGGGCTAGCTCTCAACTGCCAGTGGTGGCGGGTAGGTCCCAGACGGTGTTTGTTTTGTTACATGGATCATATGCTCCAAGCTACAGACCGTGTTCATCAGCCCGCGTCGTGCTCAATTACCATTGCCCGCGGAGGCGCGCGCATTCTTGACTGTAAAGATACCGCTCCCTCTTTCCTGGTGTTTTTGCGATGTGGTGTATGTATCGTGGGGTCATGTTACGCTAAACGGGCATTGTAACTCATTAAGTTGACGGCTCCCCAGTGCACCCGTGCGGTTCTAGTTAATGTCTACTGGCAAAGACTGATCGACTAGCCGACTCTACCCCGCTTCGTGCCGCATACGCTGCGGATGTCCCATCCTGTCTCGGCTTCGGCATGCTCGGCAGAGGTTGCTTCGCGAACCTCTACTACTCTCTCGGACCAGCCGTCCGCGAGTCCCGGGGAAGGCCATCCTGGAGTACTGAGGCAAGACCAAGTCAGGCTCGGGTGCCACCAGGCTCTCTGACGGAGAAACCCACCACCCCGTCAAATGACCACATACAGCCACACGTAGCGCGGCTGTCTTCCCAGTTACGCAAACGCCTCCAGGTGCCCGCCGACGCGCGCACTCGAGCTCCACGGCCCGGTCCGTTCCGGAGGCCCCGGGGGGCACGCCGCGGTCACCCGTCGCAGGGTAACACGTGTTGATCTCGTGCCCGACATGCTCCCTGCTTTCCATTGCCGTACCCCAACCCGCATCGATGGACAACGCATCCCGATCCTGTCGGTTACCTTTCTCTCTAGCAGTTTCATCTAGCACGCGAACAACCGGTTCCCGAGGCCATACGGCTCCCATTAAGCTCCCGTTATTACTTAAGCCCGAGGCCAGTGATCTACAGACAGGCTCATGACAGGCAGATTCCTCGGGGTCTGGAACACGGGTGCATCCACACTATGTATAGAAGGAAACACCACGTAACACTGCCCAAGGGAAAGCCGGTGCCTCACCTGTGGAATATCCTCAGAGAGACCGGAGGTAGGTACCGGGCGTCGCGGGAAACATTTAGAAGGTTTTAAGACTGTACATTCCCATCGACCACAAGTGGCCGTGCCGGCGTCGACTTAGGTTGCTTACGGTACGGCACGACATGGTCGCGGCAGCTAGAACGTCCAAAACTCAACGGCTTAGTGGCTTAGGAGGCATTTTTGATGACAATACTCAACTTCAATCAGTGGACAACCGGAGGGAGCATTGAGCCCTTTACAATTTGGGTTCCTTGCCACAGTCCGACGGATGCAAGACGAGATAACTCTTTACTGCCCCACACCCGCGCGGAGGCACTCAACGTCCATGATACGAAGCATGTCAAAAGATGAGGGACAACGTCCAAAGACCCCCTAGACCCCGCCCGCTTTCGTGGGACACACAGCGACTAAACGTCTTCTGTCTCGATGCGGGCAGTTGTCGCCTCGCAGACGTTGGGAACAGCCTCGGAATGCGATTCAAAGCCTTGTTACCCGTATCGTAGCTGATGGCCCGGGGACGGAGATTGGGAAGAGTACACGCCGTGACGCTGACTCCGGCCGCCTGCGGTTTTTTAGTGTGGAGATGCGTCTGCCAACTACGCGTCGGGGATCCTCCGCCCGGGCCTTCCCGGTCGGCAGTGACGAGCCCCGTCTCGGGCCCCCGCCTGTTGTCAGTTCGTTCATTCGGCCAGTTGATATGCCCTGGGTCCTAAAACGTAACACGCCGGCGGTTACCTCCTAAAGTCGTAGGTCGGCTGGGCATAACCTTGATCGTTAGTACACAGTGACAGCCCGTGACGGTGGCGTAGGAAGAACTAGCCAGAGCCTGGAGCCTCGATTCCATGTATGCCCCGCCGCCTATATCGACGACAGACATCCACCGCTCTTAGAGCGCGACCTTCCGGCCGATGGCTTTCGCACACGCCAGGAAGACTAAGCGGATGGCCAATCCACTCCAACAATCTCATGCGCGATTATTATGGGGGTGATCATCCCGTCTTTATGAACAGCCCTCGTGCCTAGTCGTACCTCAGAGGACCAAAAGCCACACGAGCCTCTCATTAGAGTGTATATCGCATGCGTGGGAATGTGCGCACGGACCGCGGCTTGCCCGGTTATATCCGTTAGGCCGTCTTCCTACCCACAGCACAACAGTCACCCGACCGCCCCAGCACATAGAGTTTTTACGCCAGGTTTTCAGCGTTCACCTTATCTACCCGGTATGGACCCTTGGGTGCGCCCCTGATCCGAGTTGCCTTATAGCCTCCGCCCTTTATACGGGCGATGAAACCCTCCCAGGCCCGCAGCTGCTAGAGCGCATGTTACCGTCACCCAGAATCCACATCTCACCCGCCTATAGTGCCCGAGCTGACGGATATGCGTCACTCCTTTATCGGTCGAAACTAATTCGGCCTGCGGTCTGGCCGGAGGGATTGCCTCCGAGGGGGGTGCATCGATTTCTTAGCGCGGACAACAACCTGGTACGGAATGGCGAGCAAGTCGTAGGGTATTGGCATCGGACGGGGGGAAAAAGCTGTGGCGGCCTGCTCCTGGCGGCCGAGGGAGTGGCTTTGTACATGTACCGTCGATGTTGGGCATACTGGGTACTTCCTCCTTCACATGCCGACTGACACAGTTGTGGGCGTATAAGGCCATCCAAGCGAACGAACCCGAGAGCCGCGCCGTTAAGGGGAATACCCACGGGATGGTCGACCACGGCTAGTGAGGTTTACCGGTCATAGGTCGGCCACTTCGGAACTGAAAGACCAGCGTGTGCTGACCAGGGCGGGAAAAGTAACTCACCAGACGGGTAGGCAAGCACCCTCCCTGACTACCACATGTAGTTTTATGAAATCCTTTGCGAGGGTAGTATTTAACCGAAAGTCTCTGGGGTAGTACTTGTCTTCGAAGGACTGCGATCGCCCCGGGGCGATGTCGTCTATGACCGATCACTTATCAACACGACCGGACTCTTCTACCATCCATCCACATGCTGACTTGGAGGCGTGGGGTGCACTGCAACGTAGCGGGCGGGAGGTTCTGCTGCGTCAGCACACAAGTAGGGACACTACTCACCTTAGGTTCGCTCTCGAGGCGAAGCTTCGTCCAGTGTTGCGTGGGCCCTCCATCATTTTCCATGGTCACCCGCGGCCCGCTTTCGACCTGGTCAATAATAGTTAGCACACGTACGCCATAGCTAATCCGGCACGCCCCAATCTTGGATCCTCCCGCTCAAGTCATCACTAAAACTACGGCACTCTCGTTATCCCTTCTGAGACACTCCTTTGGGTCAATGTCACCCTTCCCCCCAGTATCGAGTCCTTTTTCTTCCTTAAAACTAAGTGCCGACGAGCTAGAGACCTCGCCACGTTTCAGGGTTCCATCGCAGGACGCACGGGTCGCAGCACGGTGTGCGTTTGCGAGGGTATGTACCGTGCAGACAAGTAGCGGGTGCGGGCGGTCCCCACAACTATCGTTTAAGGTCTTCGGAGGACGGGGTATAATTCCGGCACTGTGTGGTTACTACCGGTGGACGTCCGTCTCGAGCCGTAGGACAGTCCTCCCAGGATGCGGCTGACAGGAATCATCCCCTCGATGGTTTAGGTCATCGGGTTCAAGCGTTCAACTCGTATGCCGTCCGTTAGCAAGAGCGTGGTCCGAATTCCTCACGTCCTAGGATCACGCAACACTCCTATCCAGCTTTACACCTAGGGAGTCAATCTTGCCGGCCTCCGACCGCCAGCGGAACGGGCAACAGTCGCGCTATGACACGGCGAGATCTCGAGGCCGCGGGGCTTTCTATGAACTCGAGAAACGCTGCGACATTCTTTGTATCTCGACACACCCCTGTCCCGAGCGTCTGTTGCGCTGTGGGTGTAGCGAAGGACAGAACTGCAAGGGCCGGATGAACTCACGCATGCTTCCTTCTATCCTCGCGAAGGTAGAGAGGCGTGTTGGCGGAGGTAGCTTCCGCGCATCAATAACAGCCTATGGGCTGTTGAAACGTCCTAACACATTTGCCATATTGTATTAGTGAAACCGTTTCTCCACGTGAGGGCACTTTCAGGGGGTACTTGCCAGGTAGGCAGGAAGCCACCGTGACGTACCGCGGATACATAATGTTGCCCTAAGGCAGCAAAGCCGCTCATAAAGAGCGGACCAGACAGGGAATCCGTCGCCATAGGTCGCGTGATTCTCAAGGGTGCAGAGGCAGATCGTGCTTGGTGCTTTAATACGCCCTGCGGCGATGGGGTCGATCCAGCCAAAAATAGAGCGGCAGCCATGTATGCGTAGTGGGAAAACAGGAGACGCGCGGTAGGTTGTCCACCATGCGCTCTATGCAGCGGGTGACAGCAAGAGTGCCCACGGCGAGGCCGTACCTACGTAATGGCCCGCGGATCCTCGGTAACAGGAGCGAGTAGGCATACCAGGACGGAGGCGGCTGGCCCCCGAGTTGTAGCGCTCTCTCCGCGTAGAGCTTCCAGGGCCCTTAGACCTCCACGCGCTAACGTCCCACGGGCGTCAGAGTCATCGGTTTCGGGCGCGCCAGCTAGATAGGGACGAATTTGCAACTTTCATTGACAAGCCAGCAGGTGCCTTCACGCGAGGAAAGGTTTCCGGCTCGTCGTTACGCGGGTCCACCTGCCGAATGGGCCCATCCTAAGCCAGGTGACGTCAATCCGTGCCGCCGTTGGGAAACGTGGCGCTGAAATCTCGATGCGTCGTGCGCTCGGGCGGGCCTCGTTATACGGACTCGAGGTCGCCGCTAGAACCATCAGGACTACGTTAGCCCTCCGGCGACAGTTGGAACACCTCAGGCCGTTGCGCGAGATACGGAGGAGGAAGCTGTACCCTGGGACCCCCAGCTCGTCTCGAAACAAATGACGACCGTGTTGAAGCCAGTCCATGTTCCATCCCCTCATAAAGATCTGAATTAACCTCTATTAAGCGTTTGTTTGCAGCATTCCAGCGGGTGCTCACTACACGTTCTCCATGGTCCACCCTTGTTCTAGGATCCCGATCTGCGTAAGAGGTCGACCGCGGTCTCCGAAACTTATCAGGGAAGGAAGTCACGGTTCAGAGGAACTCCCGGGCACATAAAGGACCACCGCAGACCCTGCGGATCAAGCCTTGGGTAGTCAAACTTCAAGTACTATTCGTGCGGTTTTAGGAACCATTGCATGGGTGGAAGTGCTGTAGTGTGATGCTACTGGGGAGTAAGATGTGGGAGCGCGAGATGCGCATACAGCGAGGCAAACTGCGGGGTCACAGGCAGAGTTTGTCCCACACTCGTACGCTACCCGGGAACTCGGATGTCGCAGGGCCGAATATAGTTGCCCTCAGGGGCGGTTATGGACGCTCGACCTTACGAGACGGGCTAAAAATGCTAGTCGCTGGCACGGCTTCCCAGGGGGATCCACGCGACACTTTGGTTTTTTCTGACCGCAGGGGCGGGAGTATGCTTTTGCCTGCGATTTGTTCTGGAATGCTTAGGGGCGCGATCCCAAGGCAGCGTGAGCGTTAGGTGGGTTTACTGCAAAGTGCTAGGCCGACCATGTCTTCGGGCCCAACACTAGGTCCCACAGTGCAATGGGGTGCTGGTGCATGGGACCGGTTGCTTAGTGGCGCCTACATTGGTGCGAGGCCGGCACCGGTGACGTGGGGGGCTTGCGGGTCCGGCGTGAAGGAACTTTGGAGCGAAGGGGAGGGAGGCGCTATGGGTAGGGTTAGTGCGATTTATAAGTCGACCCCTGTAGTAAGGCGCCGTTTGAGGGATGCATGGGAGGTACCTGGATCAATGTTTGCTACTGTCTTACAAGCTACTCCGTACGCGCGCAATCTCGCGTTAACCGTAAATCCTGGTGTCCGAATATTCTGTGGCGTTGAGAACTGGATACGTAGGGCACACCTCTTCGTGGCTGCTCGGTCTATGTTTCATACGACTCTCGGTTACTCTCACCCCTACATCTCGCGTACCTTAGGCTACGCGAACCTCGCGTGGTCACGGTATGCAACGTTTCCTACACCTGTCGCGCTTTCCACATGGTGTCGCTTTGCCATAGGGTCTAAGGATCCGCAGACGGCCTATCGTGGCGCTCAGCTCCATAAATAGTCGGCTCGCAAATGGGCGGCCGGCTCGGTCATCCCGACAAAGCCTCCGGCCTTTGAGGGGCGCGAGTAACTGGTTATAGTCAAGGCATTCGCTGGTTACGCGGGGCGAGCGGCATGAGTAGTTGTTGGCAGCATTCCGCCTATGGGGTCCTGTATCGGAATGGGGGACGTTCTTGGGTGATTGAACCCTCAGGCATCTTCAAAACCCAAGCATAGCTCCTGTAAAAATCGTAGCAGGCCTGCACAACCTCATCTAGTTGCCCCAAAAATGGTGGGGGCGGGCGGCGCCGTACGTGTCCGGCGCCTGCTAACAGATTCTTACAGCCGGTAGGTCCCCTTGTACTAAGTAGACTGAAAGCCTGAGTCAACAGAGTGACGAAACGAGTTTGGGCGTGACAGATTTCATGCCAACAACGCCCGAGGGGCTAGGGCCGAAGTTCGCCGGTGCAGGGAGCTAGATTCCCGGAAGCCATACGTTGCTATGATTGACACGTCCGATCAACCGCCCAGTGTGCGGATCTCGACTCAATCTAGCCTAGTTCAGCGATAGTCCTACCACGTCGACACGTGAGGGACATCGAGCTCCTACGCCGTCGCTGTGAAGACACGGCCCGTAGCATCGAGGAAGCTGGAACCCATATGCGTAGGTTTGAAAGGTGTCAAACACTATTGTTAACGTATCGATACATTATCGTCGGGTATCTGGCTCGACCCACGCCTTCAGCACGTCCAAACTCTCCCCGATATGCATACGCCTGCCGCTCCCCATTGCGTATACACGTCAATATCCCGACGAACGCCAGCCTTCCTGTATAAGACAACAGCCCGTCCGGCGCCTACAGGTCGATGTGAAGGTACTCCCCGACCATCTTCATCTCTAGCACGGCTTCGGCGGAGTTGGGTTGATTCCCCGAACCCTTGAGAACATCATCGGCGCGTCCGGTAGCTGGTCCTGCACCTTAAAGTCTTAGTGTTGACCAATGCCCTCACCCCATCTGCAGTCCGACAGGATGGAATCGGTCAAGGCGAGAGCAGATTGCAACTTAAGTCCTACCGAATCGGCTCTGGTATCGGTTGAAGAACACTCGGAGACGGCATTACGTTCGAGGCTTAAAGAGTAGCCCGTTATTTTGGACCCCACTATAAGATTTCCCCGCGGGCGCATGCACATACCGCCCTGATACTTCAGGTGTCAACGCGTCACCCTTAATGTCCGCCAGGATGGACTGTAGGGCGTCACGAGACAGGTAGTGCAACGCCGGCTCCAAGTAAAGGGCCTTCGTCTTGGCGAGGACCTACCCTTATAGCCACGCCCCAGAGGGAGCGCCACTCACTAGGGTTTTCTACTAGTCACCTAATAGTGACATGTGGTTTAGTGTGCTCGGCCAGACGGGAGAGGTACCCTCGCTCATAAGCAGCTGCTGTCCATGGACTCGGGGCGCACTATCCAGCCAGCGACGACCACATTTACCTCGCTCCAGCCAGTGACACTGGTCGTCGGTGGGCAATCCCCCCCACTTGACGGCGCCGTGTAATACGCTCATCCCTGAGTAGAGGCTTGTGATGATCTCCCCAGTACTCGCCAGCGGACAGAACACACATTACCCTCAGTTGGCGCGAACGATGCTCCACTACGGATCCCGGGATTCGACTACTTAGACCGGAATGTCAATCCCTTCTACTGGTTCGGACCGTCGATGCCATCGGCCCGGCCACGCACTTCATTCCTCTCATGCAGGATGCCTCCTTATGCTACAACGTCGGCGGGCTCTGCCCACCCGCCGTACTGTCGCCCTGAACCTCACTAGGGTCGCCGTACATGTCGCTGTTTCCGCGCTACCAAAAAGCGAGTCAACGACGGTCACCGCAGCGCACCAGTCACGTGGCAACCACGTCCAGCCAGACCGGCGCTCAGCCGCTCGATGCCGATACTGAGCGCCCTCACTTTTCGGTCGAAACTGTTAGTACGGTGAACAGCGCGGCTGTTCAAGAACGTGGGCCACAATCCAAGGATGTGAGTCCAGAGAGTGCACTGAAACACGCTGGCCGAGCTCGAACCATCATCCAAATAATTCCGAAAACACTAAACGTGGATGCTAGCAAGTATGTGTCAGAGCGCTAGATTCTCACACGCTGTATGAGTGTGTCATAAGGTGTATCAGGAACCATTAATCACGAAAGCGTACAACTAGAGGTGGCGCCACACTTTTGCAAGCGGCAAAGCACGTCGGGAGGACAAAATCGGCCCGGGATCGATCCTCAGGGGCTACGCTCTCTAAACGCACGAGATTGTGAGAAACCCGCGCCCCTCTCACAACGTACAGACGTTCTACAGCAGGGGCCCAGCAGAGCTCCCCACGCCGTGAGGGCAGGCGACACAGTACAGGACCCCTTCGTCCTGCTACACCTCATTGCCCTCGCCTCGTACATACAGCGCAGCATCGAGGTCCCATTCGCTGAGGCCCTCGTCTGGTGATGGTTCCGGCCATTCCGGGTGACCGGCATTAACACCCGTCCCGCCTAGACATGGAAGATGAGGTCGTTAAGTCCCTTCGGCAAACGAAGGTGGAGGGATCGCGATAGTTGCCCTTAGTGGCGGCGTGAGGGCTTCCCGCTGCTACGTGTCGGTCTCTCGACGGCCTGCGTGCATAAGGCCCATCCACTTAGGTTTGGTTCCCGTGGTCCACCACAGCCCTACCATGGTGGTGACACCTCGCTCCTGCACTCTGAGCGACCTTTGGACCCGGACACTTCCGCGCACTCGCCGAACAGTCTGCAAGCAGCGGTAAACTATAGCTACGCAGCCGCGATCACGGCTAGCCACGTCAGTGCCTCTTTGGTGAGCCCGCGTATGTGACTCCCCTCGCCCGCCGAGGCCGCCATCGGCAGATATATCGGGCATCCCAGTTGATTTTATTACGGCGTCCTGCCCCATGTCAAAGCATTCGGGCCGCACGCATTGCAGTAACCCACCGTGTTCGGGGACTGCAAGCACCCCATTCCCAAAGTGAAAGGTAACTTCACTTGTCGAATGAGGGGAGCCCAAAAAGCCCCGCTAGGTAGTAAGACTAGTGTGGATGGGGGTCCCGGTGTGCGATCACTCGTGTCGGAGGCTTCAACTAGTCTCACCGGGGAGCGGAGTAAAGTGTTGGCGAGGATCCCCGGAGGGCGCAGGAGCAGAGGATCAATTCTCACTGGCATCGGGGCCTACAATAATGCTATAAGAGTATCTGTCGATACTTGACCACGTGGTTTCCGCTACACTGTTAGCATTTACGTGGCCATTGAATCAGTGCCTCGGCCGTCGGATAATACCGTGTGAACATATTTCTGGCCCGTGTCGACAGAATCGCAACGGCTACGCCAGACGGGGAGCGCGCAATTCGGAACAACAAATTAAAAAGTGATTTGAGGGGCAATCAAGGTCTAACTAATACGTCCAGAACCTAGCTTCAGAGGTGAATGACGCCTGGCTGGCCTGATTCGGGGCAAGGCCGCCACGCAACTGACCCCGCTGCCTCCAGCTGTAGAGCAGGTCACGAGAAAGGGCCCGTGTAGCGGGTCTGGGGCGTACCCCGCGAACCCGCCGCGGGTGCATTGTTACGCGTTGGCGACAATAGGAGGGTGCTTTCGATAAGGGAGGGAGTACTGAAGCGATTTGGGCACATGTGGGCCCCTTGTCTGCACCCGCCGCTACCGAGATGGCACGGGCATGGGAGCCAGACCCTGCCGGGAATAGAGACGGGATGGTAGTTCTGGGAAGAGCATAACCATGTAATACTACTTTGGCACGACTGTATACCACCCATTAGGGCAAGGTTGCTTAAAAGCCCTCGATCAGGATTGCGCGGCGGGTGTCTCGATATACATGGGACGTGGGCTCATGATGTGCAGCGGTCCCCATTTGTCAAGTTTCAGCCGTCGGCGTTTTACCTGCGCGTTGAGATGGTATGCCATGAAAGCGTGAGCGAGCGGACGTTCTTAAATCACCGCGGACCTTTGTTATTGTCACCACAACAGCAAGGGGCCTGACCCACCGTCCTGATGCCGCGGACTCTCCGGCAGCCAGATATTCTTAGCCCACAGCCGGTATTTGCCTTGCTCCCCATGCTAACACAAATTATCTATTTACGGTATAGAAATCTACTGAGCCACTCTTTGCTGTCACCTTCTACTAGTAAAAATCTCTTTCAGGATGTATGCGAGTATGCATGCCACGTCCGAGCTTTCCGGCAAATCACACCGGGCCTAGCCAAGCAAGCAAAGAGGTCTCCGGGGCCCCGCAGGACGCTGGTACAGGTACGCGGAGGACCACGCATTGTGCTGAGAGGCGTGCGCCCAATAACCGCAACCTCCCTTATCAGCACCACCCGCATAGTTGTCAGCCACGCTACCGCTTACTTCCACTGCGCGATTAGACTGTACCCGACGCGGAACAAATTAGGAAGAAAGATGTACGATCCGGGGTGGTTCCTCACTGCCTAATGCGGGGAACATACCCGCACGTGGTCCGGACTCCGTAGAAAAAACAGGTATCGGTAACTGAAAGAACACCCTCTCCCATATGCAGATAGCTACGCCTGTGCCCACGTGCCTTCATCACACGGAGCGCCCCGTGTGGTGTAAACCGCGTCGGTTCGATTAGGATGCGCATGCGTGGTCGTGCGAGGTATTGCTGTGTTTCAGCAGACTAAGTCTTGATCGGGTGAAACGTGGAAGTATTGTACTGGGACCGTCACCATCAGGAGCATAATATTCCCTCCTAGCTAGTACATCTCCGTTACCACTAAATCATGTGCCCGTTGGCATTTGAACCCGCAGCCTATCAACGTTGATGATGAAAACATCGGGACACCTTTGGTTTGCTGGTTGCTTTAAGCGGTCCCCCTTTCCTCCACGTAGCTGAACATTAGCTCAGACTCTCAATGCACATCCCCGAGTAATTCATACGACACACCAGCACAATACACCCCCAGACAAGGTGCAGATGTAAATATGGTGCGCTGAACCAGCACAGCGGTCACTAAGTATGCAGCTTAGGACAGCACGGTAGCAAGCATGCCCCCGACCGACAAAGGCGCCTAATCTCGCTACTTTGCTTGTAACGGTCAGGTGACAGAGCCGGCTATAAGCTGTCGGGGACACGGCTCTGCATCGTAGGGCACCGCCGGGCGTCCAGCGCTAGTTGGGCGGGGTTGGCTCTAGTGCAGCCACTATTTTCTGACTCCCGGTCGATTCGGTTGGCAGAATCCAATGCTCAACTGATACTGGTACTGGCCTTGTATGGGAAGGATGCCATAACACCATCGTCCGCAATGACCAGATGGAGTCTTTCGGCAGCAGCTACTAATCTTCACAACCAGATAACAGTGGACAAGGAGAAGTCCACTCTTGTTTGTATCGTCGGGCACACAACCGCTAAGAGGTGAAGAAGACCTGGATAAGGGACGGTGGCTGATTTGATTCATTTTCAGGCCATCTCCATGCGATGGGGGTGACCTCAATCCGCGTGGACCGGAGTATAATTAATAACGACTTTTGCCGTACAACTGGGCCCGTGTAGCTGTTAGCGAGTCATCTCAAACCCGCCCTAGAACTAGGGACAATGGTTACGGGTGGGTTGGTATGAATAAATCATTCGTCCCGATGCTGTCGGGTAGATGCCTCAGCTTACGCTCCGTATGCTGTCGCGGCGGGGGCTAATGTCGAGCATACGGCCGGTTATCGAAGGTGGTCGCCTTGACCCACGCTGTAGTGGGGAGCATGATTCCGGCTTCTAGGCTTCGCGTCGGGCGGTCGATCGGCGTAATTCTACAATATCTCAAATTATTCGTTANNNNNNCTACCTCTGGGTATGAAGGTAGCTACCCTACGGGGGTACGCGGCCGGGGACCATAACGAGCATCTCCGCCATGCTCTTAAGGTGCGACTGTAAAAGGCGTTGTCATAGCCCGCTCGTCAGCACCCACCAGTCGCAGGTCCGAAGCGGTGCATCTTACACGACAAGCAGACTCCCCGAGGTTGAGCCACGGAGGCTATCTGTCGACACGAATGCAGGCCGCCAGCTACTTTGAACGTCAGCGATTAGCTCATAGGCCGGAAAGGCAAAGCGTACAACGTCAAGAATATCAAATTGTCCAAGTGTGCAACAAACCATTATAGTCACTGCGACACCTGTTTGAGATCCTGTGCAAGTGCATATAGCGGGCGGAATCAGGTTGTGGTTTCCCAGTCCAACGGCGAAAAAGCACCAAATCGTGTGTCATGTCCGGGGGCGGTGCAGTAGCTGCCTACGCACGTTGGAACTATATGCCTTGCCAGACATCTACGCCAGAATCTTAGAGCGCACCTACTCGGTATCAAGCTTGAATGGGACAGTGATACGGGCTATTACATTAAGGCCGTGGAAACCGAAAAGGCCTCGTGACATTGTGGGTGTTAAAGGTAGCGGCCAGGTGTACTCGGAAATAACCATCATTTTGCCTCGGGTTTCCCAGATGTGCAGATGAGCGAGCGTCATAATCGGTCGCCAATTGCTCCCGCGAGGCTCCCGCTGCGGTTCTTACGCTGCGGAGCATTCTTCCAACAGCGCCGCAGTATCAGCCACCGATGATGGTTTAATGTCCCGTCTTGGACCATCATATTAACTTAATTCCTGGTTCGCACGCGTATCATGCCTTTTCGGCACGCAACTCAACCAACCACATTCCTAAAAAGCGGTAGGGTCCGCGCTAATCCCAGGGGTGCTGGTTCGTCCGGTGACCTGGATTTTTCCAGCAAGTACTGGGGTCCCAACCTAGCGGGCTTTGCCATTTGGTAAGCAGTGTCGAAAGGTGCGAAGTCGCTACTGCCGCTGCATGATTACCCAGAGGGTGCAGGCGACAGAAATGAGCGCCCCCCCTAAGAACTACCTTTCTTTTCGCGACCTGCGGGCGATCGATACTCCCCTCGGCGCTCCGACAGGTGGAAGATCCCCGGAAATACCTCGTCTTCCCGACCTGCTAGCTCCCTATGTGGATGGGACGCGTCCGAAGGCAGGAAAACTTCAGAGTCGACGTGGACACAAGCGTGACCGCTTCGGCTCGGCTCCGCAACGGTGCGGCAAACAACCCAGGCGCTCACGGCTAGGACCGAGGGGTGGTCGAACGAATATGCGGTCTAAGTGCGGGTATCCTCGCAGACCTCGGCGCCCAATACAAGCGTCTGTAAAAGCGACCCTGCACACGGAAAACATGCCATGATCCATGGTAAATCAAGATTTGCATGTCGTTCGCCTACCCTAAGGTTCCTTCGCGACGCTGAGCTCCGGCATCTCAGGGGATTCATACTACGGTGACCGAGACCCTGTCGCTGGGTTGAGTTCCTCGCCCTCTTCGGATCTTTTGGCGGTTTTATCAGACATCTGGCGACGGCTGGACGGGGTGTTGGCTTGGAGGGAGGTGCCACCGATCACGACGAAGATGCGCTGCGCACCAATGCGCCTATCAGGCCAGCCTGTATCCTAACCAGCACAGACAAGGTTACCGGGTACTCTTTCATTAGTGCTTAATTCAATGTCTGACCGTCGATCGCGCTCGCTAGCCGGAGCACCTTGCGCCTCAATCCGTGTCTGGTGGTTCATTTCCTTCGTCGAACGCTACCCGGTATCCCCATGAGTTGTACCCCCACCAGACTGGCACGAGACACTTTTGGAGTTCGACATGATGATCCTCAGATAGTTGGCGAGATGTCTACATGGACACTGGTCGACTGTGTCGCTTTCGCGCGCAACCAACTCCGACGGCCGAGAGGGGTGCCGGCAAGCCGAACGACTCCCGGGTCGCCAGCCGCCGATGGGCTCAACCCTGGTTTTATCTGACGGGTTTCAAACAACAGGTTGAACTCCGACCAGCGGAAATCCGTAAGCTTTTACAGACTGTCGAAGGGACCGGGGAGATAGGCGCACGATTGAATGGTCATTTAGCAGACAAGCTGAATCGCTATCTGAGAAGGTAAAACTTGAGCGAATTCTTAAGCGGCCGACCTATCATGCGGATGCCATAAGGCGAGCGCGGGGTGTCGTGAGACTCACAACTAACGAGAGCAAGGTGAGGAAAACGGGCTGTTGGAGTGACACAATACTGCATGGAATCCAGGAACTGAGTCCGCAATTGCCCCGGTCTGTATAGAGATAATCTTTGTAGTCTCTATGGTCCGTTTCATTCCGCTATACTGCTATATTTTTCTCCAACTTATACCAAGTCCTTATATTATTCCCAATCCCTCGGGTGTCGGAGCGTGAAGGGGACTACGACCGTTGTATACGGGGTGGTCTTTCAAGAAATGAACCGTAGCAGAGTAGGTTCTCTTTTGGTGGTTTCGGATAGGCGTAGGAAGAGTATAGGTCGAGGGAAATAGGAACCGACGATTTTTAGTGGCCGGTTGTGCGGTCCTCGCCAGCTGGTACATGGGCTACACCCTGGGGGGAAGCTATCGTGCCTCTTGGAACGGCCCGGTGTGTATGCTGAAGGATTCCGGCCGGGGCATGGGTTCGGCGTCACATGTTTCTACAGTCTACCGCCTGGGGGGGCTGCAGTCCATGCGTGCGCTAGCGCCCCTGGGCTTCGTCAGTACTTTTGACGGCGGCGCATACGTGGCAGCGACACGCTTGCAGTTGTTGTTAACGCTGTCCATTTGTGCCACGGCTCGCTAAAAATACCTTGGCTCGAGGTAGCCGTAAGATGGCGCTCTCACCCACCGGTGGCGCGTGCTAGTTTTTCAGCCCGTGCTCACGTCCAGGCTCACTCTCCCCCCTTGCGCGTGTAGCGATCCCGTGCTGACGCCCATACTCACCAACTCAGGGGCCACCTGATTCCTTACGGGCTGCATTCAAGGTGGGAAGGTTCCTCGATTACTGGATACTGTTAGGCGATCCTAGCAGGTGCATGGGCCGTATGCCAAATGGGGTCAGGCATGGCAACAATATGCTCTAAAAACTCTTCCTGTAGGTGCCGATAACTTTCTCGAGGACATAAACAGGCCAAAAGAGTGGGTGCCTGAATAATGCAGGGCATGATGTGCCACCTTAGACCACCACATGGGGGGCTCTCTCAGATATATAAAACACGGCAGAGCTGATACGTGGTAAACTCTGCTCAGAGCGCCCATAGCCACTCCTTGCCTGTGGGTGTTCACCGACTCAACCAGGTAGTGGATGTATCGTAAACAGATGGGATAATGATCATAACATTCCCGTAGATCCACAAGACTATAGCCCAATGATAACAAAGCGAATGAAACCATTTTGCGCGTCCGAACCTCAACACGGCGGTTTAAGGCATACGACGCGCTCGATCAATGAGCTATCCTTGAACCATAATCATCGGCCGGACGAGAGGGTACAGGTGAAAACGCGTTGTCGTAAGATATGAAGATGACACGTAGAAGACCAGCAGCAGCAGGAGCGTTCGCTGTATGACCGCAGCTGGAGAAGCTGTACAGGCATAATTGTGCGACTGAAAAGCTCCCGACACCAGAGGTGCAAGATGTGGCTGCAGTTTGTTGATAGCGTTATATAGGCACGTTGCTGAGAATGATAGTGTGGATGCGGGGCAGACGCGCGAACGTCTATAGAATGGTAACTCAGCGAACTTGCGTTATCCTGCCCTATATGCGGAGGCCGTTCATTGGGCCAGCGTACTCCCCTTACCTTCCCTACGCAGCGCCGTAGGCTGATGTGTGAGCACCACGCAGTCTTAGCGATGCAGCCGCCTCCCCCCTTATTCCAATTTAGTACGGGGAAAAACCGTCCAGCCGAGAGTGTCGCGCCCGCTTCGCCTCGTGTCTGTGCTTGCCCGTTATCCGACTACACTGGCGGCAACCTAGGTCGGCGCAGCCCCCGCCGGTTGACCCGGAGGCACCCTGAATGGGTAGACCGCCCAGTGCTGACGTGGCAGGTCAGAACATCCATAGAGGAAGAGTCAGGCAAAGGCGGGTCCACGACGTGGTGCCCCAGCTTCACCTAATGTGTCCGTGGGTGCGTTAGGGGAAGAAGCCGTCGAGCTGCGATGCGTCCGTACTCCTCGGCTGTGTACGCACAGGCAGCGGTTCGACCTGAGAGAAGCTCAAGAGCCCAGGCAAGGGATGTGGGGGGAGTGTGTACGTCCCCCGTTACCCAGACCATTAGGTCGTCCTGCTCAGCTCCAGTGGTCAGGGGCAGATACCGAGCAGACCACCACCCATGTCCGGAGATAGTGGCCAGCCGGGCCCCGCTCGGAATGGTCGCAAATCACTCCTCCGTCTGGGATACACCCGTTCACGGAATCCAGGCGCCTGCACACTCGGAGGTCACGGCCAGGTGCATATTCCTGTAGTCACTCAGGCCAGGAAGCGCCACAGATGGGGCATACGAAATCTCGTCCATGGGCAGGCAACACCACCGCAAACGCAAGCTGACAGCTCCCAGAATAAGTGGTGTCACACGGTCTCAGTCCCCCTGCTGACTGTTTTACGTCTGACCTATGTCGTGGTCCGTTCATTCGTGAGTAAGCCTCTCCGCTGGCAGCGGTTGAGTTTGGCTGGCTGACTATTGACCCATGTTGCCCCGCCCAGCTACGCAGAAATACCTGTGCGGGGGAAGATGGGATGTGCGTGACATGCACGATCTTGCCACTAGTGGGGACCACTTAACGAGGCACGCGGTCAAAAGACGACCGAGTAGGCGTCAGTATTTGCAGGGCTCGCGACGGAGGTTGACCCAACAATGTCCAGGTGGGGCTTGGGGCGCATACTCCGGGGATTACACCTTTTGTACTTTCCGCGAACATAGGGATATATCGACCCTCACGAGATTGAGGTCGGTCTGACCATGTGGGACCTGGGTCTAAAGATCTCGGTGACGCCTCGCAGTGAGGCGCCCCTGGGACGTTAATGTCGTATGGCCGACTAAGAATGCGGTAGGAATGAGGGGTTCACAAGATCGCTCTTGAAGCAAGAGTTGTTAACATGGAGTGGGCGGAGGACCAAGGAAATGATCGCGTTCCAGGCCTGCCGGCTGCAAGACAAGAGGGTGTTGATATCAAAGATCACAGTAAAGTTTTCGGATGGAGCTGCGTCTGTGCCCTTGAGTCACCCGGATAGCGGGAGATCCCCGCAATTGTCACGATGACAAATACGCTGGTTATTGGCTCGAGGGATCACCTCGTTACAGCAAGAAGGACCTGCGTCTTAAGCCTCATTGGGAAACGGGCAAGTTATGCACTTTGGGAGTAGGGTGGTTACATCGACGAGTTTGCCTGAACGAGGTACAAGAGTCCGGCGGGCCCGGATAGCCTCGACGGCATCACTCTCTGACGCCCACGCAAGTCATCCGAGGTGTTCGCAATCCAGTAGCCCCCTCAGCCATTGCATCGGGGCCTAGCACGCAAACTGCGTAAACGGTCGTTGCACTTCAGGGCTGCTAGCAACAACATTAGCGCTTGCCCGCGCGGGGGTTCTGTCCTGTAGTCTCGGCGGCGGAGAGCTCCGTGATCGGTCTACACCGGCACGGAGATGGGCTGCGCTATTCCGTAGGCAAGGAATGAATCCAACCACCTTGCGGTAGTGAACGCGCAGTGGAACGCCCCCAGACAGTCCGCTGCAAACACCCAGCCAACCGAGAGGCCCTGGATTAGTAGCTCGGAGATATATGATGTGTTGGTCATGAGCCTTGGTGGACATGTAGTGCGTACGCGGACCGCATGACCGTAACCAACTGGCTCTCACCGGTAGGTTAATCGGGTGTCCGTCAGTAGTACAAATGATGGGCTCGCCGCACGGGTAGACGACTCTCACTAGAAGTGCGTGCGGCAAATCCAGGCATACATCATACTAGCTGATCTATCGGTACTAGCGACGGTTAGGCCCTCAATAGGCATGGGTGGTCGACAGGCTATGTCCGGTCATGCAGTTCCGCAACACGGGCCCTGCGTGGGTTCCGAACGGGGTGCGGTTCGTGGTACAGTGCTACAGCTGAAGTGATCGCAATCGATAAGGGCAACCACGAGGACGGCGACGTGGCCCAATCTCGGCACCGACCGGGGCAATACATCCGCGGTGCCCGTGATCAAAAATTGGATCTGTGGTCTACAGGCACATAAAACACCGGGTAGGTCGCAGTCCTCCTACCATGCCAAGCTACAAGACAGGGAAAACTGACAGATTCCGAGTGTTGGCCATGGACATGCGCGCAAAGCTGGAACCCGGGCGGGGCCGAAGTGGTGCGACTCCGCGTTAACAACTACGGAACGCGGGGGCTGGGTAGCCGTTCGCGAAAAGCTGGGTTGATGAACGGTTGGGGGCCGCCCACAGGACACATCCAGCAACAACCGCCCGACGACAGCTGCTGGAATGGTCTGTTTTCTTGGTCGGCGGGTTGCTTAGCCGGCCTGCCATGCCTTGATAGTCCTACGAAGCGAACTGCAGCGTTTGGAAGCGACCAATGCGATACCGGGACAGATATTGTCTCTTCGGGGCACTGCTACCTCACAAAGGCGGTTCATTATAGTATGCGCTTTCGTATCGACAGACCAAGCACTGCTGCCTGGACCACGGATTCCTGCGGCTCACCCGCGTCCCGGGGGTCAAGCCAAACCTGGCACTGCCCGAAATTGGGTGCGAATTATTTGGGGGCGAGGGGACCGTTTCCGTAGCTCGGAAGGTGAGGGTTCTTGGACTCTGTCGCCCGGGCGATTATTACATTATGCACAATGCGAACCCTGGTTGTGTGATTTCATGGCTCTAGGAATCTGCAGTGAATTAGTTCAAGAAGTCAGGCGAGTACCTAAAGCACTATTGGAAACAGAGCAAAATCGGATTGGAGGATCGGATCAAGGTCTTACGCAAGACGCTAAGCTTAGGCCCCGCGGTCCAACGAGCCTCTTCTACTGTTAGTTCACCTGAGCATCTATAGCGATTCCCGCCCGGGGGTTTTTTGGAGCTTGTTATTTCATTGTACTCCACACCGGTTAAATTCAGTGCGCTGAGGCTTCGTGAGTTGTACCGGTCAGTAAAGCCGGTAACGTGCTGTGGCCTGGTCGTTTACTAGGCTGTGGTAGCTGCCTAAACCCTCGACGCCCAGTTACTTATCGGATGGGCGTATCCGTCCCATGGTGGATCAGAACCGGCTGCCGGGTCTTGGTACTTTGCTCTTGTCGCATCTAGACGCCACCGCCAATAATTCCGGGTGCTTCGAGATCGTGGTGTCAATACACAAGGTCCTGCTTCGTACCCTTACCAGCACGAACGCTGAGCGCCAGGCGCGATCGTGGCGGCGAGCCGACGCCATAAACCCAAGAGGGCTCCTAATCACCTAACAGTACTCCCTTTACACATATGTGTAGGTGCCGATGGGTATGTGCTCTTTACCAGCGGAACACGTCACCAGGTGCCACTGTACATCGGGCGCCCAGCATGTTCTTGGGACCGTATCGCACATCTCAGAAGTGGTGCTATCTTAAAGGCGCAGAGGCATACGCGCCGTGACCACTCCCCGGGATATCGTTGGTCGGCTGGGGCATGCGTACATTCGGGGCACCATACGAGGGCTTTTATGAGCCTTAGGCTTTTCGTGTGTGCGCCTGGGTACGCGCGATGGAAACCAGGCTCACAGGTGTCTTCCGACTTACGTACTGAACCTTGGGGTACACCACGCATGCGATGGTACTCCGGAGCGGAGCATCGGTCAAAGCGCCGCAGTCTTCTTACTCGGATCGTCGGACCTTCGTCATGGAGTGGGGCCTCCAATAACACCGTTGGCTTAGTTGGCCTACGGTCAGGGAGCATCGGCTATAACTTCACCCTTTTGCTTGTGTGTGTAGAGGTTTTGCTCTGCAGCTCTACGCCAAACTACCATTACCACGATTGACGCTGGAGCCCTAACCACGTTTTCTTCGGGCGCGACACCCTGACAATGGGTCTGTACCCGCGGTTCGGGCAGGCCTGCTCCGGCAGGGCCGGCGTGGGAGACAACGTGTCGAGACCAGGTCTTGCAGCCGAGGGTATCTGGAGGCCTTGGTCGCGGGGAGTTCACCACTACCAAGCTTTCGCTCCTAATCCATTAAGGTTGCTGTGCGGCGGTTGACCCGTGTCCTACCGGGCTTTCCGCCTAGGAACTGCTGGCGTTGACTGACTCAACGGGGTCCACCAGAACTACTTGGCGACCCTCACATCGTCCCAAAAGGCCCATGTTCGGGAGCAAAACGAGACCGAAGGTCAGAGGAATCATGGATACCAAAGATCGGCGTGCCCGTACGCAATATGGAAAGGCTGAGACTCGCACGTCTTAGTGATAACGCCCCGCCGTTCCACCCCACTGTTCAAAACATGGGCGTCTTGAAGTACGGTGGCCACGCGTCCTACGAGGCAGCAACGGAGCCCTAATTCACCTATAGCCGCACCCGGGCGATGCCAATACCACGTCTTACCCTCGCTGTCACACCCTGAACCTGGGTCGGTTCCTACCGCACGAACCGGCTCTCCCCCCCCCGCCATGCGGTATACCCCAGATGCTGACGGAAAAATTCCAATAGAGCATGAGACGACCGCCCACCACCTTGACGCCGCGTCACCTCACGGCGACCTCCAATTACGTTGTCGTTGCGTGGTACCCGACCGCGAGGCAGTGCTTTTTGCGTGACAATCCAGCGCGAGTACGCGAAGCTACGAGGACCTTGGCGGTGAGCTCCGGAGTACTCCCGGGCCCTCGGCTTCTCTGCCCATCGTTCGGGAGGAATGTGGAACTTTCGACGCGCTCAAGCAGAGTGCCCAGGCGCGGATGGAGACGGCTTATGCTTTCCGTGAGTTCGGACCCAGCTTACATAGTGACGTCTGCAGTGAACGTAATCACTAGCTCGCTCACGAGTGGACCCTTGTACAGGGAGACTCTCCTGACCCACTGGCGTCGTTGGACTCCTGGCTAGCACTGTCGATGAGGTGGGTGGCGGACGACGCCGGGGGGTGCGCGGACCGTAGACCTCTGGGCGTACGTGTAAATAATAACCGGTAGCGCCACAGTATCTCCGCGACCAGCCATTAACAGCATCGCAAGGAAACGGGTTCCGTGTGCTATGCGCCTCCGTGTTGACCAGCCTAATATTTACCTCGGGCGCATCCACAGCGCGATATCACCCCTAGTACCGCCGCGTGTCCGCCGCAAACGTGGGTAAGCAGCCAGGGTCCGCTGTGCGTATGAGGGCGTACCGCGGACGACACCAGGCCTAGTTTTCGAAGCGGCCGGACCCCACCTGTGCCAGCTGAAACACATTCGAATTACCGAGCCTCGTCGCACCTCTGACATTCGAGCACACACACGCCCTCCCACCTTGACACCAGCGTTTGGCCGCCTGGCACGCTCGCTAGCGACCCGGGATACTCGCGCCCGTAGTTCATCTTCTGAAGCTCTCACAGGATCGCTTTTAGTTCATTTGAGGGCCCCGCACTACCGGGGCGGTCTATGACGAAGTATGTACTGTGCTAGATGATGCTACACAAGTGGATGTATGGTCTAGCGGTCAAGAAAGCCACATCACGTTCGTCTTATGTCCTAAGTTTAGCCCACGCTCATGTCAACCGCACCCTCAAGAGAGCCGCCGAGCTTCCGGCCACGCTCAGCTCCTCTGGTAACACGTAGATCCGCCCTTTTGATAGTACATAACTGCAGTTTGCGAACGCCATATAGGTGCCTCCCGCCACGTGGAACTGGGCACGGGAGGGGGAATATTGCCACCGGGGGTGTAGGATTAAGCTCGGTGCAGCCGGCCGGGTAACTTGTGCGCGCGATGCACAAGGGGTTAAAATGCCCGCGCAACCTCGGGCGCAACGTGAACACTCAGGAGTCGATGGCGCGGCTTGGTGTGTATGCGTAGGTCAGAACAACCGGCCATGTGGGTGCCGCGTCGGCATCAGGAGCCTCCAGAACAGATTCTCAGCCGTCGTGACTGGGCTTTGCAGCATATAGGCCTGACCGTCGTGGGTCATGAAAACATAGCACCAATCGGTTTGTTGCATTTGCATTGCCTATACTCGTTGGTGACGTCACTAAGAGATTCAGTTGTAACGAGGATCCCAGCATGGAGCCAACACCCCACCTTCCTTTTTGGGTCATGTGTGAACCCTTTAATCCCGAACCCATCCAGCAGCTGGCCCTAGGACCCGTGCCCTCTTCGCCGATAGCATTGCCAAGTGCCCCCGTGCCACCGGGACACACATATCTTAGTCAAGCCAGCGACCCTCACTTCTCAGCACACTTGCTAAGACGGTCACGGGGAATGTGCATGTGAGTCCGGTGATATAGCGACAACTTGGGGATTAAGGCCCCCTGCTCGCGGTCGAACGCCTCCCCGTTAAAAACGTACGTAGGTCGTTCTGAGATTAGCCGGTTTGTAGGGCTTTCTCCGATACGGAGGTACCGCAGGCGCGGTATGGGGCGGTCCTACTAACGTCACCTATCGAAGCGAATGGAGTGTGGCCCCCCTTCGCCGTCCCACCCACGTCGCCCCCCCCAGTTCTTCACCGCGTGCTGTGCCATCTCCGTCGTAGCTGGGGGAGAGCCTGCCTTCGATAACGATCCGTTCAAACGCGTTAACTTCCATATTCGTCCCTGTCCTGATCTCCCCGGCCCTTGAGCCGCCCGTGTATCAGAACCCCCGGACGGGCTGGCCTTTCCAATTCTTAGCGCTTTATATCATTGCGGATCGCAGTGCAAACAGATAAGGTGAGCCCCAACTGGTAGGCGACTAATGGGCTGAAGTCACCCATTACGTCACCCATACTCTCCCCGTAAGACCCGACGGCAGCGCAAGCTTAAGGAGCGGGCTGATAAACCAAAGCAGTATCTGAGCTAAATCTGTAGGTCCCCCGTTTGGACTAAAAAAGTGTAGGGACTCTCGACCCCTTAGGTGTAGCATTATTACATGTTGAGACCTTGGATCCTGTACACTACTTCTAGTACGCGTGGAACGGACGGGCGAGATATTGTAACGGCGTTCTTGCCCTTCTTGCGGTTGTAGGGAACCGGCCTAAGCAGGAACCGTAGTCGCAGAAGACATTGGCGATGGCTATCCAACCGGGTCGACAAGTATATTTAGCTTCAGAGACATAACCAACGTGGTACAAACTTTGACGGTGGGTTGAAAGTATAACTCAGCGGGAATACTTGGAGGTAGACCTACATCCCGTGATACATATTGAGGATCACTGGGCATCCTAGCGCATCACACACTTGGCTCGGCTGCACATTTTCAATTGACCCAAGTATTCCTTTGAACTTTCTTACTTACCCACGGAGAATCACGTTAAGGCGTCCTTGCTACCTCCCCTTAGGTTGACCTGTCCGTTTGGATGGTTATTAAAATGAGCCGTCAAGCGGCATCCCCAAAGTGGCAGAAACCCCCCACCTGCGTGGGACGGCCCGAGGTCTTTCTGCGCGGGATAACAAAAGCACGATCAGCGCTCGTGGTAACTGTCCCATATATATGTACCCTGCCTTGTACGGGGTTCCTCGTATTTACGATCTCAGTGGGTTGAACCTCAATGCGGCCCATCCGTTTTGACGGTATTCGCCATACAACTCCCAGATGTGGTGTCACGCATAGGAGCGGCGGGCTGCACGATCGAACTTTTTTCGCGGGTATACTCTGGGCCCCCGTTCAAACCTCTAAGGTGTCGTTTAGAGACGTTGTCTGCTTTCTCACATGGACTGAGATATACTCGTCACGCGGTGGGCTCCCCGCAGCCACTGACCGGTGGCTGGGTCGGGAAATAGTTCCCTGACCGAGCATTGTGTTCTTGTGATGATTTACGTATTGTGAGTGGGCCGTGGCTGGTGCTGTCTCTTCGCAGCACAAACGGGGGCCAAGCAGCCATGTCGAGACACGGTTATGACAGACAGGTTTTAGTCATGCTAATCTGGATGCTATGCACATTGTACGACCCCAACTAATGCCCGTGGTGCGAAATGGACCCTCGTCACAAATAGTAACACGCCTCAGTCCGACGGTAGTCTCTGAAGGAGGCTCGACTCAAGCAACCTAAAACACATGAGGCTAGGCCTCGTAGCGTGTTGTCTGAACCATTATCCAACACCAACTCAAGCAGTGTCCTAGTACGCCCGGTAGCTGTGCACTCCGTAGTCGCTAAGTAACGGCGCAGTCAATACTGTGCGCAGTGACGCACGAGGTTTGTTTAGTCATCGGACCGGGTTCACCAAGCGTTGCCGGTGTTACAAAGGTCAGCAGAATCCTAATCGTCCGGTTCATGCACGGGACATGCTTACGAACTACGTTGGTTTGGACCCCATTACGAGACGAGTTANTTCGGTTGTCCAGTCGCTTTGAGCCGCTCGTGATCGGCTCTAAGCGCAAACGCCTGGGAGCGCGGCTGGTACTTATGCACATGGGAGCGTGCCTGTCGCATCGACGAATACGCCTGCCTCGATGGGCGGTTTGAGAGACATGATATTACATTTATCTGAGAAAGCAGAGAACGGTAACCCGAGTCTAATACAGATTCGATCTATTACCTCTTTTGTACACAGGCCAATGGGGGCTGCGATGTTGACCTTCCCGTTTATGAATGACTCACTCGACGGGGTGAGTGGTTTACGGGGGTGCGTCCGGCTAGCTGAAAGAACTAGGACGCTAGGTAGTATTTGAGCCGCGATAGGGCTACGTTCCGCGTGGCCAAGGCGACGATGGGCAGATCAAAAGCGGTCAGCCGAGCAAAACAAGGTAACGCCTATTCTCCTCGATGAGTAAGACGGCTTATGATATGTCGGGGGATCGGCCAATGCGGAAATGCGTGCACTGCGGAGGCCCCCAAGTTGGGTATCGGCCCCACGCAGGATCGCACTCTTACCCAGAACGTTTACTCCCGGGGGTCGTTAATGGGTCGCCGGTCCTGATCGCACTCGCAATGGTTCTAATAGGCCCTGTTTGGCGACCTCCTTTTTACCCGACTTTCAGCAGGTAGTCTCGGAGTAGGCTAAAAAGCCGGGTCTCCACGCTTGTTGTGAGGCCCTGGACGGATCGCGAAGCTGCTCTTTAGATATGCTGGGATAAACTATGTGATCGGAATCACCTATTTATAAGGATTGGTTATCAAAGGTATTCGTCAGCTCTATGGGATCAGCGGGCCTTCTCCGAGGCACCGAGCAAGGCACTGCAGTTCACCCACAGTGCAGGCCACGCGGTCATCAGCAGAAATTAGTGTACCCCTCGTGCACGTGCGACATTGGATACTACTTAGTAAGACGTAGTCTAGAGCACCTGCGAAGACCGCCCTGTGCTTGCCCAGACTGCGAGGATGTTAATCATATTTCAGGTTGAGGAATACTCTACGACCCTGTCCACCGCGCCTCGGTCTGCGGCCTCGGCACCCGCCCACCCGATATACATCAGTCCTCCGGTGACTCCCTGCCTCTGATGTAACTGATCGGGGCCAAAGCTGTGTGCCCGGGGTCCGCGGCGGAACGGTGCGCCAGGTAGGACTAATGGAACCCAATACACAGGAGGGCGGTTAGGCTCCCTCAAGAAGGGCGCACTGCGTGTAAGTGGCAGGAGATCATTTGGACTTTAGGTGACCCGCTAAGAGACTCCCTACCGAGAATCGCCATGTCAAGATCTGCCTGCCCGTATTGAGCAGGTCGTATGTTCCCCGGAGTTCACCAGCCAAGATCCCGCGTTTCGTGCACCTGTTCTGGGCGACGTGGTTGCGGGCGGTGCACTAAAGCGCCGTCAGATAACGACCTACGACCCGCAATCTCGATCTGGATCGGATGGTGTGTATGGTGACGCGCGTTTCATCGCCGAAATGGATATTGGGCGTCGATAGGTTTTGTGAGGGCGGCTAGGAGGCTCGGTACTCGGGTAAGGAGGTTTGGATTGTTGCACTACTGCGATAACTAACACGTCGCGGCGTTCGCCGAGCCCGCGACACATCCTCAAAGGGCAATCAGGGTCAATTCCTCCGGGGGGTTGTGTGCTTGCCTTGCATCACGACATATGAGTTGACGGGGGAGGGGCCCGACGGTACCTGTATGCAGGGCGAGCCTGGTCCCACGGACGTCGAGAAGGTTGCCCGGGATAGCCGTGGCCCTAACCCCCAGGGGAGCACGCAAGCTGCAGGCAAGGGGGTCGTTTAGCCCTACTCAATGTTAAAACAGTCATGCGTGCGTCTGCGCCCCGTCCTCACGATCAGAGCGGCCGGGTGGCATTTGACTAATCTATGGTACCAACGAACTACGCCTGGCACAGGAAAAGCTTGATGTGCTACGTATGGCTATCCGTGCATGATCGCTAGGATAACCCGCGCCAAATACAGCTCTGGGATGTAGTGGGCGCTCACGGACTCTGCGCCAAAAATACGTCCCCTTGACCCAACACCTCGATGCCCTTGCACTCGGAACCGTTTTTGTCCCAGAGGTAATCCGTATCCCCCCCTCGGACCCGATCCGCCGCGGAGCGCACGATCACCGGTCGACGAGGGGGAGCGGTGGATACATTAACTTGGAACCACCTAAGTGTGATGGCGGTGTTACGAGGACTTCTGACGGATGGCTGGCAACAGATCAGCTAGCTATATGTTATCTTCGCGGTGTATAGACCTGAAAAGGAGATACGACGGCAGAGCGACAGAGGATTGCCTGCTTATACCGGTATGGACGAGGCTGGGATCAAGGCGCGCCGGCACAATCACAGAAGCCGTGTGGGGTGGCTGCCGGCACTACCCGACTGGATGCAGACCTAGCCGATGACTTGGGTATGGTCGCATCGAGATAACTTCGTAATGAAATTACCTTGATAAGCGTGGTTGTAGGGAGCGAGACTGTTACTCCATCGCACTACCGCCTGGGTTCGATGGTGGGCCTGTCGCTCCCTTCTGTATGCGCCGATTACGCGCTACCTACATAGCGTAATGTAAGTGTGTGGTATGCTCCGGGCTCTCGATCCGTTATCGGCCCCTCGGACGTCGCCAGGGGAGTATTTCAGGGACGGTCTCGAGCTATCTGGTGCAGGCCCGCGATCGCGGACGGACCACCTGTAACTCATACATGTTGTATTGAACCCAACCGAGAACCCCGGACCGAGGTAGACCAGTACGGAACTTCCTGCTCAGTGTGTGTATTCCATGATGGGATCAGCCGACTGTAGCGGGGTCCCGCCGGGCGCTTTAGGTCCATAACTGTTGAGTTCACCATTGTAGCACTACAAGCGCTACAGGAGGTGATATGAAAACCAAGAATCAAGGAGACCATACAGTTCTCTGGCCCGTTCCTACATTACACGCAGTATATGACCGAGGTTGGGGCCGGCCTATCGACTCGGTCCACTGGTGAGCGAATGTAACGGTCGTGTGTCAACCCCGCGACCCGCAGCCGCGGAGCGTGAGGTCGTACCCCCGTTCGTGCGAAACCCGGTTGGACCACCGTCAGCAAGTGCGCTGCCACTAGACTGTGCGGGGGGGTGTGCCCGCAGCTCGCGAACAGATATACGCCGCGGTCCAGCGCAACCCGCCCACGCCGGCGCGTCCTCCTGCCGCCTGTGCGTACCCACCCTTTGCTCACGCCAGGGCACCTCCGGCTACGGGGGGTATCGACGGATCCAACAACGAGCCCCGCCGCACTCGCCACATGTACCCGCCCCCCCACCAGGCACCCTGCCGTCAGGGGCGGCGCAGGCGCAGCGACGCGCCCGTGACTAACCTTTGCTCTCCGGTAAGGTGCCGTTTCGAGATAGACGTCGCATGGTAACCGCACCGGCACCACGAGAGACTCTGTTGGATAAAGCACCGCAGCGACCGATGGCGTGGAATGAAACACGGGTCGGTGGGAGGAAGACAGTATACCGTGGTATGTGGCGGGGCGCGATGTGGGAGGGGTAGGCGCAGGGTGCGTTGGCAGAATCAGACTTTCGAATCGCCTATTAGACACCCGACAGCGCGTCAGAGCACGACCTTGTGGGATACGGAGGCGTTGTGTAATTTTCTTGATGAAGCCTGGGCCCCTCTCCGGCGTCTTCATGCCCGCGGGCGTAGCGCCACGCGAAGTGTCACGGACTTATGTGTCCTGCGGGGTTCCAGGCGATGGTCGGATGTCTGCGAAGACCACTGGCTTCCGAACATATAGCCCCGAAGCCGCTGCCCGGGCACCCAGCGCAGAATCCAACAGGGGCTGGCCGTGCCTGTGGCGTCGTCAGTGTAAGAAGGTTCGGTCGTCGCCCCTCGCGTCCTTCTCGATTACCGCAGTTGCGCAAAGTTCAATCCATTGGTAGGGCACTAGATGTAAGGGAACGCGAACGAGGAACATTTCTAGGTTGCCCACAGTGTCGTGCAAGCAGCCGATTCACGTAAGACGTCACTTCTGGCCTCCGTGCAGGCGCTGTGATGCCGCTAGTTCCCAGCCCCACCGTCGGGGACCAACCAACACGGAACACGGCTAATTGACGCGGGGAGCCACCCCTATCGACTTGTATCTACTACTTGGTAAGTACTCGCGGCGCCTATGAGACCGGACTGCCGGTTTCAGCTGTCCGAAGCCGGAGACGGAGACTGACGGACGCTCGGTGCGGGGAAGAGTGGGGGGTCCAGGACATGGACGAATCATCCTGGGATGACGAAGACGCTTTGGAGGACTCCAGAGTCGCCGAACCGAGCATACACAAAATTGTCGAGCAAGCCACTGTCTTGCCTAGCGACATCAGCTTTAGCGCCCAGGGCCTCAGTCGGGAATGGCTGGACATGCTGAGCGGCTTATCAGTGAACACACTCGTGGCGTGGAGTCTTGCTCCCGTCATTTACTGTCATGGGGAAGAGACCTGAAAAGGGGAAATAGCAAAGGACTCCAGGGTCGCTGCGGAACCGCTCGCGAGTCCGTAGGGCCGGGGTCGGGTGCAAGGGCGACTTCCAATAGAGCCACGCCTCCGGGCTAGCTTAACTTACTCCAGAGCCGGTCTTCATCAAGTAGCGCCGGACAGCGACCGGCTATGCAAGCGTTCCTGATACCAGCCCAGCAATCCATCCAATAAAAAGCGGTAACGGCCCGCCACAAGGGTCTCGCCAGACGGGCCAGATGGTTAACCCTCCGTTGGCGGAGACTGATTCAACTAGCCCACACGGGTGGTCAGGGCTTGAGAAAGGGACGCGATACGCACCAGTACAGGGCACCACCGCCGACCTCCTCCCCTACTAGTTCCGTTAGCTTAATTTCCCATATATCCGCCCAGCCACGTACTTCCTGGCCATATCCATACTTCACCTGTATCTATCCGCCCAGCTCTCCCCGCTCCGGGATTACGGAAATAACGAAGCGTTGGACAGAACCACGGGTCCCTAGCCAGCATAGTGAAAGCCCAAGGCAACAATGTTTATGATGGCTTGTCAAAGAGTATAAAACGGTAACTGTCCGATAAAACCTTGCCGTGTATATTGCATGTAACGACAGGCGGAATCTTTTTAAATTATGTGTGTAGAAATTGTCTAAATTATCGAGCGGCTGACCATACATCTTCTATTTTAAGATAGACTACAGTACTAGAAACGAACTACTAACTACCCGAATCTCACGCAAAAAAGTCAGTTACGAAATAACCATGTCTTCCGGCATAGAGACTAGGAAAGCCCTTATTGTCAGCAAACCCTGTAGAAACGCAAACTCTGATGTACAACCACATTGCAAGGCACACCGTCATGGTTGCACGCTCTGGGGACGTGAGAAGGTCAGTGAGCTAAAGTTACTAGTATAGGTAGGATTGGCTAAGGGCAGCCGGAGAACGCGTGCCGTGTCACCCTGTACTAAAGTGGATCATGGCTGTGAATCACGATGTGGACAGCATACTTGAACATTACCCAATTTAGTACGCGAGCTGCTTGGTCCGTCTTATGGCTACTATGTCGGGACGTGTTGATATCCCACGGACATCATTTATAGCTTACGCCAACATACGCCGATATTAGCCAGAGCCGAATGCTCCAATCGACAATCGATATGATATTCATTTAGTAGTGCACCCTTCTCGTCCTTCTCGATTCCGATTCGTGGCCGCCGACCTGGCACACTGATCTCATCCGGCCATGCACGTCCTGCGCCCCATGGTTAAGCGGTCCGTCATGCGCAGCCACACTCTAGTTCATTCCCGCTCTCCATATTCCTTTGTCTTTTAAAGACGTGTAACGACTTCCGATGTCTCTGGTCGCAGCCTGATGCGTGGAGACGGCAAGTTCGCAACGATTGCAGCTACTGCGCCTAAACTTGCCAACCGACGCAGCGGAGGGCGGCTTGAAGGTGCGGGTGGACGCGAATATCCCCTCATTGAGTGTATATGATTGTGAGGACTCCCTAGAAATTCATGCAGCTAGTATAGGGACCGGCTCGGATACGCAAGGCACGAGGCGCGGTTGTGACAGTGACAGCCTCTCGGGATGGGGGGGCACGCGTGAACTTCTTTGGTGGTAAATGAGTTGTAACGTCCAAGAGGAAGGAGGTTTCAGGGCAATCACTGGCGTTAGCTTTAGACCGTGCCCCGGTTAGGGCGCGTCGCCAGGGCGTCGAGTTGCCCGCCGAGCGCTCGAGGTCACCATAGCGTAATCGAGCGCTAGTTATTCGACAGGGCTCCCTGGGTAGGAGCCCTGGTAGGCTCCCCGATGCAAGAGGCCGAGGGGACAAAAAACACCAGCAAGGCTCATCCATGCAGAGTCCTGTTCGTTAGTAAAACGGACCGGCTTAACGGGCAAACGGTCTTTGTTACTCTAGGCTCGGAGAAATGGCCTAGCTAAGTCATCACGGTCGCGGTGCCAGGGGAACAGGTGGCGTATTGGGAAGCGGGAGCTAGCATGTCCTCGGACGTTCCCACACAGCACGACGGTGGCGCGTAGCCGACAGTGGGCTGATTCGGATATAAGCTTCGCAAATACCTGGCATGACAAGCGGGGGATGACCCGGCACGTTCTGTACACTTGTCGTGATGACCTGCCACCAAGAACTCATTTACTGGCTACTGGAGCGCCAGCCTCGTACGATTGTTCGCCCCTTACTGATGGTCGCCACCGTCACGTCAAGCTACTCCACGTTGTGGTCGTCTCGCCAGTCGTGGGACTCACCGTGTGCAGGCCGAATTGCGTGAGGTACATATCCGGAAGAAGTCATAAGTCGACCAGAAACGCCAAACCGCACCATCATCTTGTGCGGGCAGTGGAAACACCCTCGGGAGTAGTGTGTATTATCCGAAGACAATGGCGTTGTTTCAGGGTTTTATTGGTACCAGGGGCTTTATCACAGGTAGTCTCTACGTGACCGTTCGACCGGCTTACAAGCGCTCCAGCTCTATGTGCTGCGGCCTAAGGTCCCGAACCTGCCGAGTGCGTGAACTATGCGATCGCAAGAGAGTTAGCAGAGACGATGCGTACACGGAGCAAAGAATAGGGATCCTGGAACCGAACGTAAATGGATCCGTGCGGGTTACCGGGTGTGGCTCCCGTATTGTTAACGGAGCGTTCGGGAATGAATACACGGCGGCTCGTGCCGATTACAGTTATAAGAAGGGGCGCCTGGTCCCCGGCACGCCGCATTGTGAGGAAATCACCAACCCTGACCTACCCGGACCGCATCCTACGTTGCGTAGATTCTCAATGCTCTCCCCCGCACCCCCCTATCGTACCGTTGGACCTTTAAGACTTATCCCACCGGATCGTCCATTCTCCCCACATAGCGACTGTCCCTGGTAGCGTGGAGATGCGTCCTCCAGTAGTGGTCCTCATTGTGCCCGCCCTATATTTGTCACGAGCCCCCTTCTGAGTCGGCTGGCCATCATCTCGATGGTCTCCACGAAGAGTCTGGACACGCCCATGCACCGAGTATCGATTGTTAGCGCCCTCCCTGGGTATTGAACACGATATCATAACGCTCCAGAGTCCGGTCACCCTTTGGCGCCGCCGCAGTATAAGCTAGTGTGACACCCCTATGAGTGTCTAACAGAGGGGGGGTTACATACGCTCTATTGGCATATCCGGGCAGCACCCTAGTGAAACCTGCGATACGAGATAGACCAAGCAGGCTGCCGCCTCCGGACCGCCGCTCTAGTCGGACTGCATACACTCCATCCAAAGCCACCCTTCGCACGGGGCTATTGGCTGACCGATGCGAGTGCAACACCTGTGTGTTCGTGACTCCCGTAAATCAGCCCAAACCGCCTCTCCCAACGAATCAAATCTCCAATGCTCCACTCTCCTCGCGGCCAGTTCGCCGCCTCACCCTGTAGACGTGAAAGGCCACTACGCAACTGCACTTCCCATGATTCAGTACCATGAGACACGATAGTTCCTCTTGCTAACCCCCACCCCGACCGGGCGCAATGGCCCGCAAGCCCATCGCTAGCCGCAGATGTACGTAGTCCCGGTAATACAACCAGCGCCTTTGGAACGTAGAACCTACTGCTACGGTACATTGTAATAAGAGCCGTTGGCGCATTTAGAGATAAGGGCCGCAACGCCACAGTACCCCCTGAACCCGCCGCCCCAGTAGGGATTGGTACATCCACTGTGATAGCGGCAGACAGTTCGCGTCACTCATCTGAGAAGCGGTAGAGCAACCATATCAATAGAGATCTTGGCGTCCCCGCAGACGCAGTGTGGCGGCTGCGGGCCAGGCCGGCGTTACAGGTTACCGAAATTAGTATACTCTACCCCCCAAAGAGCGTCCCGATTAGCAGGCTTACTAAGGCAGATGGAGATTAGGTCGCGTAGTGCCTGGAGAGGATGTCGTTTTCCCGTTTGACGGAGACTACGCCCGTCCTGAGGGTCTTCCCCGTACAAGCCAGGGGTCAGACGTAGCATCCCTAACGATATACTGAAACGACAGTGGCGGGCGCCTCCGGGGTTGTTTCAACATCCAAGCTTGGTTAGCACCACGCGGGGCTGTTTCATTAGGCATGCGTGAGTACTTCGAGGGAAGCTTAAACGTATACCCCATGATTTTTGCGCGTTCTTGGAGGTTGTATTTCTGCGGGCCGCACGGCATTGGAGCCTGTAACGGCCGCCGGCCAGGCTCAGGTGTCGTATAGCCTGAATTTAAAATCGCGATGTGCTAAGAAGCAAGGGGCGTAGCCTGCGACAACACTGGAGTTTACGGCGCGAGCTCGAACCGCAATATTGTAGCAGGTTGATCGCCACGGGTGGGCCGCTGAAGTGCCCTACTGCTCCATTATCGACCGAGTTTGTAACTGCGGCTTTGAGCCGGTGTCAGCCAGCGATGCTGTAGCATAAGCAGCACCAAAGATTATTCGCTCTTACACTGAGCGGTTGCGCAAGATCGCTCATGCCACAAACATCAAAAGCCTCCAATAAAGTTCTCTGACTACGCGGTCGTGAGGCAAAGGTGAACGCCCTGTGGTAGGGGTGCCGAAGTTGGCTTCGAGAGTAGCAACAGGATGGCGACGGCTGGCCGTGTTCTGCATTTTTGTGTCACCGCAAGTGTGACAGGCGATTCAGCCTGTGGTCTTTGCCACGTACTCTTTAGTCACCAGCGCCCCCCGTTCGGGCAATCGTGCGATGTCCTCGGATCTTACCCCCGTTGAAGACCTGCGACCATGCTCGCACGTCGCGTGATTGACTCAAGCTTGGACTGGCAACCCGATACCCACCGGTACCGCAGCTTGGTCATCTCCAAATCTACGGTCATCCCAGCTGGCCCACGCGCGACGGCAGATCTGCCCGTCCAGATATGGAACCGCGGACGTAAAACGTGCGATTAGGCTTATCGACAAGGCAAAGCTCTGAAGTGCAATGGTTGTGCGGTGCGCTTAAAGGCGTTACAGTATTGGGGGATACAAGCAGCCACAGATTTTACAGTGTGGTCAAGGTTAGGGACGTAGATGTGGTACGTGCCGTTTCTCAGGTAGGCTAGCTAGCATGTTACTCTAACTACAACGCTAGTTACTGAAGTAACCGCGTCCCAGTTTTGGTAAGCGCTAGAGGGGTATAGCGGCTTCCACATACCTGCCGGGCTGAAGCTAACTGGTACTGTTAACCATGGTTGCTGGGAGCCTCAGAAAGATTGCCCCATGCTTCGTCCTTAGTCTACAATAACGTCTGTGCAACACTCCCACTCTTGTAGTACCGCTACGGCGAGTTGGTTCACTTTGCGTCATTAACGGGTCCGAAGCTCGTGGGAAATTCGCATACCCATAGGTGGGTATCCCAGCGTGGCGTGGCCGTGCTTAGCGAGGGACGAAAACCCTGAGTCGCCCCACGGATGCGGCTTCTGGCTGGATCTCTTGAGAAGATAAGCGCGCGACGCAGATCGTTCTCTGTCCACGGTTTTAATTGATAACGAAGCACCCGGCACAACGGGACCAGCTCAGCCCCCTCCGCATTGGTTTATGTGCACCAGGCAGTTTTCGGGTTGACACGTATACAAATCAGTACCAGTGACCGCATACTTTTACCAGCTGCATTCCTCACGCGCCCCGGCGAGTCCTTGCCGGCCCCGTTAACCCACTCTCTCTTCTTCGCCTTGCGCCTTGTACGTTGGTTGGCATTACGCCTGGCAAGTCAAGGCACAACGCACCCGGTCGCTTCCTACCAAGTTCTCTCACATTAACACGAGCTATCAATAGCTTCGCTAGTAGGGCAAGAACCACAAAAACTCAAAACTCGCTACCGCTTCATGGAGTCCCTTGAATGTAAAGACTGCTAATCTGCAGAGGCCCATTACAAATAGCAATACTGGGAATCATTAGCTAGCAGTCTCGCAAGCGCTTGACCAGGACTCCAGGCCCCACGGTCGACTGCGGGCGCTTGCGGATCCGGACGTCTCAGCACCTGGTCTAGCCCGGCCAGGGATTTTGAACAACAGTTACAAGGGGTGACCCTCGCCTTCATTACCTGTATCAGGGCAGAGCTGGCCGGCAATGGTGGTGGGCCGCCATCAACAGCAGCGAGCACAGAGAGTGTGGAGTCACCGAACACGTGTCGGTTTAGCCGAAGGGCAGAGTAGGCGTCGGCTGGTCGCGATGAGCATAGAGTGTCATGAGCACGCTTACACCGTGACTTGTTGGCCTGCTGGCAATGCATTGCAGACTACCAGGTCTCCCACTATGAGAGGTGTAACTCGCTACGGTAGGAAGGTGCATTCCTGCCGTAGCGAGCCCACAAGCCTCCGGCCTGTTCTACCCACTGCGATCGGTCGCCGCACTCTCTTGGTCCGGTTGGTATTGCGTTGGCCTTGGTGGTAGGCTCCACGCGAGCGGCCGTGGTGACCAGGATCCTCCGGAGGTTCGGGGGGCGCACCGAGAGGAGAGTCGACGCAAGTGTCCCATCTGCGACACTTCGCCAGCCGCCAGCGCCAGCACGCTATTTGCGCTCGCGCGTGTCGCCATTGTGCACCCCCCGTCCCGCCCGCGTGCCGCTGATTCGCTCCGGGACGCTGGCACCCTTCCGCCCGCATGCACTTTCAACACCCTTTACCCTGACTCGATGAAGTTCTTAACTACACCTTTTCTGACGGTAAAACATCGTCCGGAGATACTGACAGAAACTGACGGCATCAGTAATGGCTTACAAAGACCAAACTGCGACGTCGAAATATCGGCTTCGTAGCTTACGGGCCGGATGCACTACAAGAGGGAGGGTTCATTTTGGAGTTCGAGCAAAGTTAGTAAATTACCCATGCCGAGCGTAACACATGCACCCAGCGTTCTATCGGTTTATCCTCGGGCTTGAGCGATCATGCTAGGTTATCCGAACATCTGGAATCTATATTCCGGCCCCCGTAGGCGTAAATGGGTCTGATGTGCCGCTGAGGCACCGTGCCGTTTAGTGCGGAAGTTTTGGGCGCTAATAAAATCTTATCCTTCAACCCATCGCTGTAACCCTCAGAGTCCTTGTATATCGTAGACTAGCTATGGCCCCTCTATCTAAACCGTTTGGCGGGTGCTGTGTGCAGACGGTAGTTTGCCTGGGTGTTCAGCAATCTCCGGGCAGTGCACAACTTACACGGTTCGCACGGGTACGTCCGGTGGCAGGTTGTCAGACTGATTGGGAGAGTTACAGTGAAGAGGCATGGCTTCAGTAGGCGACGCAGGGTGCACAGTTCGAGAGTGGTGTACTGGGAAACCTGTTGACATCACTAGAGAGGCCCGAAAGGTGAGGACTGAGCAAGGCGGTAGGTAGAAGTCGGTGACGGTGTACGATCAATGACTTAGGTTACCAGTCCAGTACGAGCACGATGTACCGTGAAGATACCACCTAGTGTCGCCCAAGGGGACACACCCAACATATTCTGTTGCGCGAGTTGACTCCTCCCCAGGAGGGCGCCGCCGGGCATGTACGGGCGCGCGGGGTCGTTTAACTCTTCCGTTGTCCTGCACCCCTCGGAACTTCCGCGGAAAGCCGCGCGGTACACACTCCCCATCTGGTTCAAGGAGCTGTACCTTCGCAGGTTGGGCTTTCTTCAACGACAAGGCGAGCGCCGACGCGGAGATCGAGGTGCGCTAAGGTGCCCGTACAACCTCCAAGCATTCGCTGAGACAGATTACCCCGACGTGGCGACCCCGACCCTGGACGACCGGTCTCCGGACGACGAAAGGCTACAGGGCGGGGGTCTACAAGCACACCGCGGCCTCGTGTGGGCTACTCATGACGCGCGCCACGCTCTCCTCAGCCTTAGCCGTCCTACTTTTCAGGTTTTCCAGAAACCGCTCAATGACGGCGGCCCACTGGTCCAATTTTCATGAACCTACCTCTAACGGCGCGCGACCTATCCGCTACAGATTCAAAGCATCCACAGCCCCCATTCATCCGGTGACGGGTTGTCTCATCCCTATACCAAGCAACATGGTGCGCGGACCGTAAGTTAACCGGTGTCCAACCCCCATGCCACCCAACTAAGCAGATTTTCACTCTGACTAACCCCTCAGTCGATCTCTTAGGGGCCCACCCGCTAAGCAGCCAGAAGCATGGTAGCTCGCCGTTGCACCTGCGATGGGTGCCTACCCCCGCAACACCAACATTGGATGCTTCTGCAGCGACGTAACTTATCCTCACGTAAGGTCCGCCGTTTCGGAACCCAGATCCATCTTTCTTTGTCAGCGAAAATTGCATTCACACGTCAGGAGCGGCTGCAAGATAAATTTAACGCTTGCCACAATAGACATGTCTCCCTCTACTCAGCCTCTTAGGTCTACTCAACGCCTCAAGCCACTGTACGCTTGGAAGCCCGAGGCAGTAAATAATGGCATGAAACGCGCACGACTCGCGGATGCCCCCCTTAAAGGGAAGCACTTGCGGTACGGCCTAACCCCAAGGGCGGCTGATCACTGGGAGCTTAGGGCGCTCTAGGGTGATTTGCAAAGAGTGAATAGGAGGTGGAGTGAGAGCGTTGGAAAGTTGCAAGGCCTGTGTAGGATGATTTCATAGAGTCAGGTCGCCGGGCAACAGAAGTGTTGACGACGGAGAAGGAGCGAATGGATAAGATCAGCAAAGTAGGACGTAATTTCATCAGGAACCGGTAGGCACTGCGTCTTTGATTGGTCGAATTTTACTAAGGGCAATCATGCAGCCAGCTTGGGGAGTTGAAATGCGAGCTCCGGTCGGTGGGAGTGTCAAGCTTAGCAATGACCAAACGCCATTAAATCAGATCCCCATACTCAAGGCGCTAAGGAATCGTTTATGGGAGAGGCCGACACACCGTGAGCGAACGGCTGAGTTCACGGGGGAGAAGTCATGGGTCTGGCCGTCGAGACAGGAGCCGAACAGAGCAGGCGCATGGACCCTGAGGTAAGGGGTAGGCAGGGAGGCACGTCCCTCGTATGCAACAGTATGGACCCACTGGCAAGGTGTGGACACGGGACCCCGCGGCCCCGGGGGGAACCAGTTAGGCGTCCACCTCTGCGCTGCTCCAGCTGGCGTGGACAAAAGTTGCAAGTGAATGTCGAAGGGACGGGACGGTTGCGGCGGAAGGTAACTTTTATTTGCACAACAAGGCGATTCGGGGGGTAGATAATGCGGGCTCAGGTAGGCGCGTTTCCCCAGAGATCCCCGATGAGCGCCCTATCTGGAACGGCCAACCGTTGCAGGAGCCGGCCTAGGACCCGAAGTCTAAAGGGGTCAGTCCGGCAATCCCGCGTGGGACATCCGGGTAACGACCTGAACGGCGGGCCAGCCGCCCGGTGCGGCCAGGATACCATTATAGTCATGCGTTGTAGCTGCGGCCCTTCACCCCTGTGACAGAGGTTGTTGGTTATGATGCCGCGAGAAGCGGTCCAAAATTTTGCGTAACGGAGACTCCGCCACCCGGAAGGAGATAGTCAATTGCAAGGAACACGATCACAAAGGGGTCAGTTATAGAAACCACAGGACTCCTGCAAAATACTGTCAGATCCGGGAAGGCCCCGATACATACCGGTACCAGGGTGAATTGTATCGCAATAGCAGAAAGAAAATGAAGGTATGTGGTGCAGGCAAGAGGACTCCTCGCCTGGCACAACAAATCCGGGAAACGTGGTCAGTGCGGGTAGGAAGGGTTCGAAGGTTTCTGTGCCTATTCACGAGGAAACTGACGCCGGTGGGTGTGCCTGACAGGGATTTTCATAAGAGCGATAAAGAAATGGAGAAGCAGGACAGGGCAGAAGACTGGGACTGAGTAGGCATACGATTTGCAGCTTAGTAGGGGCAAATGACTGAGGGTTTTACTCAACGTTACAGCGCAAGGGGTTTGAGGGGGGGTTGGAGTCAGGATTGGTGCATGAGGGAGTTCGTGCTTTCACAAGCTCGACAATTAACGAGGCGCATAGGTGAAAACGCATCGAGTCGATGAACACTGAGATCACCAGGCACAGGGATGCGGAAGAGGAATCGAACTCTGGTCGTTGATATACAATTGTGTTCACAAGGTAGTGTTCAGTAATAAAAAGTCGTATACGCATGAAATGAGTTTATTACGTTCTGGATGCTCATGCATGGGCTGGGTGGGTTTCGACAGATAAGCGGACGGGGGGGTTAGCACCGCGCCAGGCCAACAACGCCATGTTTTATCGACTAGCCTTTAAGCCTTAGTTGGAACTCCGCTCCTTACATGCTAGGGACGTAAACGCCTCTCACCAATCGAGTGCTGTGACCGGATAGATAACCGGCTCAAACAGTTCACGCTGGGTTCGGATGAGGCCTTCCGTGCCCCTCGCCCGCTCAATCCCTGTTCTCAAACTGCCAACTTCGATCTCCCTCCAGCATCTCCCAACGGCTATTCAATCCATATCACGAAGAGTGCCACTCAAACAGTAAGCCGTCACGCAGTCCTCGACAGATGAACATCCATGTGCATAGACATGGTCGCCATTAACATGAGCCTGGCACGGTATCATTCGTTCGTTCATCCTTCGACCCATGCTGGAAAACGCAAAGAAAAATACGCACCATGGCCAAGAGGCCGCTGCCGAGTCTTGCCCACCGCTCCCTGCACACTGCTGGATCCCCAGCTAAACCTCCGAAAAGGAAACCGGCCGACACCCTCGAAACATCCTTGACCTGTGCTCTTCGTTACGACCCCATTCACCTCCCAGCAAACCGGCGCCTTGTCTCAAATTAAAGCCGCGCACCTCGGTCGCTCCACCGGCGGCTCTTTCTCGGCTGAGTCCCATCCGAGCAGTGTCTTAAAACGGAATGGACCGGGTCCCCTGGTGCTAGGTTTCAGATAGCAGCACTGCGGTTTGCTACCGCATGGCAAGTCGTATGATGGGTCATTGGAATACATGCGCACAACTGGTCTTCAGCGATGCCCAGCGATGCGTGTGCGGCCGGTGGCAGGATCTTTGGGCGTGCCATTTGTCTGAACGCATCGAAGAGACGCCTTGAGAGGAGCGCTAACCGGGGACCAACGGCGCGTATACCGCCGGTCCTCAACCGCTCGGTTGTAGGGCATTGGGTTTTTGGCCTCACCGCGGTTAAAAATACCGCTTGCGGTGGTCAGCTTCATGCGAGAACTGGCCAGGCAATATTAGATCTTCTACGCTTTTGTCAGATGCGTGCCAGTAAAAGCTGAAGTCGTTATGGGATTGATAGCGTAGCACGCTAGGGTTGAAGCATCATTATATGGTAGGTGGACGCACGGATAATTTTTTATAATTACTTACCCACCCCATCCATTGATTACGACCCCAACCTCCCGTGGGCAACGATTACCGTGGTCGTGCCGCGACGTTTCGCCCTCGCTCCCACAGCGACCTCTCCTAGAGCTCGATAGATTCTTACCATCTGCCACTGTGGCCATGTTCATACGGGGGGCTGTGTCATACTGGGCGAGATTTAGCGGTGGGCTAACCTGTCGCCCCCCTTATTCTGGCAACAACGCAGCAACCGCTGATGCTAGAACTCTAACACCCGTACTATTAACAGTATCTGCGCCAATTGTATACGAACTCGAGGCTCATTCCGTAGGAGCAGAGTCTACCAGGAGGGGGGCTCCTTCGGTTTTAAGGGGCCCTATGACACCCGTGCCCGTGACGTTGTAGAGATAGGAAGGCCTACCTGAGACCGCGCTGGCATCGTGCCCCATCCATCGCGCTTACCATGACTTTTTGAGGACAACAGTGGCGAGGAGGTGAGGCATGTCAGCGGCGTAAGAGCCGGTGTCTACGGCTATGGGTTGCCCTTTTTGCGTTGGGGGAACGGCTTCCGACCTGGCGCTTGTTCAGGAGCGGTGGCATTGTAGCGGATACAGAATTAAATACAGCTTAACGGAGTCGGGTAGCGTTTCCTAGGCAGTGGGCATGCTATCAATTCTTGCATGGGACTGCCACCGAGGGCCATCGAAGATGCAGCTGAGCGGTGTGTCGGCGTTGTCCGGCATTTTCGCCGGTGACACGTTGGTCTGGCGGGTTCGGAGGAGGAGCCAATTGTCCTTTAACGCGTGAGGGCGTATGTGGGTGCATCCTCTGGTCCCAATTATGCTCTATAGGTAGGTGAAAGAGGACGAGCTGGATCACTATATACAGACGCCGATCGGATGTGCATTTAGCCTTATCGCTGTAAAAGGAGGTAAGTAATGGACAGACGTTGTAAGCTACAGATCAGGAGCTTACAAAAGGCGTTGCAACCACTTACAGGCCGGTCACTATTCATACGACTTATGCCGGTGGCCGTCCACTCTCTGGCCAGTCCCACACGGGGCGCTTGGCTGTTTCCTCTTTTCGCATAATCGTTGTTCACTGGGTGCAAATTGTGGTCCTGTGGCGACAGGTGAGAATAGTGGTGTCCGCCACCCCCCTATGGTTCATGTTACCGCTCGCGTCAACAGACTGACGCCCATATGCGGTTGACATATATTCTTGGGGGAGAGCGTGCTGTCGTAGTCGCAGGTGCGACGGCGCCAGGGCCAGGGACCGTCGGGCACAGTCGAGTATGGTGCGTCTTCGTCGTATTTAAATCCCCTTTCCGCGGCCGGAGGCAACCAAACTATCCGGCTCGCCACGTGCTTATCGAGGCGGGGGTGCAGTCGCAGGTCAGCCCGGTACGCACACGGGTCTGACTTTCTGTAGAGAGTATTCCGAGTTCTAGTACGGAGGGTGTATCTCAGAAAACGTCACAGCGAATGTGTAAGAAAGTTCAATGCCTCACGGCTAGTTTCGGGGGCGTCCGGGGAGCTAACTAGCGACTAAGGGTTACCGGAAAGTCTGCTCCCAGCAGTCGCGGATGCGACTGCTTTTACGATTGTCTAAAAGCGAGTGGCGAGTAGGGTCAGAAGACAGGAAGTGGGGTTTGCAGGATAGATAGAGACAAGACAGTTCGTCCAGGGGAACGGGGCTGTGAGCACTACGCGCGTCCAAGCACACCAGGGTAGGCAAAAGAAATGTTGATCGACACCTGGGTAGCCGAGCCCGAGATGGACACTCATTGGCGAGTCCAAAGAAGTAGCATCTAGATGGACGAGAGCTCAAGTGATCGATATTGCTGAGCGACCTAACGCGCAGAGGGATCTAGCGAGTTTTGTTTTAGCACTGTGGGCCGCTTCAAACTAGGCACTCTGATTGGCCTCGCGTAACAAGTCTGATGACAGGTGTCCATCGCGCCTGTTAGGGACCTAGCCCATTGGGTGCTGGGAAAGAGGCAGCTGCCAGACCGCTCAAACAGGCTGGTCCTCACATCCATAAAAGTCGTGCATCAGCCAAGGGGATGTACCTCCATTGTAGCAGGTATTATAACCACATGAATGGCTGACGTGTCACCAGCACGCCCATCATCTTAAACGGTAGTTTAAGTAAGTATTGATGTTTTGGCGTGTGCGGGGCGTGCCCAGGACGATCAGAGGTCATGTTTCAGGGCAGTGCACCGGTGCGACCAAGGGGGTGGCGTGGAGCCCTCTTCACTAACGGACAGCCTGCAGCGTTTCCTAGCCCAGGTGTGTACCGGGCTGAGACCCGGACTCCATTGCAGCCCTTGCTTACTTGAATCCTAGAATCCCGAAGATCTACGGACGGGCCGGGGCAGCGTACGTCAACCACGAATATGCGACGGGAGGAGCGAGAGCTGCTACCCGATAACGACGACATAAGGACCGCGTCAGACACGGTACGCGGATTCCTGCTTAGCCGTTACAACAACCCCGTTGCCCCCAGGAACCCCGTCTGTAGATATCCATAGAAGAGTGGCGTTCCACCGCCTCCACGGGAGGCATCCGTCGCTGATACCCCGCACGGCAAAAACGCATCGTCGGAGAGTTAACCGTACCCCCTCCCGGGCCCAGTCCCCTTAAAGTTGCAACGGGTTTTACGCGGTCGGTCGGAGCCAGACACCTGCTGCGACCAGGCGAGCAAACAACGAACACACAGTTTTTCCGGAGCGCCGGCCGCATCGTCTCGCCGTGTAGGCCCCTGGGGTGTACTGGGTGCGCCGGGACTGATAAATGAGCTGGACACGACGCAAGGCGCGTTAGCGTTGGTGCAGTGGGGGGAAAGGGAGGTGTGGTTCTCAGGTTGGATTGATAGAACTGGAAGAAATGGGTCAGGGGTACGGCTAGAGGCACCTTAAGCATCAACTCAACGGTATAGCTACCCGGGGGTACTGCGGAAGTAGTACTTGTGATCGCTCTTACCAAAGAAGGGTCTACAGGGACGCGAAGTGGGAGTCCCCGGGATGAGCGTAGCGGTTGGGGTTTCTGGCAGAGAAGGGCGTATCTATGTGCAGAAGACCTGACTTGTTCGCGTGGGAGGTCCGAACCCGGGGCCCGAAGATAGGAGGAAAGTGTACGGAGTTCACCGCTATATAGCGCGTGTGGGTTGTGCAGACGGGGAGAAGGAGCGGCCGACAGGCAAGCAAATTTGTCACACCATGAAACGGTCTGAGATTGGGCAGCAAGCCCGTGATGCAGGGAGGTCAGGGAAAGGGAGGGTGGCGCCGGGCACGCGCGCTAGCCACAGCGCGAAAGTGAAGCGCGGCGTTCTATCACCGGTGTGGGACACTTGTTGGTGTAGATGTCCTAGGTGGAGTCCATGGGTAGGCGTTTTCAGTCCGGAACGAGTCGGATGCACGCATGAAATATGCGTGGTGCACTAAGAGGAGGAGCGGGATATTTGTAGATCACTGTTGATGTCATAGGGACTTTGTACATGTGCACGTGAAAAAGGGGAGGGCGCACTTCAGGTGTATTATTCCCCATTGTCTGGACGGTCCAAGTCTGGGTTTATTGTAGCACGTTGGTGGGAGGACAAGGTGTTCCCCCTCCCCCGGACCGTGCTCGTGCTACCCACTTAAAGTTCACCTTAAAGTTCACATAGCGACTGTTATTCTAAGTGAGCACACTTGCGGAACGGTCCGGCTCCGCTGTTGATGAATAGATGGGCATCGACCTCTTTGGGGGCTCGCTGGGTACCGGGGAGCACCCTGGTGTGGCAGGGGTTAAGGATACCTGCCACGGAGATCCTTTGCTCCTAAGGCATTAGGAATGTAGCTCTCACGCCGTCGGTCACTCGATGCGGAGTTATGGAGAGCGGTTTCAAGGGGTGGGAGTTTGGAGGCAGAATGCCAAGCGGGGAGGACGTAAACAGCACGCGGGCATGCCTCGAACGCAGGCACGTATTAGGTGGTGCCACCATCAGTTTGTGCCTAAAGTGAAGGCTTCAGCCCCGAATTCTGCGCCATACGGTCTCGCCCCATGGGGCTTGGTGTCAGTATCCAATAGAAGGGCGCCTCCTCCTAGGCGACGGATGAAATAGTTTTTGTGAGTGCGGGTACCCACGGGTGCAGCAGTCTCCTATCTAGTTTTTTGGGGTAGGCAATCAACGGACTGCGCGTCCGGGGTGTGGCCGGCACTGGTGCGATGGCCCACTACAGAGATGCTGGCGTGTAGTAAAGTTATATAGGACAAGGTGTACCTAAGGTGAGGAATTAGAAAATTGGTGGATGGTGGCCGCGGTTACTGCCGACGAACACCGCGGGAATGACTGGCTGTCGGCGGACACCTAGCAGTGACAGGGGACATAGGGGTGCCATTCAGGGCACAACACCCGGAAGAGGAGTCGGGAGTGGATCAAGGTCTTGTAACTAACGCCAGGGCCGCCGGAGATACTACCTCCCGGTCCGCCCCTGCTTTTCAGAATGCGCTTGGTTCGAGTCTGTAGAGGGATGCAACAAGGTCACGCCTCGAGGCGTGTTAGGCTTGCGCAGCCGAGAGTTGTCCCACTGAGCCACGGAGTGCTCACCGTTATGTACGATATCTGGGGGCTCACCGTGCAGGGACCCCGAATTGCCATGACGAGGGGCATGCCCTTTACCCGCTCGAGACGTCTGCCCCTCCGCCGACGAGCACCTAGCCATTATGGCCCATAAGAATGCCTCATCTCATACTAATCGCGTGGTTATCTGCCTTCCGGCACGATAATGGGGCGAAGACCCTTTCTCCTCCAGATCTTCCCACCGCGCCCTTGCTGCGTGCGCAGGACTGGGGTTCTGTTTGTGAACAACCGTCGCTTTATGTCAGAGCCCGGCGGGCTGCAAGAAGCCGGGGGCACCTATCGCGTGGGTGGCTAGAGGTACTTGTTGTCACGGAACACAGTACGGCCACTCACGGCCGTCAGCTCGGCGGTACGTGACGACAGCGACCTACGGTAGCCTCTACTCAGCTCGGTGTTACACTGCGTCCCTGAGTCGTACCGAGACGGCCTCGGCTCAGAGTCATGCATCCCCGAGGTATCTGCCACCCTAGCGGTGGTGACACTAGCGACGGTGCTGCGGTACCGTACGGTTTCCATCGATCTAAATTGCTCCTGGATTAACGCCGCTGAACAGGCCGTGATTGATCGGGGACCCTCCCTATACGTCCTGGTTTTCGAATCATATCGCCCATACCCCTTTGTGTCCGTCTGATACGGCCCGAAGAGATAGTGCCCCTGGCGGAAGTTGTGAAAGATGGTCAGCTTCTGTTACCCCGTACTCAATGACAATCGCGACCAAGCGTACGCCTGGGCACAGAATTTCCAATCCTGACTCCTCATGTGTACGAACTGGCAGGCATTCGGCGCGGGGTAAAGGGGTGAGTGTAACCCGGACTGGCTGAGGGGGGCTATAGTTCACAAAACACCCCTAGGGCATAGTACCCCTTCGCGAGTAAGGAGCTACGCTCCCGTGTCCCTGCATGTGGGGCCGCAGCGCGGGCGGCCAGTCAGCTGGGCCTGCTGCAAAATATAAGGCACGCTCCATTGAACAACAATCTTGAGTGGTCGTAATACCAACCCCCTCACTGCGGTAGTAGATCCCCGGCCGGAGGACCATCAACGCACCTCCCGCATGTAAGACATGGACGATGTGAACAGTGCGACCCCGAAGTCGTTTCCCCGATCAAGGGCGCGAGGGCGGTATCAGGTGGGGCGGTACCCACCTATGGACAATGCGGGAGACGCTAGCACCGATCGCGGGGGCTATGCCTGGCGGGGGCGAACTTCAGGTGGCTGCCCGGCACGGGAGAAAGTTGGGCCACCTTAGCGCACCAAAGCCAGCCCCTCTATTTCACAAATGCACCTGATAAAAAGCGAGACATTGGTGGGAGTTGTCGTGCCCTTTTGCCTGGTTCGGCGGACTTGGACAGCAGGACTACGCGGGAGATCAGGAAGCAGCGGGAGTCCACCGGGCTTGTAGGCGTTGACCTGCGAAGTCGTGCGCAACGGGGTCGGGAGCGGTAGAGGCTTGTGGGCCAGGGCCACAACCATGAAGGCCCTATGGCACCTTTGGTCGGCGCTTGGACTTCATCGTGGCGGTACATAGCCACGCACAGTACTCCTAGCGTGCCCTCTCGATGATGAGGCGTGTCGGAAACGATTCTTGTAACACTATTCCTATTTTCAGTTTCGGTCGCATAGCCGATCTCCCTCGACTCTACGATCCACGTGAGTAGGCATGACAGTTTGCTTTTTTGCCGTGCTACTTGTTTAATAGGACTTGGCGTTACAGGTATGATAGCATTATCATCTCATGCAAATCTAACTCAAGCAGGGAGCTTCACAATGGTGCCGAGGCTAGCTGTAAGTGCAAGTAGATCACCAAGAAAGCTACGTCGCGGTAAGGTTAGTGCAGGCCTGTTTTGGTGTGAGGGGATTGTCCACCACTGCTGCGCTACGAGAAGCGGAGCACGATAGCAGGATCGGCCTCCGAGGCTGGTGAAAGTAAGCAGGCGGCGGGATACTTAGCCCTGCTCCGCGGTCTCCGGCCGGGGTGTTGGCGGCGTACGTCCGCGTAAATCGGGGAATCGACGTTGCCGTACGGATACGGCGGAACTGGAATAACTAGCCGCGTGTCGCGGATCGGGTGCATTAAGCACTGGTGTACTCCTACTTTCCTTATCAGCCGGCGCCGGCGGTCTCAACCGGCAGGCGAATCCATTAAGGCAGAGAACCGCCGGCCGCGGAATCCCGCTCGTTGTCAAAATCGTAGATCCACCCCAAGAAGGAACCGCGAGGGGCGCTACAGCGCGTGATCACTGCCACGTAATGTCAAGCTGCCCCTAGGGTTCGGCCATGGTACGAAGGGTCTTTGTATCACAGCTTAACAAACAGCCAGAAGGTAGACGAGGCTCCCATGCCACGGATAGGTAGTCTACGGCTGACCGTGATGGCGGCAGTAGTTACAAGTCGCGAGATGCGCAGACCCGCCTAGACGACTCGAGGTCGTAGGAGAGCGTGGGGGAACGGTAGAGCCTTCTGATATTCCCGATGCAGGCCCTCGGCTAATCGCCGGGGCCTGCCAACTAACTCAGTAAGTCGGGCAGAGTAACCTCTGACCCGAGTTGCCACAATGGATGCTTCAAAAAATCAATGGACGACCGAATATCATTTTTGTCCTTGTAAGTACATCGTTAACACCCGCCACATAAACCGGTGCGATGGCCTGTCATTACGTTGGGATGTCAACAAGGTCTTGCCACCTGCGGGCACGCTCAGGTTGCCATACCGTGAGCGAACTGCGTACTAGCCCTAACTCGTAGAAATTGTTCGCGACGATGTGCGCACGGCAGATTTGGTCCGGGACAGCGGGGTCCATCATCTACCTTTCGGTATAGCTTGCCCGTGCAAAGCTCTGTTCGCGGGAGGGCGAGGAGCACGTGGACTTACGTGACTTATTCGCCGGATTTGTTTGCTGACGTCCAACCTGGAGTAGGAAGGGCGAAGGTGCTCAAGCGCATTCTGTTTTAGAATAGACGCATGTGCCATCCTGAAGCACGCGGTACTGCGCTTGTCGGCCAGCTGGCTCCAGGACCTGCGTGGGATTGCGGGGCTGCGCAAAGGTATACGCCAGTCAGAAAGGCACCATTCCTCCGTGTTGTCGGGCGGGCGTGCGCGTTTGGCCCAGAGGAGGATGAGACGAAACCAAGGGGGATCCGTCGCCTTGAGCATAATCACCAAGCATTTGCACGCCAGGCGGGTACGAACCTCCAGAAGATCAGCAGTGACCGGGAGACGTTATATCCACGGGCGGGACAGGGTCATTGTCAGGGACATTGCACGTATGGAGGATGCAAGAGGCCCCAGCTAAGAGTACGCGCTATTATCTTTATGGAGTCCCTCGAAGATTCTATGTAGACACCATAGGGTCAGACCCCTTGACACAGGCGGCTGTTCGTGTTTGGATTCACGGTGCCCCGGACACGTGGCTTAGAGGGTACGACGGAGAGCCCGAGCCAATTAAGAACTAAGACGAAGTGCGCGGCCGGGGTGCCGGTCAGCCGAAGTGCGTAGAAGTTGGTTAGATATGTGCAATGAACTAAAACACGGGTGAGCTTGCAAAATATCGTTTTATATTAGAAAAGGGTCGGATGATCTCGTCGGAGAATGAGTCGTGGTGCTGCGTGTCCCTGGCGTCTCGTGGACGCCCTTGGAACCGTGACTCAAGGTCATGCATCTTTACCCCTGATGCATTGCGATAGCTGCGGTAATGCCTCGGCAACCCGGTGGCAGGCCATTCGGAGCCGGGATCCCCTGCTATACAGCAGTGTCAGGTCCCGTGTCGGCTAGGAGCACATTGGTGACGATGGTCCGGACATAGGTGCGCGACTCAGAGTAGAGGGGAGACGGGTGCATCGAAAAACGCGATACGGGAGCCCATAGTTCCGCTTGCCGAATGAAGGGTTGAGTCGTTGATGCAAGGAGCCGTTTGCGGGATGGGAGGGGATACCGTTATCTAGGGAGTGAGCATGGCGCCCCCGAGCGAACGGGACGTGGCCCCGGCCATAAACGTGATAACTATGCCTTCTAAACACCTGGCTGTGACGCAGATACGAAAGGAGCTCAGGGCACAGGTCATCAATCAAGGCCTGCAATGTAGGTAATTGTATTGATTGTACCGCCATGCACGCCCTCAACCACCTCAACCCCGCACCCGACCAGTCAAAGGTGTTAGTCTAACGCTCCACGTCCGCACGACTCTGTTCGAAGGACACCACTTGGTGTCACCGGACGCATGTAGTCGATGGGACGCTTCAGTCATACTGGTGCCGGTTGTAGGGGCTCCTAGGGCGAATCATGGTAGTTCCGCACCGGTGGCTAGCGCAGGGACTATCTAACCGCACAATGCATCCACCACGGACTTTGGGCCACCGACCAACTGCCACATGAGCAGGGGCACGTCTACAAGGCATTGCACCGCGCAAACGTGGGAGGGCTCGTCACACGGAGGAGTTCCAAAACCCCAGCCAACGGCCAACCCGCGGCGGACAGGAGCCGGGCGCCCTCTGCTATGCGTATGGTGGCGCACCTGAGATTAGTAGCCACGTACAGGAGTCTGCGACTTTCAATCCGTGGTCCACCGCCGGCGACGCCCTTAAGTCCCCACCCCATCACACCTCAACCGAGCCACCCAAATTGCCCGCCATTGCTCTTCTCGATCGGCTAACCTATGGTCCCGCGGGGCGGGCTACACGGCCTTAAATAGAGTCGTGGCCGTGGCTGTCTTAGAACTAAGAGCAGCCCCGCGGATACGTATAGGTATTCAAGGCGACGCCGCTCGGTCGTTGCTCCCCATGTTGCCCGCGGGTGTAGCCGATGCGCGTATCAGGGTCATCGCGTCCCCCAGCAGGGCCCGCGCCTTGCGCTAGAACGAAGCATTTTTGTACGTCTAATCAACCGGGCTGCTGCGCGTGTATGCTCCAGGTACTACAATGCGGGTTTGTTCGTGGGCATGGTACCCTGGACCGGTCCCTATTATGGGGCGCAAGTGGACAAATACTCTCGCAGACCCATTGCCCGGCGCCAACGTTACACCCGCTCCCGTATACCCTGTGCTGCCTATTGCTAGCAGCATACACATCTGGATCACCGGAGGGTGACGCAACTTCAATACAGCGATGCACGCAGTAGAAGCTGTTAACGAGGTGCACCCTACGGAGCTGCGACGTCGACGCACTACGTGGGGCCGCACCTTGCGCCTCTAAGCGGAAGGTGTACGAGTTCCCGCCTGGTCTAGTGATACAAAAGCCCCGTTCTGCTTGGGGGCGAGCAAATTATTCGATACAGTGAAGTGGGCGGGGATGCTCGCTCAAGCTTCAACCGGAGACAATAGGCGCCGGCGGTGTGACGCGAACGAAGAGAAATCGCGGACGGAAGCACTCCTTTGCTCAGCCCAGAAACGCTTGCTGTCCCGAGGGCGGGGTTCTGCATGCAATGACAAACATCGCCGGAAGAGGGAACCTTTGGCATTTTTTTGTTATTTTATGATCCCCTGATCTGGCGAGCAGCTGGTCCCGCAAGATGCAAGGTCACGCCACACGCGAACCTACCACGAGGTACACGGGGCATGAACCGCTTCATACTTGGACCCTGACCCTTTCGTTCACGTGCCCCAGCTCCTCACACTCAGCCACTAAGGCCCCTAACGCAGCGCAAGGGGGTCGATGATCCTTCAGCGTGTGGGTTTTTATTGTATAAACAATTGTGCGAGATGATTGATGCTCTTGCGTATAGTAATCAATCGCCATCTTATCCCCTGCCTCCCCGGCGACCAGCCTAGCCCAGGGGGGTCCAACTTCCTTATCCCAGGATCTGTTCGGCGGCGCTTGGCTACCTCAGCCACCTCGTGCCCTTGGCGTCCGGGTAAGTGGAGGCGTTTTACACCAAGCGTACGTAGGGGCGGTCAGTGAGTGCCACCGGTCGAGTGTCCACTACATGGCATCTCAACACCTGCGTTGAGAAACCTCGCACCTTAAACGCACCGGGCAAGCCGACGGTACCTGGTCCTGGGCATTTATAGTCATCACGTCGCGCCCTACGCCTGTTAGCAGTCCTAGTGCAACAGATCTCAGATATAGGGTGTACAAGTTAGCTTGGCTTAGTAAAATCGCCTTTTGCTATGCGAGAATTCAATGGTTAGTTAGAATTGTACACAGTCCAGACACAATGTTTTCTTGAGCATAAGCTTCTTGCCATTGAGACAGTTTCTTTAGGTAGTGGATGATTGAAGCTATATTTCGTGTACAAGTGTTTAATGCAAAGTATAGCTGGCCTCCTTTGCCCATTAGCCGTCCTTTACAATAGGCAGGACAGAGAAACAGGTGCATGGCAACAAACACACACTGGCCATGGCAAACAAGCTGTTGTACTCTACGCCGAGCGTGGGCACTAGCCCTGGGGCATAGTGACAGCATAACAGCGGAGAAATTCGATACCAAGAATACGATATTCGAGGCAATGGAGCGCATCTTTAGCAAGCCACTGCCGACCTCAGTGAACCAACCTTGTGGAGCGCACGGATCCGCGACATGATACTACGAAGTAATCGCCCTGGGCTCTATAAGCACCCGCTGCCACGTGGGGCTATGGAGATAGCCTATGGTAACCGGTGTCACGGTTGTTGCGAGCGACTAGGGGCCGGATACGCAGAGTTAAACGAGTCGCCGTGGGGGCCGGGGGCCGTCTCAGTCAGGCTGGGGGCTTCCCACTGCTTCAAGCCCTAGCATGGGGCATCTGCCTGGAACGCCGTGTCACAAAAGCGGTTTCCCGCGGATTTACGCGACGACAGTCGACTTTCGACGCCTCGGAGTGGCAGCACAGCTGCGAAGACACGGCAGGGTCACGGCGAGGATTATGCCGTTGACCTGCGCACGCTACAGCCTAGAAAGTAAGTGCCCTACGCGGAAATGCTCCGCCCGGGCACCACCCTTTCTACGTGTCAAAGGTGACTCATACCGCACATCTCATTTACGCCTGGTCGTCCCCGCACATGTGAAGACCTACACAGACCCAATCGACAACGCACAACGTTACTTGGTATAAGGTGACCTAAACTCGAAGGTTTCGCACGAAGCTCAACAAAGACGACGATCCGGGAGGGGAGAGGAGGCGCACCGGGGAAGTTGCCGCGGAGTGCCTGACCAGCTGCGCGCGATACACCTGATCAAAATGGACTTTATTTGACAGTGGGCCCCGTGGTCGATCAAGGCCTGCCTACAATCCGTAACTAGAAACTGGCATGTCTTCTTCCTACTGCGACCCATAGTGCCTATATACTACGTGCGGCGTCACTGTAGTAAATAACCCAAGCCTGAAAAGCACGTCAGGAACCCAAGCGGTGGCGCGTCAACATGGGGCGCTCCTTCTAGGTTGACAAAGACGATTTATGTCCGATTAAGCTGCGAGTGCATAACCACAGAGCAAGTAGCGGAAAGGAGCCTGACGATTATATGGCTCCTGGCGGCGCAGCGCGGACTACCCGAAATAACGCCGGGGCTTCATCAGCCTGGTATAAAGGATCTATCACAGTCACGCGTACGTGACCCCTCCGTCTAACGAGAACAATGATGAGTGCAAGCCAGTTTACACAGCACGCTCTAAAGTCAGACTGAGCGACTCTGCGTCGTTCCGAACATGTGCTCAAACTGATAGGCCTAATCATAGTCGACGGGGGATCGAGAGGAAGGTTGGACGTGGGGTACCCGCGGCTGCGCGTTTGCCACGCAGAGCTCGAAGCTAGGGCCGGCCATGTGACGGCGGTAGACCGATGACCCTCGGAGCCGTACCGCTCGTCGCGCCCGATCTCGACCTGAAAGTGCTGAACGTGTGCGGCTGAAGCTTCAAAGGCTCCGCCGGCGTGCCTAACCGGCTCAGGCCCAGCACCTCAAGATAGAGCAGGGACTTGGATGGTGACATCTACCTCCGCCCAGTACTAGACGGCGGTTACCCTTGCCTGAAAGCGCCCCCACACAACCCTACGCGGAACGGACCCGGCTAACATCCTCTTCCAGATCGGCGATTTCGTTGTGAGAAGAGCCCCGTTCCGCGCGGACCGCACGAGGGCGAAGTTCAGTGAGAAGCCCCGGCGAAGTCCTCAAATCGTTCCCATGTACTTTGGCGTGCGCTTGAATGTCCCTGCGCGATTACAGCCGGACAGCGGACGCTCCTCGCCCAACAGGGGCTGGTCTAATACAGTGAGCAGTGAAGATAGGGGCACTCGTCAAGGTCGGGGTCGGGTGAAAGGTCGGGAGAACGCGGAAGTTTAGCTGCGCTGGGCGGCGCCCGAGCGTCCTGGTTGAGTCCCTTAACTCCGTCGCGCACGTCTAAACCAAAGCTGCCGATGTTGGCATGGTGGAAGCGGACAGACAACGGTGATACCTTTTAAGGCACCGGGCACAAAAGATGAGGATTGCCCGCGTGCCAGCAGCCCTGCCACTATGGTGCGCAGGGTGTAACTGGAAGGTGATGTCGAGAACTCTGAGCCGCGTGAACGAATGTCGAAAGCCACTGCACTGCCCCCCTACCGGGAGATTGGTATTCTATTCACCAATTTAGGGAGCATATCCTCAATTCTTGCCTCGTTGGCCGTTGGCCGCATTGCAGACCAGCGGGACCTTATCGGGAACGGACGCTTAGCACGCGTCGCCTCTAATAGGTCGTGACCCCGGGTTACACCCCCAGGAAGCGCGGCTAGTATTGTTTGTCACAACGCTGGAGTGCGTGGCGAGAGGACGCCCTCGTATAGAAATGGTGCGGGCTGGCCGACCGACGGGTAGTCGCACCCCGAATGTCCGCCTAGAACGCAATTGCACCGACTCACGCCGTCTAACAATTGTGTGAGACAGTGGCCTACCCCTCTAGTGCATCCCTGTAGTACTTCGCCAAGCGGGACCAACAGCTCGTCCACATTGCGCCCGGCCAATCGATTGGGTGAGCGTCCGCCCGCATTGGGCTGCTGAGCCGGCGTCAGGCGGCTCTCGGACAACTGTCAGGGCAGTCCGTACTAAGCGGGACCAGTAAGCCTGTGTATTAGTGGGTAGCGAGGCGGAAGGTTCGAGGAGGGCATCGAGGGCAGGTCCCCTGTACCTCAAAGTCGCGGTCGTGCGAGTACGCTGTGGGATGTGAGCCGTACCCATCGGCACTATTGAACCTCATTGCAGTCATGAGCACGCTACAAGAGCCTCGGAGCCGAAATACTGGTCAGCGAAGCTGCCTCTCGGGGCGTGGCGGCGGGAGGACGGCTCAGCATAGTTGTGGCGGTACGCGAGACGCAGAACGTCACGAGTTAACCGGCACTTGGTTACTCAGCGAAGATGCGCTTCGTCTTGTCTGCGACGTATTGATGTAAGACTTGCATAGCCGATTGCTGGCCTTAGCAAGGGGGCCTACGTCGTCTTAGGCGGTGTTAAACGGCCCCCGTGGACGTCCGGTAGGGCTAAAGGGGCACCCGGCCGCGCAGCCGTGTCCAAGAGCAAGGGGGGCGTGGAGTTCGCTGGTGCTTACGTCTCCCACTCTGACAGCCCTTGAGTCGCCACCAGGACGCGTTCTCCGGAATGTCCAAGTAGCAAGGTCTTGTGCATCACCGTCGCACGCGCGTGCCCGACCATACTTGGCGCGCATTAGCTGCATCAGGGCCGCGCGCAAGCCGGGGTTTGTGGGGAGAACGTTCTGAGTGAAAGTTCGCGTTATGTACCGCATGATATGTCTTCATACGCACAAGCTTTCACTTTGTTTATCAAACGTATCCTGGTGGTTTCCGGGCTCCGGGATCTGTCTCTTAAAGCTGCTGGTGTCGGAACGGCCGATAGCTCATCATTGGCCCGGTCTAATTGGGGTCGCCCCGGTCGCGTGGGTTTACGCCCTCAATATCTTGAAGGATTACTACGCGCTCTCTGGGTGGCACCAGGTGGTGGGCCACTCACCTGCTCCGGTCCACGTGTTACGCTATAGATCATTCCACTAACCTCGCTACTTCCCTGGTGAAGCATGCGACAGTGAGTTGGTTGGCAACCGCTCCGACTGGGAGGTTGAGCAACCCGCCACGTAGCACTGGCTCTTGCCCTGGCCTCGCCATGTAAGGTAAACGGCTCTGCTTGGTTAAATCGACGCACACGTGGCATTCGCCCCCCATGACTAGATAGTAGCACACCCACCCTATATACACCGCGAGGGCCATTACGGGAGACACCGCCGGTTCTGTCGGTGTGGGGCAGTTTTAACTTCAGCACTGGCGTCAGCACACTGTGGCCGGGTCCCAGTTGCGTGGGCCCGCGCTACTGACCCGTATCCCAGTTGATCCCTGACAAGCAGCCTGAGCTTCTGGGCTTAGGCTAGACTATAGTGAGGCTGCGGTGCCGGCCCTTTGAATCAGAGATGTATCTCGTATCGAAGGCGCAACTGTGGGGGTTAGCTGTGTGAGAGCCGTGGGTGCTCCAACGCAAACAGGTGTCGTGGCCAAGGCCCTGTCGCGTGCGGGGCCCCAGTTGACGAATGCTCGCGCGAGGTGCCTCCGACCGACGTAAAAATGGGCCAGAATCGCGGAAGGGTGGCCGGAAAGGCTGTGCTGTACTAACCTGGAAACGTCGTGGAGCATGCTTTGGCTAGAGCTTGTCTGGATATGTGATCTGAGCAGGCGCTGAACGAATATAGCGGGCGGGCGTCGGTTCACGTTGTACCGGTGATGCCGTGTGTCGAATAACGATGTGCAAACAACAACGTTGAACAGCACCATGCTGCTTTAGTACGATAGAGATACTGGATAAGATAATGGCGGCTTATGTGAGAGCTTGGGTGTGGTCGGCGAGGGTTCGGTTGTGGTGTAATACGGTTAAGCGGGGTGTTAATCAGCAGGCAGCGTCAACCAGGGTCTATTATCACACGGAGGTCAATCTTACCACCCATTTGTGGGGCCATGCGTTCACAGTCGCGACGGATAACACCAAGCTGAGGTGAGCCTCGCGCAAGCTATGATGGGTCACGCACCTCGTTGCACCCCGTGCCGTAATTAACCACATGCCCATCTTCCCCGGGGGGGTGTGGTCAGGCCAGGGTCGCCGCCCGAGAACCAGTGTCATTCAACTAATCCGTGGCCTGTTAGGGACCTATGCTCCGACGGTCAAAGAGACAAGCGGCACGCGGTTGGCATGTCCATGTGTTGCACGATGTTCGTGGTAGAGCTCGACCTGTGCGAAGGGGCGAATGCCCGGGGAACAAACACTCCGGCGAATCGCCAAATCCGCCGCAAAACTCGGTATGTCGTGCAACAAGTTAACCGAGGACTCTGGCTTTGAGGGGGACTTGCTAAGGGGCTAAATGGCCACAAGAGGTCCTGTTCCTCGGGCCCACGCACGAGGCGTAGGCCGGGACTTATCTGAGTCCGACCTTCAGTTTGCGGCGTAAGGCAGTACGATGCTCGCCCTGCGCGAACGAGGTGGTCCACCGGGACGCTTAGTGGCATCGTCTACGTCCCTGTGAACCCCAGCGGTAAGGGGTGGCGCTCGCACGAGCTTGGATCTAGTGTCGCTTCTGATGAAGGGTGCGCTCAGACCGCGGAGGGAGGGTAAAAACTAGTGGTGCTCAAGACTACCTTCATGGGGGGCGGCGCCAAAAGTATTGGGCGCTGGGCGGGAACGAGGCGGTGGACGCATAGTTAGTGTGAAGGGTAACATGCGTTGAGGGAGAGTCGCCTCATCAAGCAGTGAAGGCAAACTTTGGGACCCCTAGGGACCTGCGGACGACGCGGGTACTGCTCCACCTCCCTGGCCGAAGGGTGCCTCCCCGTCTGTGTGAGCAGAGGTCATCAGCCCCTTACACGGGGTACTCAAAGGGCGGCCCGCGACGGCCACGTTCTAGACTTAGTGCCCGGAGACGGCGTCTCCCGGTGCCGCAAACACCGGTTGGAATACACCAGCCACCTTCCTAAAAACACCCGACGTCGCGTCTCAGACGCGGATCACTTGGGACGCCGAACATTATAGGTATGGCCTATGCGCGCCAACCCACGTAGCGGCTGGTTAGTTTATCTGTTTCCCGGTTCGCAGTGTAAAGTGAACTAATCGTCCTAACTTTAGTTACATGCATCTGCAGTAATCAACTATCCTACATCCGGGGCCACATACGCCACTGTAAAGGAAGTCTGGCGTTACACCGGTCGGGACCACGTTGGGCAGTGTTCCCAGGGGATTGTGACACTAGACCGACCTGCGCCCACCAACTACTCTCAGACCGAGGTCGTGGGTCGATCGAGACGCGTGGTCGGCAGCGGGACCGCGGATCCCCCCGCGCATGTCAGGGCATCGTGGGCGCTTCGTTGGCGGCAGACCGGCGGGAAAGCAGCGCGGAGCTATCTTGGTCCAGCACAATGCCAGATGGACTCCACGTCCTCGAGCAGGTAAAGGACTCAGAATAATTTGCTAAAGATCGTCCATCTCATCACAGGTACAAGTTCATCAGAACCGTTACCCCTCCCGAGGCTATACAAGTATATTGACACAGCCAGATGTGCAAGCTTGACACCACGAGCCCTGTACCGCACAGGCGGCCTCAGGACCTTACTCTAGTGGTTGGATGGGGGACCAACAGTAACTTCACCACAAGGGCCCGGCCTGAAGGAGCTTTTGCGACCCCTCCGGCGTCCTAAGAAGCGGTGCCGCCGCATTCAGGGACGTGCTATTACTCTGCGTCGGGGAGGGCATGACGGAACCGGTCCCCAACCGCCATGGGTCCGTCCCCAAAACTCAGTGGGGAGCCATATAACTCGTTCCCACTCTGGGGTACTCACTCTCGTGGGTCTCCAGCGCAACTCGATCGGCGCGCGGAATGGTGCTAGCGGGGCACCAACCGACCATCGTAATGCGGCATAATACTAAGGGACAGTCGCCCCCCGCTCCATAGATTCAGGGTACTACCCGCCTGCCCGTGTGTTCCGTGCCTCAACAAGGCAAGATGTCCGGTCTCTGACCACGTCCCTAGCGCTAATAAATGACATGCCCGCGGTGAGGCGGAAATGGCAAGCCCTTTTGCCCGGACGGGGCCGGACCATCACCGGGCTAGAGTGTCTACTCCGCAGGATTACTGGCGCCGACATCGACATTTGATATGCCGCAACAACGTCCGGCTGCACAGCCGAACCTCCCCACCAAGATACCCGAGTTGACATCAGGCCGCTTCCGACAGCGCCGACCCCTATTAACGCGCCACGTGGCTCACCACACTTCGTCAAGTTGAAAGGGATTCGCCTGTTCAAAGTAGAGCGACATGCTGAAACTACACACATGCCCAGGTTCGGGTGTTAGCGGAGAAGAACCCCTTCTGCCCCCCCGCTCATCGTGGTCCAATGGTAAGCCCCAGATCTCTAGGCGATTAACTCCTCCGCCCCTCTCTACAGCTTCGTTCTAGTTGGAGTCGGGGCCTGTGTATCAGTCTGATACGGGGTGTGGTCGCCCAATAGACGGAACCTACGGCAAGGACGTACCCAGACGTAGAGCGCGCGCGCCGGCTGCCTGGTGTATTGCTTGAAATCCCAACCTATCGCCCGTGGATAGTCCTCCTTAGAAGAAGGTGCGATGCGGCTTAGTCAAGGGTTTGATCTGTCGGCTCCCTATGCGCATAACCCGGGTTTTCGTAGCCCCTGTTTCCCCCGGTCGGTTCCCTTTCGCTAGGAGGAAAGGCGCGACAGAGACTTAGCAAGCCCACTTCGGCCGTTCTATTACCAATAGGTGGGTTGCGTGGCGCAAGGGTCTATTGTCCACAACATGCCGTAGACGTCGTTACGGTCACAAGGCCTGGGTCCTCGACTCGTCGGTGAAGTTATGCCTAGCCCGTAATTCTACTCGGACACGCCATGCCCCGACTAAAGCGGGCGCCCCCGATAACCAGGTCTGTCACTCGGATTCCGCACAACTATTCATTGATAGTGGTATCTGCAGCAGAAACCATTACCAATAGACTTTGATGTTGTGTGACTCGCACGTGGCCTGGCCAGCAGATCCATATCGTTGGGATGTACCTACGTACGCACTTTCTCGCCCTCCCACGTTTATCCCATTGCTCCAAGCGACCTGTGCGAAGTTGTATCGACAATGGCCTCCCGTGCGCCGGAGCCCGCTGCACTCCGGTGCGGGGCTGTCTGTTCTTATGCTACAGCCAGGATGGGGGGGTGGGAGGCAGGTGGGAGTCGTAGGTCAATCACCTCACGAGTTGGGCGCGTGCAACCTTTATACCGGGTCGACGACTGCAGCTGATGGACCTTGACCATAGGCATTACAATGGTGGGTACAATGTACGCGGTCGGTTTTTTCTGTGCTGGAGAGTGCCAGCGCGTTGATGTCTGAAATGGCTGGTGGTATGCGGCCAGTCCTGGTCAGGCTAAGATGTAGTTGTGAGCTATCTGTGGCCAGCTAGGCGGGAACATCAGATCAGAAACTAGGAGCGGAGGCTGTCCACAATGGGGCGCGTCGGCTCGACTAGCGGGCACCACGCACCTGCGACTGTTGTTGAGGACAGCGGGAGTAGCTCCTCCGAGCCGCTCAACGATTACATTAGGCGTTTTAACGATGTCAGATATATATCGCGAGTGCTGTGCAATGCCCCTCTCACCTCTGGTGCAGCACCAATTTGTTCGTCTCTTGGATACTGCAAATGAACTCACGGTTGATTATGTAGAAGTTTTAAGTGGTTTCACAGCCTCGAGGGTTAGTATGACTGTCGGGGCTATAGGGGCAGAAACACCGACCAGACACACTACCGTGGCGACCGCCTGATGGTACGTACGGCAGGTCTCGTTGACACGTAGCGCGGTCTCGGGCAAACATATGATAACAGCGAATCACTATGAGGAGGCTGATACGGCTAATCAGTAGGCGCAGCCCATAGACCACTTATTATGCTTAGGGATAGCCCGGAGA
>57851_
ACGTAATTAAGCGTCCCCGGGCACGCCGTGGAGCAATCGCCGCCTGAAGATCTGCGGTCCCAGGTCACCGTACCTCCTAGGCTGTTTGGCGGGCTCAACCGCGTCCCCCCGCGTGGCAGCGCTTGTAAACGACCCCGGGCGCTCTCAACCACAAACGACTTAGGACGTACCACCACCTGCAGATGCGGCTTAAACGGCCATGACAGGGATGCCCTGGGTTAACACGGCCTCGTATAATCGCCACTCCCCCCGGGAACCCCCAACTCTTCGTTCTTGGACACTACAGTCCGCCCAGTGCGTTACGGCAGCACCGGAACTGCTCTTGGGCGCACAGTTATTCCTCGGTAGGTTCACCTGACAGTGAGGCAGCGTCTACCCCACTATTGTACGTCTAGTTTCAGGTGATAACTTGGCCAACCGGAACATTCAACACGTTTCCCTTCAGGCAGTACACTTACACGGCTACACCTCCACGACGCTGATCCGTCTTCCCATAGTAGTGTTAATTCCCGCCTGCCGTATTACTGGTGCCTTTGTTAGTTGGTGTGCTTATGTCTTAAGTTCGGTTTTAATAACTCAATTGCTTACTCACTTATGAGGCGGAAGTGCATAACGGGCGAGGTATGTCGGGTAGGTAGGAGATGCAGGTCGGTCAGAATCCTCGCCGACTCTTTTGAGTCGATGAGGGTCCACGAGATTGGCTCCGCTGAGGCGCGGGCCACAGGGCCACAAGCTCAGAGGCGGATGTCCAAGCGGACTTCTGAGATACCCGGCGGACACCTAATCCTCCCCTTAGGCATTGATTAGGGAGTGGGGTAGAACTGGAGAGTGCGGCTGGTCGGGCCGCAGCTCCTATTGCTCCATGCTTCTCCCGGTTGCTATGCGATCCTAAGGCGCAGGTCTCGTATATCCAGCGGAGGCACGGGGCCACGCAGTGAATATGCCTTCTCGGTGCGCGTATCGCGCGGCCGAAACTCCAGGGACGCCACCAGATGACTAGTGCTTGTCTCCCTCCTCTAGAAAGCCCGACAGGGTCCTGACGTTTAACCGGAGGGGGTGCCGTGGCGTATAGTACAGCACTCTCCTTTTATCTGTCCGACAACAGTCATTAGGGTAATGCCACCTGAATATTTTTGGGCTTTACATTGTACTCGTTCTTCTCTGGTTGGTTCGACAAAGACTGAGCAACACCGGGTGTTCACGGCTGCAGGGGACTGAAATCTATCGACATGGTCTACTAAATCGCTAAAGTAGCATAACCCCCCACGTTAAACCGCAGGACTTCCCGCACGAACTTCCGTCCTGCGGCGAAGCTACGCGCTCGCAACTCCTGGGGACTCGCCGGCGGCTTGTTGGTGGCCTCAGCCTTCGCCCCGCCTCCACTGTATAAGGATGTGCTTCCCGGTTCCCCTGTAGGGACGAGGGGCGGGGTCCCACGAGGCCCTGTATGACCCGGGAGCCCGCTGGCTACGGTTATATGCCGCCTTATCCGCAATCGCGTCCCATCCAATCTCTGAGGCCACCGATGGACCAGCCTCTATTTACGTTCGCCAAGCATGACTCTGGTCAGTCACCGTCCAACACGGAGTGATTTGCCACGGCGTTGACGTTCGGGTACCGGTGCCGGGGTCCAACCGGGAGCTTCCAATTCTTGGAATGGAAAAGCTGGATCTGAATAAGCCCAGCGGGGATAGAGGAAGTCCTTCGCCAAGGCGTCGGCGCGGACCGGCGAGCGACTCTTCGCACGTCTATTGAACTATCCACCAAGAGGAAGTCAGACCACCTTCGCGATTACTGTGCGCTGACGTTGGACATTCGGCGTGATTAGGGGGGCCACCGGGCCGACTGAATGCCTTGGCTCAGGCCGGATATGGGTTGCGAGAGGGTCTGTTCCAACTGGGAATGCCGCAGCGCGGTACGCCCTAATTGTGTGCTATCGAGGTCTGCTGGAATCTCCGACCCGGGTCCGCTACCTCTTTGTCCGAGCAACCCGCCTTCCCCAAAGGAACCTCGTACGAATGCACAACTTGACTTCAATCCTCCTTAGAATAGCGATTAGGGGAACGTGACTCACTTCCGCGCGGCGCGCGCTAGACCGGGAATCCCACCTCGCCGCTGCGCAAGGGGCTTGGCACCGCCTCAAATTACAAGCAATGATTTCTAGGAGAAGGCGGCCAGCTAGTTGGGCGAGCCCAGGCACAGCGTTATCGGTTATATTCATCTTAACTGCCCCCGCCTTTTTAGACTCCGTCCTCTGACCCTGCGACGTTGATAATCGGAGCGTCATGCACCCTTACACGGCGCAACCTGGGGCGGTCGACCCCTATCCATATGTCACGCCAATCGAGGTCCGATCAAGCATCTTCGTGTAGGCTTAGTTAACGTCTAAAGAATGGACCTCACGGTTTGTTGCGGTACGCACGAATGGGGGGGCGCGAGGCACGCTTGGAGCAAAGCGGTCTGACTTGCAGATCCGTCCTCCACTACTCAATGATGCTGTTCAATCACCGTCCCCTCTACCACGGAATCCGGGGAGTAAGTCCTAAGGTTGCTATACCTAGCATCGCCCGATGACACCCTGTTGATTTCGGGTGCTTTGCGTTCGGATCCCACTTAGTGGCCACGAGCCCCGCTTGCGAACGTATCCCTACGGTCAGACTGTGAAACCATGAGGTCTTTTTCTCCCCGGCGAGCAAACTACGCGGCGCCGTATCCCCCTTGAACGCGCGCGCGGCATTAGCCAAGTCCGACCCGGGGGCAACCACCCTGTCTCGTTGCTTAATGGGCCGAACTTTCCCGTCGCGATGCCCCGGTCTTTCGGCCCCCCCTCCTTGCCTTGCTCGCGAATCGGATATAGCGATAACCTCGTGGTGCGTATGTTGTTGTCTGGGCTATAGTAGAACTAGGGTAAGGGCACAAATGGTAAAAGCCTGTCAAGTTCCCTGAATCATCGTCGACATGGTGTTAGTACATAAATCCAACGAAACATTGGCCAAACAGTACCGTTGGGGGGTACTTTTTAATTACCATCTTCGACCCTTCCTTACTCGACGTCCACTGCCCTCCCTTACTAATCAGAGTTTCGCCCACTCCCCACACTCCGTTCCCTTGTCCTTGGACTGCCCCCCAGTCTGTCTGAGCGCGAGCGGCCTGAGCTAATCCACCCATACTCTCCGCTCTCGTTGGCGTTGCCTCAATTGAAGTTCCTATAACAAACCGCAATCAAAACATTCAAACGTACGTTGCGTCGTCAAAATCCTTGCAGATAGACGATAAATTTCACACATGGTGTCATGGAGCATCTGAGTGCCCGTGCCCCTCAGATGTACCGGATTGTTCACATGCACATGAAATCTCCCCCTTCTTCATCTCCTTAAAATGCGCTATGTATAGCGGCTATCCGATACGATTCCACCGCTCTTTCTCTTTTTAGATACAAGGTAATATTCGAGCCGACTACAAAAACAGATCAATCATCCCCTATTACTCCCTTCTAGCACCTCCCACATGTTTTACGGCAACGTGTTGGCCCGCTACTTCACTCTCGGCGCCACGCTGAACGCAGCCGACCAGATTACTTGCAGTTACACAGCTGAGGGCTCTCCATAACAACCTGCTCCAGGCCCACGCTGGTACGACTCATCGCGCAAGAAATGTGCTTCTTATTCCTGTTGGATAACCAGCTCCTAACCTGAAGAAACACATCAAAGGCAAGCAATATTCTCTTATGTGCTGGCTACCGAGCACACGTTCAATTTGGCGTCGCCAATTCTTTAGGTTGGCAACGCCACATGTCTGTGGCTAGGCAAACCCGTACACGCGTGTTCTGTGATGTCAATCCATCACGACCATGTTTGTGTTTAGTCCGTAACCGCGGCCACATAGCGCCAAGCACACTTCCAATACGCCACTGGTGTAGATGGGGTCACCACCAATGTCGCACCGGATCTATCCTGGGGCCGGGCTTTGACTAACTAGCGCTCAGCAAACGCACCCTGTTGATAGAGGTCTGTGGGTTTTTTAGCATAGCGACCCAATCGTACTAGGTCACGTGGCCCCTTATCCCCCCCTAACGGCGGCCCGTCACGTGACCTGTGAATCGAAACATCCTGGCGATTGCATCACCTGGGTGAGATACGGTTGTTTCAATTCGATAGTTCACCACACCAACGTAGGTGCACGGCGCCGGTCCCTACCGTCGAGGTTTAAACAAGATCGCGTGGGAAACTCGTCTGCAAAAACGCTCGGTTACGAGAGGCGTACGTGCTCCACAGCCATTTCAGGCAAGGTGCACGCGCCCGATGATTTCAGCCGGGTTGGCCGTAAACAACTGATATCATCTGTGGCTTAGTGGTTGTCAGGCGTGTGACTCCAGCTACATGGATGGTCCTAGCCGTTTCGGCTCATCCGATCTGAAGCCGGTTTCAAAATCTCCCCACTCGTACAAGCGTTCTCCTCATCGCTGGCCTTCAGTCGCATCTATGATGCCCCTCACAAGCCCAGACCTATATATAGTCTAAATCTAAACGAGTCAGCGCCATTACACTCATCTGCCGTCCGCCACATTCGCGTCGCTCTTCCTGGTGGCTGCTCGAGTCCTAGTATCGCCCCGAAGGGCGACGTACTACCCACCCTCTGCGCGGTTGAGACATTTCTATCTGTTCATCTCCAGCTTCTTGGTTTTCACACCTTTAGTCTCTGCACTTCAGCCCACTATATAAACCTATTTGGCTATACTTGCGTGGTGCGTTCCGTATGGACTCCAGCTCTACCATCAGGGGTCTGGTCAGGAGAGTGCTTCGCCCGAGCTGCCGTAAATCCCACCGTCTCAGCACCGTCACCTGGATTCAGAGCCGACCAGTTCATCGACCCACCGTGTTTGCGGCAACCACCCACCCACTGACGGCTCCCAGACGAAACTGTCACTTACCAATCATTCGCATGGACAGCCGCAGCCCAGGGCAGCTGCCGAGCTACCTTTCCGACCCAAGTGCGCATTTCGTCACGGGATGGTTTTGTGACGAACAGGGGCTGCATCTGGCATCTACTTGGCTGTCGACAGACGTAGCACGTTACCAATCCCCCGCTCCCGCAGCAGTCCAGCATCTATCCACTCGCGCTCCCATCATTGCCACGCGTAGGACCACATCCTTTACCAGCCTTGATGCGCATGGCATTTGTATCTACTTCTTTGCGGGCGGATAGCGGCCTCGGATGGCCCCAGTTTCTTATCGAGAAGAATACGCCGGATCGGGTTGCCTGATCGACTGCACGCGCATTCCCGCACGAGCGCGTTTCACCGCAATCATACCTCCTGTCGACACCTCCGCGTGGGTTTATGCCTTCTGGGCTCGAAGTGCACATTGCAATGGATCGAAGAAATTTCTCGCTCCACGGGCAGTCCACATACCACGCTTGGTGGGGTCGGACGCGCCACCACATGCCGCAAGACCCGCATCTGCTGGCGTGCGTGTCCGCCTGGCGAGCAGGCGCGCAACCTCGCCAAGTCTTTAGTGGCTTCGCGCACCCTGCCCTCCCGCGCTTCTCGTCGATAAGCCGCCCCTCCGCCCAGGGGCCCAACGTCCCACGTGTCATACCCGACGAAATGCGTTTGCACCCGACGGAGCGAAAGTGGAGTATCGGGAACTTATGCGGGGTATTGTTGACTCGTACGCTGCGTGCTGAAAAATAAGACAGTAAGCGCGAGTACGAGACCTAGTAAACACGCAAAAAATGAACATCTTTGCAGTCCAGCTCACAGGCGCGGCCGGCAGAAATCAACCTTAATGTGTAAGCGAGGTAGACCTAGGTCAATTCGGCATCGGGACGGTATCGGTAGATGGAGGTGTTCGAGAGTGGGCCTGTCCCGTCCGTCTTGTGGGAACTGACGTAGGGGGCTAGCTAGAGTCGACTGAGCGCCCACCAGGCATTAGCAAAGCCGGCGGCCAAGTACAGCCCATCCTAGGGAAGTCCGTCCGACCCGTTGCCGCGGCACTGCAATGTGTTGACATCCTGCAAGGGGTCTGGGTTCTTCTTGGTTACAACCTAGCAAGCAACCACAATATCAGGCCTGGGGTACAAGGCCGGGATCTTATAAGACCCAATACATACGTTGATCACTCATGGTTTTTTTAATTCAGATTTCTCGACGCATGACCTCCCTCACGTGTGCGGTTCCATTAGCGACAGAAAATGTCATGTAAGGTATCTTGACAATGAGAACCTCTATGAGCCTGTGACAACTCGCGCCAGGGAGGAGCACCTGATTACACAGGTACCAGCTAGCAGGCCTGCAACAGGCCAGCATGAATACCCTACAGTTCTCGCGCGCAAGAGTGTACTCCCCCAGACCGCAACAGCTTTGTAGCCCTTAGGTAGGATACCCGGTCGGCCGAACGGTCTTTTGACAACTGGACGGGAAGGCGCGCGCACCAGGAAACGCCTGGTGCAACCCGGAGGTGCGCAATGAGAATCTTCCCCAGACCACCTATACCGGGTGGCCACCTAATCACTCCTATTGACCACCACAAATGCGCAGTGGGTCCAGCTCTCGTTCTCGAAGCCGCACCGCGTGCGCACAGCAGTCTTCTACCCCGTTTCGTGAGCCCGTGAGACGTGAGGTCCAGTAATTGTGATCGTTGTTTCTACACGCGCCATCCGTCCTGGGTAGGTCAAACTATTCTCGAATGCTGCAGGACTACCGGCTGTTGTGATCGTCTCGGGCGCCTCGGTCAGGGCTGCGCTGGGACAGACGAGGGGGCCTGCACTGTGGTTTGACCGGTGGACAATCAAGACCGTGCAAGAAGGCTGCCCTGCATTCCACGCGTGCGAGACCATGTGACCGAACTGGACGGTTTTGCGGGTTCCGACATAATGACGCCGTCGGTCGCGTTTACCGGGCACACGTGCGAGCTCCCTCCCCGGCTTGGATGCGTCCCGGTGGGCGTAGAGTTATCTCTTTGTCGTACCGGCACGTCGCAGCTTGAGGTCTGTTCTCGCACGCTAGTTCAACGTAGCGTCCCGCTCCTACGCAGGACCTAATCAGGGACTGGACCAAGCCGGCTGCGGGTCCCGCCCCCTATGGAGATGGGGTGCGGCACTGAGAATGGGCAGGGAGAACCACGCGCACACTTCGTGCCTACGTCTGCACTCCCACACCTCGTATGTCCAGGAGAGGGACATTGGCGCGTTGACCGGGCCGCAAAACACCCCCGTCTTCACATCAACACACTGGGGACCATGACCACGCGCTCCATTTAGCTACCACTAGTTGACGACGTTTACAGATGTGCGACGATCTTCCGCGGTGCACGCTTCTGTTGAGCTCTGACGAACGCGCGGCACGAATGCTCCTTATTCCAGGACCCGTCGGGCCTCAGTCTAGCTGCTTCATGGTCCGGGTGTCTCTTGCCCTATACCCTCCCGCAGTGCCTCAGCTGTGTTGCGCAGGTGGCGCGCTTAGTGGCGTGTTAAGTTCATGTAACTGGAACCTAACTGGCTCTTGAGGCCCGGAATGCACAACTCTAACTTCAGCCCGAGCCGTACAGACGGCACTCGTATACTCTACCCAATACTCCCGGCGCTGCTGGAACGGCACGATCCGGTCGCAAAGAGTTGTAATGGTTCTAGCAAGATATGGGTCGGATGCAATGCCATTAAAGGAATAGAAAGCTATACACTTAATGGGTTCATTGGTCAACAATCAACAGAACTTGTAATCCTGATAGTTACTCACAATCTGTACAGCCAATTTCGCTTCAACAACTCTAGTCAAAACCTCGCGCCAGTACACTGAAGCTCAGCGGTATAGGTATTCTCGCGGTGCTGAGCTGTAATAGGTGGAGGATCTCACCCTATTCGCATGCACTTCACTCCTTGGTCAAGCTTCTGCGTTTTCACCATTCCTGATTAAGCACCCCCGTCAAATGAAGGACTAAGTAGGCCCGATGGCAGTACGCGGCACGTTAGCCTCCAGCACAAATAGGAGGTGGTATGTTCTTCCGTGGCCGGAACACAGGCAGATAGGGTGGCGCCACGCACTGCGGCTACAGCCTGTGATGGCGTGCCTGGCGGCTATAGAGCAGTTACTCGGAAGTTGCAAAAGCGTTCAGCGACAGCGCTATACCTACGCCCACGTTGACCCACGTGAGCTGCCTCACGTACACAGTACATTACTGTCAGGTCGGCCACAATGAGTAACGCTGCATGGGTTCCTGAGTCGCCTGATTTATTTAATATGCCGGGCGACGCCAGGCGGATTTGACAACAGTCCGCGTAACTTTGGAGTTCGTTACAAGGCAACACAAGTACAGCCAGGATCTGCACGTGAAGCACGGCGAGGGATTAAACGCTCAGGTATACGGGGCGCTCGCGTGGTCACCTGATGCCCAGGGTGTACAGACGCGATGCTCGATGCGGTTGCCAACCGGACCCCGCGGATTCTAACACGACTGTGAGTAACAGGAGATTGGCCAGGTGTCTCAGATGTAGGCTGTCATCGTCGTTGAATAGGTAGTATCCCCAGTTCAGGCTTTCGCTTTACGTGTACGTGAGATGACCCTTGCACACATTTCGATCCGTCCCGTCGTGCGAGGGATCCCAGCATCACGCCGAGCAGGTGAGGGCTTTAGTGTGCGGTGGAATCTCTAATCGATGGGGAACACCAGGTAGTCAATACTGATCCAAGGGCTGCGGGCGCTTTCGGGTGAGGTGGAGCTAGATCGTACACGCTTTTGTGTGGCACATGGCGGCAGACAAGAGTAGCACCTCGGGAAACTCCCAAACACATCGAAGGTATGCGGGGCTACTCCTGACTGGGAGGGAGCCAACGAAGGAATCGAGAAGTTGCACTGCGTATTCCGCCTCACGGGCCCATTATACGTGGTAAGCACACGCATCGCGCTGGTTGTGGTCGTCCCGCTCCTTAGGCCCTTTTCGCATGGGGCTGGATCCGATAAGCTACCTTGATATCTTTCGCATTGTCTAATGGGTCCATGACATGAGTAGGGGGTGTGTGCTGTGCAGCTCCTTCTCTTCTATGTACCGCTGTCCGTCCCCACGGCCGATCGCATTACCAAAGCTCGAGTTCTACTCTTTCCGGACTGGGGAGGTGTCGCACGAAAAATCGAGTAATATCTACCGTGACGGGGCCGATTGCTGCTCACAACGGGAATTATCCACAACAGCGGGCAAACTCGCCCCGCACAGCAACTCCTCCTACATTGTACCAGCCGGTGGGTCCTCACGATCACCGGCCTAATGAAGCGTCCTCAAGAGCCTGGAACGGTTGCGTAATGGCTGGAAAGCGTATCAAGGCAGCCGGATTACGGGTGCGAAGGTAGACAGAGCCGGGTCCCGAATACTGCGTACAGCTCAAGGAGGAATATTACTACCCGCCGGATTTGCAACTAGATCGTAGCTTGGTACTGAGCCCAGGTGTACACAAACCGTCTGTGGCGCCTCGAACACAGGATGCACTTCGGGGGTGGGGCGCTCGCGATCACTCGGACCTCCCAGACTAACGAGCTTAATCCTAGTATCCTGTCCCCATCGCGTCCACCCTTGGACGGCCGCAGGGAGCCCACACACCGCCGGGGGTCCCCTTCTCGTCTGTCCGGGTCTTCCACGCGCCGCCCGGTTCCGCGCGACGGTTTGGCGGGTGTCAACCATTCTGCGGTACCCAAGGAATTTGACCGCAATGGCTTGCACATCCACTAATACGTTCGGGATAGGGATACCTCGGGCCGACCTTCAGCGCACACGTGTTCGCCGCTGATGAATGGCTCGCCGATGACTAACGCCCGTGCCTGATCTGTCTGGTATCACATTGTACACGGCAAGAGTCAATGCACTCGTCGACGTAAGGAAGTGAACTATTAGATGTATTGCATAAACACAACCTCACCATCTGCAAAGTGTCTGAGCACGACGGACTCTCCAGTGATGATTTGCCCAAGCGTCGTCGCAGCTGACAAGTGACACGACGCCTGCCACGGGGCTCTACATAGAGCCACGTTTACCAACTCACTTGATTGTTTACTCACTTATGCTATTTATGAACACCTTTAATCTCCAGCGTGTGGTCTTGTCGACATCACAGCCCAGTGAGTGTCGACACCACCATGTCACGCTGACTGTAAAGGGCGGGTCGGCCGATGGGGGCCTGGGAAAAGCTGCGGAGCGTCCGGTAATGAGAGGTTGAGTTAACACAGCCATAACGACGTCCCCCATTAGCGCGCCTGATGGTGTGGTCCAACAGCTTACCTCTGGTTCCCTAGCCCAGCTAGAAAGCAGATCTCGCCGTGGACCCACGCAATGCAGCGGGGCGCGTACAATGAGCGAACACGACAACAGTATATCACTGTGCCGAGCAGCGGTAAGGGCGAAGCCCGGTTTGCACACGCCCGTTTATGCTGAGTCTATACCAGTCACGGCTCGTCGAACAGGAGAGTCCCGCGTTCGACGGGTGGACGAACCTCCGGGCGCGGAAATCCGTTGGACCTGGTCGGTCACGACCGCAGCTTTCTACCAATCTGCATGTGCACCACGCCCTGGGGCTGTTTAGAGCTATGGAGCCTTTTAGCAGAGGTGCCAACTAGACATCAAGTCGAGAGTTTCCATGCGTGCTACGTGCTCGACCTCATCGCTGAGGTGGACTCTATCGGACAACTGACGCATACTCTCGCTCTCGCTCCAGTCGGAAACAGCATTTCATTACAGCGAGAGGATTTTGGTCGGTGCCCCACGCCCCCCGCCCTGCTCACGAAGAGGCTCCGAGTGCCCCCTCACCGGGTCACTCGGTGGAGCGAAGCCAAAGGCGGGACGCGTGTCTCAGCCGCTCAGCATGACATGTCGTAAGTATTTTGATGGTTCGCTCCTCACGCAAGGGGGCGCTCGTCAGCGCCAGGAAGTGCATCGCAGAGTGGCCCACCTCGAACCGCGAGCATGCCGTGGGAGCCAAGCCTGATACCAAGGCTTACAGGTCATTACACCTTCAACAAAACTCATACCCCTTATGGCGGGACTCTTTCGGTTACTTAAGACCCAGCACCCGCTATACTGTGCCTCATAGCTGCAACCGCGGGTGAGGGACGGCTCCGCTGCCCTGGACTGATCACAGACAGGGTCGACTCGGCGCTGGAGATCCAGGTGCCCACGCGTGTCCGGCCCCAGCCGAACGCCACAGGCGGTCTAGCCTTCCGTCGAGAACGATACCATCGCACGACTGCTTGTGTCTTTCGCCTTGTCGTGGGCGGCGCCCCGTACCTTACTCCCCCCATACCGTCGGTCTCAAGTGCCTCCGTCAGGAGTGCTACTCATTGATCATGTCCCGCCACCCAGAATCATCCATTATCTCTCTTACATCCCTCCAGTTCACTACGTAACGTGTACCCCTGCTCACGCTAAGTTTACAACGCGCAGCCGAGTTATGTTTACCGTCCTTTACGAACAGGTACCTGCTCGATATCGGCATGCTTATTACAGTGAATTACGGCTCCCACGACAGTCATGTTATCTTCCTGCCGCTTCTCTCCCGCGTACAAGCAATTTGCCCGGGCGTGCGTGCGCCTGATTCAGACCAATTCGCTGTTCGCGACGGGTCGGGCGCGTTGGTTTTGCGGGCGTCGGAACAAAGTACTGGGAGGTCCGGTTTATGCCCAGGCTAATCGGAGACAAATCCTGTTGAGCCTGGTAGAAACTCCGCCACCGTGTATATGAGCACTTGGTCAATACCGACTACGCCGTCAGGGGGGGGCCTACCGGCAGGCTGAGGTATTGCTCCCTGCATACTGCCACGCCACGCGGTGGGCATCAGGCGCACCCATAATTCTAACAGTCTCCTGATGGCGCATGGCCCCAATTCGAGTGAATAAACGCGCGTGTCCCATGCGGCTCCCGCAGGCCTGAGTTGAACCTCCGATCCCTGAGCGTGGCGGTCAAGGGAATGCTGTTCGGGGTACTCCGGCGGGGCTACACCTCGTCGTGCGAAGGCGACCGGGTAGGGGCCCCGTCGATCGACCAGGGGCAGCCGCAGCCCTCTTTCATAGAGTCGGCCTGCTAGATCCGCCTCGTCTGTAGGCGTACATGACGGCCGTAGGAGCGGTGTCGCCAATCCTGTTTTCCTGGGCTCGAAGCTCTCTACAGCTCTTAAGTGGCCTGCTGGTTTGGCGAGGAGTCGGCGGCCACCTGCTAATACGCTTGGCGAGCCACCGTTCTCCAGGGCTAGTCCAGGTAGAGACGCTCGAAGTTGGGGCACTAATCGCAAATGTGCTTTATGGGGGTGGGGGGGCACGTTCTTTAAACGAGTAGGTCCGAGGGCCCGCATTGCACTGCGGAAACCGACGTAGCGGTTGCATACGAGCACCCAAGGTGAGCCGGGTGCAGGGTATCGGATCGGTCAGCGTCAATGCAACTGTCGCTGTCACCTCAGGTTATGTGTCCAGGTCAGTGCCCTGCGGCTCGGCCGGGAGTAAGTCTGCTCCACTTTGACCGCTATTTAGCTAGCTCCCACAACCGCGGTTTTGCCAGGGAGGTGGGGGAGGGTCCAATAAATCGAGGAGCAGAACATTTGTCTGATCTGGGGAGTGAGTGGGTCGGTTCGTTCTAGGACCAAGCACCACAACTGTGCGGTCAGCATTTTGACCTACATAGCAACTCAAGGGCGCATTCGGCGAGGTGTTCAGTCTCGCGGGGGCGCTTGTTTCTAATAGATGGTGCAACCTTGTCGCGGAGCAATGGTGTTCTGTCCCGGGGGTTCGTCCTATTCAGTGGGGCTGCCAAGACGTGGGTGAGAGCAACTTGGGACCCGAGCTCGCCGTCTGGCAAGGTCTAGGGTATGCCTACGGGTTTCTGCGGGGACGACGTCTCTAAACTGACGCCTTGCGAGGCCGCCACCCTTGAGGCGTGTAGCGAGTGCCCATTACTTCCCCCCGCCCCCATAGCGGTATACCCGTGCCGTCGCTCGTGTTCCCCATGTGGCCCCACGTAGCGTAACGGTGGCCATTAGAACCCTAGCAGCTTCCTTTCAAGATACGACTCCGCTGGCAGGGCGGCACTGTTCCGAGTCGCTCGGGCACCGCCTGCCAAGCCTCACCACCCGAAACGAAGGGGCTCGGTGCTAGCCTCAAAACCTTAATGCCATTTCACCAATCATGAGCTTACAGGTCCAATTAGATAACTGCCACCGGCGAGAAACAATTGACCCCAAACATGGGTGCCGAGTTGCGACCCCGCCCCGGCAGTGACGTCCGCCGAGGCGGACTACGGTAGATTATCCCCAATAGGGTCGCCCCGCTGTGCCCTATGTAGGCAGACGGGTCGAGGTCTAACTTTGCTGGTTGGGGAAATGGGGGACAGAGCATTTCCCTCTACGCGCGTCAATGGGCTGCGCCATGTCGGAAAACGCAACCCACTCGGGGCTATGGCAGTCGCGCCCGCATATGCCCGGAGGCGGAAACCGCCCGCAGTGGTCGCCAATCATATGATCAGGAGCGGATGGTCTAACTCGCGCCGCTCCTCGGGCGCCAAGGGCCGCTACACCAGTTATCGCAGTGCTTCCGCCCCTGGCAAAGTGTCGTCGGTGCTCTCAGTCGGACCCCAGCGTAGCAGTATGCGACCGTGTGGACTGGTCCCGCCAGGGCGCATCGTGTCGGGTGGGAGGATGCTCTGTGGAAAAACGTCGTACACATATTGCGTTTGCAACGGAGAAGTGTGACGTGGTCTGTTATAGCATGGATGGAGACCACACCTCCGCACGACTAGGCATCTCGTGCACGAGGGCTCGCAATAGGAGATGGCCGCCCATGTAGAATATGAGATGCCCATTTAACGTCCTGCGTACCACGGTTCCCCCCCCATGAGCCCCCCCTCGTGCTGCCCCTTGACGCCAACGTCTTAGGGTCAGCCCCCTCATGAACGAAGAACGATCCAGTCTACCGCCGATTACTCGCTCGGCGGTCGCCCCGCTACCCTTCCTCACATAGAGACGTTTGTGCACCTAGGTGTTTCTGAAGTCAGCAGATCCTCCTTACGCCCGCGGCAGACGTACGATACCACACAACCCTCCCGTGACGTCGTAGCTCCGCGTCAGCTTCCCGTGCCGTATGCCATCATCGCGATCGGCGCCCATTCTAGTAAGGCTGGACGGAGTCGCATAGGCGTGCCTGGTCCAGCGTTGGGGTATAAAAGCATAATGGGATTGACGGGCTGCCAGTCCAGAGAGCTGCGTAGGCGCAGCCACTAGTTGCCCTTCCTTCCGCGGTCATGTACTGTCTGGCCGTACTGGTGAAGGCGACAACGGCTCCGTTCGCCAACCGCCTACCGAAGACGGAGGCACCTCCCTCGCATCCTGTGCGCTTTTCGCAACCCCGTTCCCGTTTGGCGGCTCAGTCTGCAAGAGCAGGTCGGTACGCATTTTGCAGTGGGATATGACGGGTTCTTTGGACAGGGCGCACTACCCGAGTTGTTACTGAATACCAGCCGATAGTGCTTGGTGCGGTGCGTTCGAACGAAAGCAGGCCAAGAAAAACGCGACTGTATCACGGGGGTTTGTGTCAGCCCGTGCCGGGAGCACATCGGAATTTTTGGCGTTAGATTCTTGCGCTCTTCTGGCGCGCGGTGATCTGCTTACGGCAGATGGACGTGCGGTCACTGAGGATTGGGGGCCCAGGCTGCATGGGGGTGACGACAACGCCATCGTCTCCCCGTGTGAGATGATGGATGATGCATCCCGAGGGAATGGCACTAGAATTTTTGTGGGAACTGATCGTGCCACGGGCCTGATCGCAAGTATATCGTTGACGCCCACATTTTCAATTGGCCGCCTGATTAGTGGGTCGTGGTTTGGCGGACCTACTGACCCAGGCGCCTCCTGAACACGCCAGGCTATGCGGACGGATGGCATAGTTGTCTGCAATCCGCACTCCGGCGGATGACTTTTACCACGTACGGTTGGGGGCGAGTGCACGCCCAGAGTGGTTACGTCAAGGATTGCTGGGCCTGGTCACACGTATGGCTAAATCATTGCACAAGGTGGCCCGCGTACCCCCATACATCTTCTCCGTCACGTCGAGTCCGTTTCCTTAACGCAACCGACCCGTCAAGACTACAACTGGACCAACCTTACTGTGGGCTACAGTTTCCGCCTCGCTAGTGCGTAGCCCTTGCCGTGCTCCCAACTTTGGTTAACTCCCTTGCGAGGGACAACAGTGGCTCAGATCACACACGTTGCAACCCGCCCCACCTGCGACATGAACATGTGCAACTATCTTTCGCACGAAAACTAAACTCCGCCCCCGGGACCCGAGCGATTCTGCTAGGCAAACCTCTCGCTACCACCTGCCCGTTATCCGCGAGCCCGGGCCACTGGATGAAGTATGCATTGCTGCTTTCACAGAGCTCTTGACAATTCGACGTAGCCTCGCCTTACATGCGGCACCAACGACTCCACACTTGGCACCGAGGAATCGGCGCGATGCTTTACTACACGGTGGAGTGGCTCGTTGCTGTGGTAGGGGCCGGAGGGCTATGTCCGATGTGGAAAGTATCCGTGAGGTGTCGGACGAGGCGTACAGTCGTTCGTGGTTTTCCCGGTCGATACCATGGAGGCCCGGTGGAGTCCACATTATTGGAGCGCAACTCAGCGCTTGCCGCTAATTTTACGGTCCCTCAAACTCGCTGTTCTGTCCTTGCAGACGACTCTTCCGCGCGCCTGGAGGGTATCCACCAGCGAAATACTCACAAGAGCGCCACGTCACCCTGACCAGACTGCAGCCATGTCACCAGAAAGACGCGACGCGGCGCATAATGATCGCGACGAGTCACGGTTGGCTATATAAAGCACACGCGGCGCCGCGGTATATAGGTTCCATACGGACTCCTCGACCAACACACCCCGTCGAGAGGCCGATTAGGTGCGGGAAATGGCAGTATAGGCGTCAAGGCTTCTGAGGGTTAGTACAGACGATCAGCGTATCACCGACTAGGTAGGACTGCGGAAGGGCAGCTGCGCAGATCGGTCCGCCCGTTGACTGGTCGCAGGCTAAGCGCGGACGGGTCACGCAGCTTTGGACGACCTTTTGAGTGCCGCACTCCGCTAAGGCGCTTTTTCACCTCCGCCTTACTTGATGAGTGGCCTAAGCCGACGCAGGGTGCCGTCTGTGAAATTCAAGGTCGGGGCGAGCTAGTCGGGCAAACAGCGCGAGGTCGAAGAACGGGGCGACCTTAGATAGCCAGCCAGGTCCACGACTCACGCAGTCCTAACCGTGCGCCACACAACATTATCGACTGGAGCCATTGCGCTCGGTGGGTCGATCCTTCGCGAGCACGAAACTCGTGGTGGGGAATACATCGCTAGGTTGCACTCATTTCCGGATGACCACAAGCTGGGGACTTGTCCTCCCAAAGATCCCTTTGGCTGACAACCGGTTCTCCACGGAGAATCGCCCCTGCTGCCACCGAAATTAACGGGGGAGCCGCCACCAGTCCTATGTTCTGGCACATGGCCGCGTCTCGAAGACGCGGATCCCTGTCCCACGCCATGTCCAGCCACTCTAACGCCTGTCTCCGAGATGCCTGTCCCTGAGTCCCTCTTGAAGCTTACTCATCAACTAGCACTTGGTTCCTGTGTATGGGCCTACCCGTAAGGCACAAACGCACTACGGAAACTGGCCGACCAACAGGAATGATACGGGTGCTGATTTCTGATTGAGGAGTACGTGTTCCATTTATCGTTAATGTGGCGGGTTGAAGAGGCAAGTGGTCAAGTCTTATCGCGATTATGACAGATGGGGTGAAGCCGCCCTCAAAAGTCAAACGGCACACTACGTCTAGAGAGCATTGCGTGGCCTGCGCGTTAAACACCTGCCGGGTCACCTCTCCGCGTCGTGCTTATCAAGCAAAAGTGGTCGGTTGTGGTGCGCACGGGGCCCACTGCCCTCTCTGTGACCTCTAAGACACGGCATCCTATAGGCCCTCTCCTCCTTCACATCCACCTTGGCTGGGGTCCCCTAGCCCTCGCGTAGAGGGTGAACTGATCGCAGCCGCGCCCCTTAACCGACCTGCTTCGACCGAGGAACTGACCAGACTCCGAGCGCCGCCATACCCGGCAGGCGCGGCGCCGGACCCCGGGGACCCAGTGCTGCATCCCGTGCCCGTCCCCACGTTACGGGTGGGCCCTCTGCGAATTCTCCGGGTCTTGGAGTCAGCAGATACAGCGGGGGTCTCCTCCATATGTTCGCTCGAACGCTCGCGTACGGGATTTTGGCAGGCCTCTGACGCTGGCGTATCCAGGAGTGGTCATGACGCACTGGGGACCCTCAAGCCTACGGGCGGACGGATCAGCCAGGTAACGACCGCTCCAGCCAATCTTATTGGGGACGCCCCAGGGCGTCTGTTCGTCGGCAATGGAATCTGCTAAGCCTAGCCGACCCGTTACGCGTGACCGAGCGTTCTGAACTATGCCACGTATGATTAGGGGCAAAGAAACTCCTACTAACCCGTACTTGCGTGCGGTGGGACCCCCTTGACCCACTTAGGTTTTGTCAACGATTCATATTATCTTGGTGGGGGCGGTAAGTGGGAGGTTATGTGCTGGGGAGCCCGTGAGGATAGTATCTTTTCCGCGGCAGCGGATTGTGTTCATCCGTTAGGATCCGGCTTCCCACATGCACATCCCCGTCGAAGCTCATCGGTCACGTCCACTCGCTCTGCTTTTTCTGTTCTCTCGCACAACGTGAAAGTATAAATTACAAACAGCTCGTGCGCTTCGAACGCGCGTGGCTTTTTAAAGGGCTAGTGACCATAACCCCAAGGATACCAACTCACCGTAGCTTTCTTTCGGTTTTCATACAGCTGATCCCTAAGAAGACGAAAGGTTGAACGCGTGATTTAACCATGGTCGCTGTCAGCTCCAATCCTTCCCTTCTGTTTTCGTGTTTCCCGTGTACCTCTCTACAACATCCGTGCACAATCGTCAGTTCGTTTTCGGCCATGTCCGGGGTCCCTAGCAGGTGTTCTTGCTCGACTGGGCGAGTCGGCGTTTCTCCAAGATGCGTCGTAATTGGTGGGACGTTATCACTCAGTAAAGGCGCTGCAACAATACGAGTGAGGAAGGGTTTAGCTTCTCGACGACCCTGCACGAGCTGCTCACCATAATACAAAACCCACCAATAACGATGACGTGGCTTCTTTTCCCACTGCCCCCGTTCCCGTTTGAATCTAATCGACGTGAAACAGGTTCCCCTCATCTTGTATGGAGTGCGGCGACATAAGTACTACGACGGTGTATTCCGACAACAGGACTACATATGTATCTGGTTGGAATCAACAACTTCTGGAAAACTTGGTTAGTGACCTCCACGCGTCACGCCGGATATGATGAAAAGCCGTCGGTGCAATGCGGGCGCTGGCGTTCCATCGGGGCCTACGCACGGAAAGACGGATTGGACCGTCTACGGAAGGGTCGCCTCGGCCGGCTCCGTCGAGGGCGGGCGGGGCCCCGCGTTGTCTGCGGACGCGAACCAACTACCCCATCCCTCGGCTCCTTCACAGCAAAATCCCTCGTAGGTCTGGACTGAAACCTCTTTAAGATAGGATACCCGAGGTGACGTGGCAGGCCGGAACCCACGTCTATACACACACAAGGCCAGATTGGTGGCAGGATGCGACTGGGTATTTCTTGCGCTAAGTCGATTGTTCTATGGAACACGATGTTGCCACTGGGCGAATAAACATTTAATAAGGCTTCACTTGGGTAGTTGTGCTAGGAGCTATCGCGCCAACCACGTTGGTTGAGGGGTCACGAGAAATACCGGCAGCAGCCGTCTGTCTACAGGATGACTAGTGATACGTGGGATAGACCTTCTGTCCGGCCAACCCCGGTGTTACGCGTTTGCCGCAAGCACGTTGTGGGTTGTTGTGCCGACACTGTGGGGTATGACCGCGCGTTCACGGTGCTAACTCTATACCAACTAGACCGGTGTGGTTGAAGGGCATCCTGAAGCAGCTCCGTGTGTGCTATTGGGTAGGCTTCCCGTGCGGTGGGCGCGGTAAGCAATGCCAATTTTAGTGCCTTATGGTGTTGGCTGTCTTGCCGGTGGGGCCTAGGAACTGCTGTTAGATGCTCGACCACCCCCTGGGTCATGAACGTGCGGCTTGTGGTACAGTCCCGGGGCTTGAGCCATGCTCGTGCGTGCTGTAAGGGAACGCGGCCTACCACTCAAGGTGATTAAGCTCAGCAAGCACAGCTGCGACATCATAGGCAATCTGCACACCACCTCATAAACAACGGGTGGCCTCATATCCTAAAAAGCTTGACGGCGGTCAGGCGCAGTAACGATCCGGACCGCCCCAGAGCTCGGTTGAATACGCGAGTTTCTCTGCCCTCGCTTTTATAAAGGGCACTTATAGTCGATTTGGGCTAGGTTGCCTCCCCGCGTATCACTCGAGTGTCTCCTGGCGCACCTAACCGCCCGCACCACCCGCTTTTGGTGTCCCTGCCTCCGAGCGAGCGTTGTAAATACCAAGCTGTCCAAGCTCATGTCCGCTTGCTGGTCCGGATGCGGGGGACGCCGAGGGCGTGCACTAACGCGGAGGTTATGGCGCCCCCCCTCCACCCGGGTGCGCACAGTTAATGGGGGCATTATTCACGCGGAGGTCCCGACGAGGGAGGCTGAGCCCGGCACTTTCAGCACAACGTTTAAGTTCCACCGACCGTCCAAGATTCCGGGGCACTGCGGTTTGGATTTATTATTGCACTACTCCTGCGGATATGAGGACCTCAGACTTCCGTGGCGCCATCTAGTGCAATATACTACGTGCGACCGTTACGATCCCAGCGACGCACAGTTGTCCGACTATAAAGCTGGGCCGGTTATATGCCATCTGCCAACCTGAGTCGCAGCGGCGCGGTTACGCACATGTTAGGTTAAGGATTCGCAAGCTGCATGTCCGTGGGAACACCCGCGCCTTGGGCCTTTGAACATGGGTCCCATTTCGGCGACACACGGAACAGTTCTTCGGGCGTTGTAAGCTTCCTGCAGCCCTTGGGCTTGAGGTACCAGCCGTGCGAATTTATTGAGAGTTACTTATTAACCCCCCCAAATAATTCTCTTTTCGTCGAACTTGAGTTTGGCAGAACCAGACTTAATTCCCGTCTCTAGGTGCCTGCGTCCCGGCCCACCATGGACAGTTTTGGGTGCCTAGTAATCCCACCCAAACTCACCTGTCCTTGGCACGTGTCGAGGCACTGTACCTCTCTCCAAGCAATCCTCCTCGACCGAGAGATGTGCACTGTGCGGAGCAACCTCGCGCTGCGGGGTATAGGCTATTTCTCTGGGCATCTCCAGAAACGCCAGTGCCCGTTCAGTGGCTCGAAGCCTGACGCACTGCCCGGGAACCGAGCGGAGCACCCAATAACGTCGTGAAGATTACTCCTAACGGTGGTGGAAACAGTATAGCGTACCGCTATGGATATCACGGTTTATCGTAACAATGAGGTGGGGGCAAGTGGGGCGAGCGTGGAGGGTTTGTTAAGACGTTTGGTTGGGCTATGGAGAGGGGACAGGGAGTTAGCCGATTGACAGGGATGCTCAGAGAAAGCGATGAGGGTTGACTTCCTAGAGGTATAATGGGTTAAAATATTGTACGAGATACATAATGACAATTCTAAAATAAGGAACAGGAAAGATAGGAGTACACTTGTGCATTTTAGGCATAGCCTGAAAACTAAAGAGCGTATAAGTAAGGTGCCGCATTAAAAAATCACAAGATTGAGGAGCTCACGGCTGTTAATGCAAACGCTAAATAAAGGATAGGCATATAGTGTGACATGCAGTGCGCAAGATAGCTCGCAAAACAAACTATGTTGTGAGTGAATGCATAAAAACCTATTAGGGTTTTCTAGAAACTTCCACACGGTTTTCTAGGCCAGCATTGAAAGCATACAGCAAAAAGCAGAATGTAGTTTGGCTATTCATCGCAGAAAATTTGGGTCCGTAAGGAAATAAGTTTACGCATCCCTGGTTGACGAGAGCCTAGCGAGACTGTATAGAAAAGTCATCATTCTTATGCAAACGGCATTGCAACACAACATCCCGTAATGTGTGGGCTTTATTATAAAGTGCAAGACAGGTTGAACCGGAGTTACGACGTGTGCTGTTGTGAGCAAAACAAATTTTTCTTTCACCCAATAACCGCCGAGGGAGTTGCGTATATGCGAGACGGAGTTTCCGGCCCATTGGGACGTGTGGAACGAGTATTTAGATCCATCAACCGTGAACCGGGTGGGGAGGTCTCCGAGTATTCGCACACTTATGCTGGCAAACGGTCAAGACTCTGTGGGAGGTTCGGTAAGATCAGATGCCTGCAGTACTGGTTGTTCTCGTCCTTTTGTGCTTCCGCGTGCCGGTTATCAAAGGTGGACTGAACCTCCAGCTGTGAGCATTATACTTGGCGTTGGCGTTGGCACCACCATTGCGATGCAGAGCACATGCTGCGCTTGTGCAAAATAGATATCGACTACGTCATCACTTGCGTACCTGACCATAACTGGGCCAAAGATGAGCTGGCCTAGTTATGATGATGGCGTTTGGTTGACGCCCCTTCTATACCATTAGGAGAGCCCCCTTCGAGCTTCTCGAGACTGTCAGACCTGCACGTCAGATAACAGATACAGCGGTCGAACGCGGGCCGAACCCAAACGAGCTAACACTTTTAGTGTTTACGCCATATGAGTTAGCTAGCGATGAAGTCCATACCTTAATCAGCAACCTAATACGTGAGTCAATGTTCGTCGCTTACTTAGACTTGGTGGCAAAAGGGGTATTTGGTAATGTGGATGGTTGTTAGTGAGGGGTTAAAAGACAGTGTTAACGGCAGGCACGGGGGAGACCGTAACAGAACCACGTTTTGTTAGGCCTTTCGCATCTTTAGTTGCAAGGGTACCACATGTCCGTGGACCCGTCTAGACAGAAAAGTGTTCGAATGGGGGGCTGTGACTCTCTATTTCCAGGAGATGGCCTGGCGGGTGCAACCATTTAATTAGACAGTAGTCGCCCTACTTAGTGCGAGAGGCCCGGGGACGCAGTGTTTGTGTGTCCTGCCGGGCGGGTGGGTCATTACCATAGGTATAGAGAGCTCCGCGTATGGGGTGGTCCAGAGAGCCGGCCGTCGACGTGGTATGATTTTATTGCGCTAATGGCGGACCTCTCACCAGGTCACCACCCTGTCCGAGTCAGTGCCCCCTTCACAGCACGCACCGAGGGTGCTAGTGCGGCCTCCAAGCGGAGTACTATCGTTCACAACTCCGGACAACTACCACCCGGTCTTTACTTGTACCAGCGTACACTGAGACACTCTCCGCCTGAGGGAGAGATGCCGCGGGAAGTCCACCCTTTCAAATTCAGACGCGCCTTCAACAGCGGTAGCCAACTTCCCTTTAACGCTCCCCAGTACAATTATGGTATCCTTTGCGGGCGTACAGCTATTTCCGCGTTGCTTATGTGACCTCGCCACAACCCGGAGCTGTGTATACGATTAATTCCGGCACTGTTAATTACACTTCAGGACGAATATTATGTCCCCCCATCTCACGAAATTTTCATCGCTTGTCAATACCATCCCCAAGCCCAGAATATTTTCCTGACTCACCCCCTCTTACACCTCATTATATCTCTTCCTTCATCGTCTTTGTAACAATCCAGTTAACTTCAACCTCTCTAAGATGGCTCCCATTAACCGCGACAACCTCGGTCCAAATGGCTATTGTTAGGACACTGCACGCAACAACTCAGCCCTCACCCACTGAAATGGTGGCTTTGATCCGGTAACACCACGCCATATCGTGGTCTGTAAGCTAACTCGGACGAAATTTTGCTCACGGACCAATAGACTGAGTCCTCGGCGCTGCAAACCTATCGTGCGACCTGTGGCAAGTCGGTCTCTTATGAGCCAGCTCTACGGGCACTCGAAACACGATACCTTAGTCGCACTAATCTTGCCTCCTGGTAGATAGGTTGCTGCCATGGCTGAGCTCATTCAGACTTAAGCAAAACTCGCTTGGTACGATGTAAGGTGCCGACAATCCATAGGAACACGGCGCTAGTTACCTGTCTCCATAGCCATTATTCTGCGCACTGTGTATAGAATAGTCCCTCTTCATGATCTCCCTCTCACAGGCCTCTACTGTGTCCCCCCCACCCACCCGAATTGGCGCATAACGTAGCCGCCCCCTTACAGCGAAACACGCTGTTGCTCCGTTTCAGTCCGCGACGGATGAGCCACTTTCTGCATGGCGCGGGACCGTCCTGTCATTGCTTCAAGGCTTCTGCTCCCCGTGGCTCAGGACGGCACCTCGGCTGTTCCGTGCGTTGCTCTACCCCTGGGGATAATTATAAATATCGTTGACCGCACTGACGCGTGAGACTACGTACGTTTAATACACTTGCGGATTAACACACCGCCCGACGTCAGGCGCCTGGCCCAGAGGACCATGTCTGCCTAAGGTGTAATTACTCCTGTCGTCGAAAGCTTCATCACCGTGGTGCGCCTCGGTTTGGGCAACTGCTTGGACTTTTCATTAGGAATAGGACCCATCCTTCAGTCGAACTCTCTCGACATTGATTCTCCTATGCGGTAGCCACCAGAGAATACCCGACAACCCTGCCAACCTTTGCGCCCGCCGCTGGCAGAAATGCACAGCCGTCTTGGCATGCTTGGCACGCTGCGATGATATGGTCCAATCGCGGTAACATAATTTATGGGTACTCGGAGCTATGCGCCCATCTTATAGATGCTCGGCTAGCCTGATTTCGGTGCCGACATTTATGGATCGGGGTAAAGCCCCAGCTATGCTAGGTTGTTGTACGCTAAACGGAGAGGGGATCGCCGTGAGTGGGCGGGCGTTTTAAATGTTAGAGATTACCGAGCCTTGTAATTATCCGCAGGCAGCGCCGTCCTGGGCTACAGGCCATCCGTGTATATAGCGGGGCAGGGAGTGCGCATGCAACATGCGGCCGGGCCTACTACCTATGCCGCAACCCTCATTGGGGAAAACTGCAATGGGCGGGTGAGGCACAAGTCACCCGGGCTTTATCGGTCCGTCAGTCGGCACCGTCATACAAGCCTCTCGTCGCGAACTTTCGTATTCCAGAGCCTTGTACCGCGCAAGGCTCGTCACCTACGGGTTTGATTCCGATCCTGGTCGAGAGCGTAGCGCGAGGGCGGCCCGTTACAAAGGGGTACATCTCCCCAGGCCTGGGTGGTGCAGAAACGCAGCTTGGGGACAAACGAAGTGAATGGGAGAAGGGACTGTTCGGGTGGTAGGCAAAAACGCCGTTGCATGCCGTTTGCCGGAGTACAACGCTGGAGGGTGCCGTGATGAGTATTAGGGTGAGGGATACCCGAGGGGGCTTGGTACACGCGGGCTCGGCGTGGCGTTGGCGGGTACCGGGGGGGAGATCGGAGACACCGCGGGCGCCTCATAAGGCGGTTGGCCGCAGAGGGTAGTCTAAGGGACGGAGGTTCACAATTCAATCGATGAAGAGGTAAAAACCACGCAAAGCCGAGCAGGGTACCGGGTTCCTGGGCGCAAATCAAGGAATCCGACGCCCAGAGGCAGCACTGTGCTGGTAAGTGGGTACAGCTGGCTCTGACGAGTGGAGCGACCTGCGTAGGGTTAAATCTCAGTCCACACATGAGTTAAGGCACTGAGCGGGCGTGAACCCATTCGTGAATTGATATTTTCAATCAGCAATTGTCGACAGCGTTACTGTACGACACCCCAACAGAAGCCGCTCATGCCAAATATATCCCCCAACCCAAAGTTACCCCCACGTAAACTCTTCTGCCTAACTAGCTAGCAACACGCGACCCGCTCGCGTCTGTATTCTGTCCCACATGCATCTTTCGCGCCATCCGACAACATCAGTTGCCGGTCTTACATACAGCCCCACTCAGTGGACCCCTACCGGTTACGCGCACTCCGCCATCAACCATTGCATTTGGTCCTCGTCCACCGTCCCCGGTACCTTCATTTACAGCTGCTTAGCTGTGTCCAACGTTCCAACATCACCACCTGTAGTCTCTCACCCACGGGACCATAACACTGTATTGCGAAGCATTCCCATGCCCCTTCATGTCTACCTCACCCTTACATGCACCCACCCACCCCGCCTTGCATAGACTAACCCCGTCTGTGTAATCACTCGCGAGCACACGTGCGCCCATCCACTCGACTAACTTTTTCTAGATTGCTCATATACTATACTCCACAACCCCTATATCACCTCAAGCACCACTTCACTCAACTACGCCTTACCACCTTAACTGCTGGTGCTAGTCTTCGCTCGCGACTCCTCCCAGGCCCTACTAGCTCCAGTTACCACGTGTTACGTGCTATGACCCGTAACCTCAACTGCACTGAAGGTGAAAGGTCCATGGACACGATCCTCACAGTTGTCCGCGACGAACCCGGCAACTTGAAAAACAGCGAGCGGAATGCAGGCAAATACAAGCCATGCACCCGCATAGTCAAACTCGGCTTAGAGTAACGTAAAGGCACCGCAGAGACTCAAGCCTGCTGGCACATACGAATTGATGACTCTATCACTTCATTTGAGTAATCACGTCAATGCAAGCGCTAACCGCGACTAGGGAGGGGAGGTCGGTTTGGTCCTATGATGGTTGCCTCAGTTGCGGAAGTGGTACAATCTCCGGGAGCGTGCGTTGTCGCGTGTCTAGTAAGCGGTTGCAGTGGCACCATGAGAAATGTGGTATCGAAATAGTTTGTCAGTTCAAGTCCGAGATAGGCTCGCGTTCCGTAGGGCATCGGACGACATGTGGCCAATGGTTAGGTTCGTGGGCGCCGACAGCTCGCTGTATACACACCCCACTCAGGTACGGGTCTGCTTGAGTTCCCCATTTTCAACCGACGGGAAATCGACATCTGGTAGCTGCGCCGCCAAATCAGAGTGGGGGGGGACAGGGAGGCGTTGGCGTTCAGGGGTCCAGACTTGTAGGGCACTGAGGGGTGCCCGGCCTCGCAATTACGTTTTAGCCCGCGACTTGAGGGGTTGCGCATAGATCATAACGGGTGGCGGCGAAGCGTATGAGGCGATTACTGTCACGTAAGTGGCGATCGCCGGACAGGCTGGGAAGACCTGTGCACCGATTACGTAGTAGTCATAGAAATCCCTCCTCAGGAATGCAGAATTCCTCCACTTAGTACTTCCAGCACGAGAATACTAAGGGTGGCATTGAGCAGAGGACCGGGGCATGCGAGCAGGATTCTCTCCCCGTGCGAACAGACGTGCTCTGTCGTTAGTTCACCTGTGGATACAGCGGCGTAATGAGACCCGATTGTGCTGTTGTGAACCCAAGAGGGAAGCAGCTTATCAGCCTTTAATTAGCCTAATCACACATACTGCGGCGTCCATTGGACGCGCGGAAGAAAACACGGCCCAATAGAGGCGCCATCTCAACAACACTCTCCTAATGCAAAAGACGGCTTGATAGAGTCGAGCGTCATGCGGGGCCACGGATCATCCTGTGGCGCGCCCGCGCGGAGTGCGAACCGAGGGCGTCACCCGGCGGTCGAGGGATGCGTAGCCGTGTCCCCGTTGCGGCGACGTGTTGGTTGAATTCGGTATAGAAGGAATACTGTTCGAGGACCTGCAACGGCACCTGACGCCTGGCACCGCCACGCCGGACATGGTCTTACTTAACCACTTTTGTCATACAGGGACAGGGCTGCATTTGTATCTACGGCAAATGCCGACCTCAGCTAACACCTGAGGGGCTTGTCCACTCGGCCAGATGAACCGGCTTTAGGTAGCGGTCAGTCACTTCCACCGGAGGCGTACTTAGAATGTCGTGGGGTGGACAAGACGTGGGATCTAGAACCGTACAACCCTCTGCCTCAATTGTGACGTTCGTAGTATGGCAGGATTGGGTAAGCGGCACAGTTGATAAAAAAGGGGCGTGTGGCATGAACTCCCGTTGTTATACGGCGGGTGCGGGTGTGTGGCTGTGAGCTATGCTACGGTCTGGAGGCGCAGGAATCTCTTGCGTTTGACTGTTGAGTTATGTACATGCCGAAATTTTCCAGCCCCGTCGCTGCCCGCACTTGGATCGATAGGGCACTCGGCCGGGCCGTGATTTGAACGATCAACAGGTGGTTTGTCGACGAGGCCCAGAAGGTCACAGTGACATGGCCAAATCGGTCGCAACCTATACGAACACCAACCGTGCAGGCAGAACTGTAGGGTCGCCTAACAAAAGAGGCTTACACTAAAGTCTAGAACAGAATCCTGCTCGACGTGGACGGCAGCGGTGCAACAACGCTAGGCCGATGGGCACTCTCTGAGCATGAGGCGCCTCTTGCACACCGCGCGTGCGTGCTGATATCCCCGGGGTCGTGACCTGCGGTTAACTGACTCGCCGGTCAGACGGCTGTAACCCTGGTGCCCCGCTCGAGTGTAGTGATCAACGAACGTGGCGAGACCGATATACCAGGAAACAGGAACAACGTGTTGGGACGTGTGCTGTCTCTGCATGAGAACCGCCGGAAGTCAATTGGAGTGAATTCATGGGTATGATTATCCAATTTGGAGCAACTTGTGCACTTTGTGAGCAGCGACGTAGTACATGGATACGGGGGAAGTTGGAGGACTTTGTTAACAAACGTTGCAGTGCGATTTAATGTGAGAGTGTGAAATTCGTTCTGGTGTAAAGAACGCCTGGGTCAATGACTGGAAGTGGGCTGCGTTAGATAGAATACCGTTTCCCAGCGAAGAGCATACTTACGTCTGATCATCAGTCCACTTATGTAAGAAAGGACTCGCGCCGCCGAGGATTACATAGACAGAAGCTATTGCGCAATTGGGTTCCCCGGTCGTGATACTGCAAAGACGGTAAGCACGTGAGGTAGTCCAAGGGACGCACCCACATCATAGGAACGAATAGCGAATCCGGCCCACGGGGGCGCCGACTAACGCGTTGTGTATGGACCGGCTCTACGATCGTCACCATTGCAACGCCGTCGCCGGTGGAGGAGTCTTAGTGCTACCGACGTTCGGGTAGAGAGTGTCAGGACTGCCCCCACTAACTGCTTATTGCTGGCTGAGCCGCGGAGGAGTTACACTCCCGCACCTGTAAACCCCACTCTCCAAGAAGACGGCAGTGACTCAGGTAGACTGAGCCCGCACCGATATAGCAAACACGGTGCTAACACGAGACGCTGGGCCTTCCATCAGACACGCTTATACTCGTAGGTTGAATAACCCACCGCAGGCCCATGTAATAAAAAGGATGGGGGGTGCCGCCAAACGAGTCATCCCAACGGCCATGTCCGTGGATTTACCGACAACGGCGCTGGCGGGGGGTGTGCTCCAAAACGACGCACGGTGTGGGTGTTGTGTATAGCCCGGTTTTAGCGCCGACTCATGCTCGACGAAGGATGATGGTTTTAGGTGGCGACCTACATAGAAATGCCGGCGACACACAATACCTCTAGCCCCACACTTTAGCGGTGCCACCATGCACTGGCCTTACCGGTTACAGACGCATGCCGTGTGCTAACAAGTGCTGGGATAAATAAAGTTAAATTCCGACTTAATGGATGACCTAACGGCCAGGCAAAGTTCATTACCAGGTTTCACTACCACCATAAGTGTGGGAATCCCGCCTGATGGCACCCGCGCGGTTGGGCCCGCAAGGAGTGAATTAGTTGCTCGGATTAGTGGGGGTATGTCTAGGCCGAAATGGGAGGCGCAGTTCGGCGAAAGTTCACCGTTTAAGTTCTATTCTCTCCATGATGTGCGCCGTGACTCCATCTCAACGGAAGCTTTACTTTACGGCACGCCAGGATACCTCGTCTTACTGCGCCCGCGTGATAAAGGCAAACTCAGCGGGGCATCGGTCTTAGTAATCCCAGGAAATCTATGCGCCATCCTCCAACTGTCGGTGCGTCGGCAAGGTGTCCCCCGCCGTCTCTACAGGGGACTTAAGACCCGTGAGACCACGGAGTCTAGTAGTCGGAGCATTGGATAGTGGTGACGCCCGAGAGCTGCGTGTCGATTCGTGAGTCAAGGTCGTTCCAGTTCAGGCCTAACCGTGTTCAGCCACCCCCTGTCGGCAGAGACTTAATTGTCACCCTTCGGAGGAGCTGCTACATTAAACGCACTCTGGCTGCCCAAGGCGCCACGTCTCAGGACCTCCAGGGTAACAGCCTAGCAGGTGCGGGACCCGCCCCAGATCTGATGACCGCGCTACCGACCTCCCGTTATTGCTTTTTAATAAAATCAAAACGGGAGTGCCATCTCTTCAATGAAGCAAAAATACGATACTCTTTGCATTTCACCTGGTGGAGCGTAGAAGCGATATGACCAGAGGTTCCACTCGTGACGCTGCTTTATACGGCGGTTATACACGCGACACGGTTTAGGTCATCGGGCCTGCAATCCACACCTTCACCCCCCGTTTTACGGGCTGGAACACCCGGTTTACCCAGCACAGAAAACGAGGCTCCAGGGCTGGTCAGTAGGCCACTGTTGCAGTAGGCGCGCCTGATAGATCCTTGTGTCCACTTACGGAGCTTAGGCCGATCCAGACCCCGATTTCACGAACACTAGTACTCTCCCCAACCTACTCCGCGTGCCCGCAACAGCACAGCACCTGACTAGCCCGACTATTAACGCGCGTGTTCAGAGGACAGGCATGGTCAGACTCAACCACCGATCCTAAAGCAGAATACCGAGGCCTCGGGTCGCGGCAGTGATTCGTCGACCCTCCCGCCATTGTGACGCCGATTGGACGTGGCCTCAGCGCTCCAGTAGCCCATCAGACCGCTTCACGGTCCGATTTCTCGGAGTAGTAGGGGTCGTTATGGACGAGCCCTAGGGCAGATTGGGTGTCGCTCCATCAAGAATCATAACGGGAGAGCTAAGTTTTCTCTTAAACCACTGCTTGTCCTAGCAGTCGCATTCAGAGACCCGGATTGCCCCTCGTGATCCATACGCCCGCTCACCGCGCTCCATACGTAATATATAGGACTAGACTGGTCAGGCCGCTCCGCTGACGGGCCAACAGACACTTAAAGCTGCTCCCGCTGCTCCGTTATGGTTTACGAGTCCCGGGGAGCGGTCGATCAGGGGTAATCCCTGACCCAGTGTGCACGTTGGCGATGCCCTGGACTATTCCGACCGCGACGCAAGGCGCGGAACTGCACTTTCGAAGGAACAGTCGCTTGACAAAGGGCCTCAGACTGTGCCATTAGCTCATGGCGTGAGTGTAAGAACCAGCGCTACCCTATCCTTTGATTTCCAATTTAGATATGCTCCAAGTTATATAGGCGGGCGTCCACAGTCAATCGGGTCAATGCAGTGTGGGTAGCCGACACACGTTATACCAGGGTGTGTGCTACGATGTGCTTACATCGTGGATCGCCGGGCCAGGGGGTACAGCTTCTGCAAGCCGACGGGTCCGCATGATGGCCACCTCGTGTCCACACCGCGCTACTGCCGGGGGCCGGCGATCCAATTCATCTTCAGATCCGGCGACTCGACATTGCCGCCTGGGATATACCTGTCGAGGTGGGTTTCCCGGGGCGTATTTTATAAGTCGTGACTGGAGGCGTATGAAGAAGAGACTGGCGCGAGCGTGAGTGGTTCCGCCGGTAGGTCCAGGAAGGCCGTCTAATACGAATATAAGTCACGGTGCGAACTTGCCTCAGTTTATATCTTGACCGCTCTGTCTAGTGCCGCACCAGTCAAACGAATGTGCCCGTGGCCCAACGGTCTTAGCGAATGGTAGGTGGTTCTTTCACAGTTCATAAATCGCAGTCTCATCCAGAAATAGTGTGGGGAGTTTGTTTCAAAATACGTGCATGTGTTATTTGTTACTGTATTCGTGGTTACGTTTTTACGTCCAACATACCGGAACTCGGATACGGTGGGCCTCTGAATTTTTTAGGCGATGCACTCTTCCAGCTGCGCAACCTTTCAGTGCGAAGCCCAATCACAACCGGCCGGTCCCTCGCGGACATCTTTGACTACCACGCGGCTGGTATTGTGATGTCGGAGCGCCTATCGCCCAGATGGCGGGCCGCGAAGTCCAATCGTTACTAGGTATCTTAGGTAACGTGGACCATTCCTTTCGGGACGGCCCGTATGACAGTGCGGAAAAGAACTACTCGCGCTAGCTTGACCGGGCTGACTAAGGGGAAATGTAACGCCGGAACATAGCGCATTATCGCGGGAAGCGCATACGACAGGACGGAACCGTGGCCAATCAGAACCCACTATGTTGCGGCGCAGTGACGGCCTAGCATCGCCCCGACTCGCCATTCACGCAATCCGAAATAAACTTTTCACGTCACCTTTAGATAGATCCAGAGGGTATTGCCCAACCTCACAATCCCTCTTCCTCCCACTACCTCGAGTCTCTCCTCAGCTCGAGGCGCACTCAATTGACTACCTATATATCGATCATTCATCCCTCTCTGGTAGTCTGCTGGGCGCAACATGTTTGGTAAGTTCCAAGGTGGAGCCACAGATTGTTTGACGACTCTCTCCGGTACTACATTGAATACGCATGTACGCAACTAGAGGCCCAAAGTCATTTTCACTCACCTGTTGCACAGGATCGTCTCCCAGGCCGATATCCTACCAATATCTCCTTGCCCCTTTGGACGGGACACTATCTTGGACCACAGAACTGTCATCTTCGTAGTGAAAAAAAAACAAAAGTCCCTAGTAATCACGGTCATCGCAGAACTTTACGACGTAGCTCAGGAACTACGACGATGGCGATCATGCGCGGGCCTGAACACCAAAAAACCGCGCTGATACCGACGGGAGCGAATCAGTACCTCTACGGCCAGCGCTCACTCCTCCTACGGGCACGTCGTTCCACTCTTCTATGATAGTGGCGTGCTGCGGACAGAGGGTGCTACAGCGACAGCCTCAATCGGTAAGAGCGCTTTAGTGTGTTAAGCGACACCACGTCGGCAGCAACAACATAGGCTAGGACGATGCGGCTCAGCTGCGCCACTGCGGGGGCGGCGTTGGTTACCCTGACTCCGTTGGCCGCCCTCGTCGCGACAAGTGTAGCTGCCCGATGTCGGCGAGTAAGCGAGGGAGGCGAGGCGAGAATGATAAGTCAGTCGAGGATGGGGTGGCTGAGTGCTTAAGGCCAGGCGTGATACCTAACTAAGTGAACACTCCACTTCGACGCCGGGAATATCTGAGTGGTCATGGCGCGATCTCCCAATGGGCCTCGCGGTGGAGGGAGTCGCGAGATTAAGCTGGAAGACCGCCGAGTCTGTATTAGAAATGACCAACTGGCCCGGCTCGCCTCGCTTTGCCCATACGCCACCCTAGTACACTTCGTTGAATCCCGCCATCCTGACATGCCGGCCCGCCGCCATGCCTGGTTGAGGTTAGGTTCACGCGTGTTGTTCCCTGCAACGAGCGATCTGATCAGAGCCTACCATCTATTCATATGTGTACATAACGGCAGGCCGCTGATTGCTGGGTAAGTTAGCAGGCGATCAAATTCCAGGCTGTGTGTAGGGCACCGCGCGGTTTTGCAAGGTGACAGTTACGCGTTAGAAGTAAATAGTATCCTGCATTAAGGCGAGCTGCAAGCCGGCCACCAGAATGGCACACTTGTGAGGACTCGCCAGCGGGGAGGTAAGGGCCCCGAACGTTAGGATGGCGGGCAAGTATTCCACGCTTGGAACAGTGGGTGGTGACGAAAAGATGAGCGAGAGGGGTGGGCTAGCGGTCTGCCGAGTAAGTAAGAGAAGGCCCCCTCCAAACGGCGACCCGTCCGAGCGCCCTGCTGCCCTGAACCACGGTGCAGAAAGGGGGCTTTGATATGGAGACCCCCGGGACCACCGAGCTGGGTGAGACTATTGTGCACACATCGCTTTTTAAACTCACGCTCTCATGGAGCAGCACCCCAATGTGCAGTTGGTTGGTGTCGCCAAGAAACTAGCCGCACCCTAGTCCTATCCCGAACCGACACTCGGTTACTCAACACGCCGGCGCAATTGGTCGCAAGCGTAACATTGAACCTGGTTGCAGATCCCAGTCCATTTCCACTCAGTACGGCTGATAGTATGTCGGAGGTAAGTGGATCTTGTCGGAGAAGAAGGGCAGTTAATTCCCCTATTGCTTTAAGATAGACCCGAACAGTTTCGTCATCGGTCCTGACTCACTCTCTGTGGTTACTGGTCCGTTGTAATTGTAAAGTCTTCTGCCCCCCTACGGGTACCCATCATTGTTGTATATTATTCTCACGTGGTTACGTTAAGCCAGGAACATTTTGGGTGCGCGAAACTAAATAAGCCGGGCCCAAGCCATCTTTGATTCACTGCCGCAGATCGAGGACTGGGCCTCGACCCCGTTTACAGGCCCTGAGATATGCCTCTCATGCGACCATTCGGAACGTGGAAGGGTTTTGTGTAAAATTTTATGAATCCCGAAGGGAGTCGGGGGCCGCCGCTGTTCTTGCTTGAGGGGCGCAGCCTGCCCGCGATTCCGAACCTTTATTAGGCGCGCGGTCGTGCGGCTACAATAAACTCCCGGGTCACTGTCGGAAGCACGGGGTAGTATTCTGGTCCCATCCGACCTCGGAAGTCCTCTCGTGCGCATCCCCGACAGGGGCAGTATTTTATGAAGCAATACAATGCCCAAGAGATCTAAAGGGGGCAAAAGGGAAGTCAGCGACATACAGGTGTGTACAGGGGGTATTCTAGTGCTGTAAGTTACGAAACCGAAGGTAAGGCACGCCTCCAGAGAGAGGCAGTAGATCGCTCCGCCGGGGTGATATACACATGAGTGGCCGAATGCTGCCCCCCAGGTCGGTGGTTTGTGCTTGAGCCTGCTACCCTGGAGCCGGCAGGTCAGTGTCTCCAGCCGGACCACCCGCGTAATGCAACTTTTGGTCTCGGCTACGACCTGACCCTTCCTGCTGATACGTCTTTCCTCGGCGCGTATCCACGGCTGCGATCGGCGAGCGATCTAGAGACGAAGGAGGGAGAAGCAAGGATATTACCTCCTTAAAGTGCCCCGTGTATCACTAGCCGTTTACGGCACGGGGAGATGCGCGCTCTAACCACTCACGCTTCCGGACTGGAGATCTTGCATCGGGATCGCCCGGGAAGGCCATTCGGACGTGAGAGGGCTTGCCACAGCCACAGTTGGGTGTATTACGATTACGGGTGGGAGAGGGCTAGTAATGTTTGCTGCTTCCTGATCTTATCTTACACTGTGGGGGGTAGATCTGCGGGGTTCCATTAGGCCCAGTTGGACGATCTAACGTAGCGGGTCGAGTCTGTTCGAGCGAGGTATGCGCTAGGCGGAAAGGCAGCCATCGGCCACTGCGAGCATTTTGCATTAAAAGTGTGTCCTCACTCTACGGCATCGCTTTTAAGTTTTTGTGAGTTTGTGGGGACTGTAACAGTTCTACCTGTACGTGTAGGTGAATCGGATGTTGTTCGTTTCTGCCACGGCCTGGTGTCTCGTGATTATGTGGTGTGCTCCTATCATTTCAGCCTAGGCCTTGTATGTGTCATGCCAACATGCGGCCCATTAAGTTAGGCCCCTTCGCACTAAGGCAGTCGCTCGTAGCGAGGGGGGGTGGACTGGATGGTGAGCCCGGCGCCCATGTCGCTCCAACGGGCCGGGGGGGGAGCCTGTAGTGGCAGAAAACACACGCACTCCTACGAGCCGTCTATCAGGACCAAACACTTGACAGCGGCGCTGCTGGGTTCCCAGTGTCAACGGCCACTCGCCCACTCGCGAACCCCGCAAACACGCTAGTATCCTGTGTAGAAGCACGATCAACACCACTGCATGCAGCCGACCGGAGGACGACATATCGCAACGTAAGTCTTGTGAGTGCCCCGGCTATACCGTCATCGCTGCTCTTGTCAGCCCTTATGGCAAGATGCCAACATAACCCCTTCTTTCGCCCGACGTTTGTCCAACATCGCGATTAGAGATCGTTCCCAGTGTACTTACATGTAATGGTATGTGGCTGCGTGTTTTGCACGAGCGGCTAACGCTCTACCTGCATGCGGTTCATCCCCCTATACAACTGCTAAACGAGTCCCCCACTCGTAGCCATACCATGCACCAGCCTATCAATAGTTTCGCAAGCACCACTTTCTCCCTACCTATACACTTCGTGTCTTGGTCCTAACACTCCCGCACCTGGCTTAGCAGTCTCGCGACAAGACCACGGCTCATATCCGGTCACAAGCGGCGTTATGCTGGTGTTACGTGAGAGCGTGGTTGTCCATCTGTCACCCTGGTAGGCACACCTCCAGAGCCGACGGAGAGATTTTAGGGATACTAAGACGTTGCTTCGCAGCGACATTGGTCTCCTGGTACCACTCAGGGCCATGGGGGGGTTGTCCCTTAGCAAATCCGGGCATGTACGATACAGTGGGGGGCCCAGGGATGACGTTTTCCCAGGGGAAGTGCAGCTCAACTTTAGGGTGTTGCAGACAAATTTACCAATTCACCCGCGGGTAAGTCCGTAGCGCTGAACGTTAAGCTCGGATCCGTAGACACTTGGAACGGGCCCAACTAAAGACTGCAATGTGGGGATTGCAGACAGTGGGACTAATACCTTTTTCCCCGCCGGCGGCAAACTGGTCCAGATCGGCTGGGCAAATGGAACGGGCGCATTCCGGCGAGCGCCTAACCCTTGGAGCGCCTTAGTCCTAGATTTTGTTCGGCTACACCCTTCAGCCCTGTATGGCGCCTCATATCGCGTCGCGTATCCTATGCTAGGCAAACCTGAACTAAGTTTCAACTGAGCGCGACAGTCCGCGTGTGGGCACTACCGGGCGCCGTCAGAACCGTCGCTTTTCGGTCTAACCGCGTAGTTACCCCACTTCCTGGGGGTAGGTAAGGGGGGCGAGGTCAGCACACCTGTTTCTCTCCACAGCGATGAAGACCTCTTGTTTGGATCAGTTTTTGTTAAGCAATCGAGCGGGCGAGTGAGTTTCGTAAAGGGCGACAAGCTTTTGAACAGGCTTCCGGAATGGACGTGGTCTGGGTATGCAGATCTACGCGCACACACTGTTGGTCGCCGAGAGCTGTGGGATTCCCTTAACGCAGAGCCGCCCGCTGGCTTAATAGTTATTGCTGGCGCTTGGTTCGGGCCGGACCGGTCCCCTTGGACTGCCGGACCCTCAAACGACCCACCGGAGATCTTGTGAGGATGGGGGGTTGGCCAGGGGCTAGCCGGAATGGAGGCTCGGGGAGGGGCTGGGCCCGTTACAGAAGAGCAAAGTAAACCTTATAACCGATGGTTGGTGAGTATCGACACGAATTTATGCACAGGAGCCCTGCGGACGAGGGTGGTCTGCCATTTAGCTTCTGTTCATGACACCCCCCGCGCACCGAAGGGCGGTGGCTGGAGTGGCTTCCGGAGCCATCTTCCAGAGCGTGTATTAAGGCCCCACCTCGACGGTTTTGGGACATCTTGTTTAAGCTCGGCCATCCGCGCGACGTACACTATCGCAGGTGGAATATGTAGTAAGGCAAGGGAGATTTGAATTAGGTAGAATGATCGGAACGCCTAACACGTCGCTCACCCAGTTTGAAAGGGACCGAATGAACTGCCACAATGATCCCTCTGTGCCCTCGTGCCCTTGAGTGAGTCCCTTCTTGTCGATCGCAGACGCGCCCGCTTCGTGTTGAGACCGTCGCGGATCAGTTGATCGCAATTATCCTAGGCCCATTGTCCAGTGCTATACACCCATGGGGTTGGGTTGCGACCGGGCCCAATTAGGGCAGGTGTAACCACGCATAGAGAGCATCTTCCAAACTAAGCAGTGCGGTCCTACTAGCGCCAGACGACATAGCAGTGTTGGGGGATTCCTCAAGTGGCGAGCACTTTATGCCTGTCTGGGCGCTCGATCTACATTCGGTAGTACGGAGTTACGGTAATCTAGCTCCTACCAATAAAGGTGGTGTGCGCGACATAACCCCGGAAGGTCGGTGACCGGGCTCATAAACCGGACATGGTAAGCCGTGGCGCGGTTGTTTCACTGCGGCGGGTCCGTGTGGCTCGGAAGTGGAATCAGCAGTCGGCAACGACGTTAGGCAGAGGTACTCAAACGAAGCACAGCGGGCGTACCCAGCGGCCGGTGTCTAACACATGCTCCGTCGCCGCGACAGGGGCGTAGGTCAGTCGAAACCTCGGGGTCCTATACCAACCCGCACGGAGACACGCGCTCAAGTGACATGACTGGATGAAGCTTTTCGGATGTCGGCTGTCCTTGGTCGTCTGAAGTAGCATGCTACCTGGGAACGCGTACGGGTTGGCAAACTAACGGCGGGCGGAAGCCCGCGGCCGTGCCAACGTCAGAGGCGAAACGAGCTTCGCTAGGGACCAGCCGCGTGTGCTCCTGGCGATCTGTCACCAGTGTACGCGGCATCCGCTTCCTTTTACAGCACCGCACATACGCTAAGCCGCATTGTGGCTTGGTCCCATATGCACTGTATAGGAGTACCGCATTTTGGGCCAATCCAGTTAGGGCGCATCGTAATCATACGTTTACGAAGCCACGCCGTCTTCCGTTACAGCGGTAAGCAAGGCGGTAACAGGTGCACTGGCGCCAAAGGACTACGCGGGACGACCAGAGAAGGCATTCGGTTGGGCTGTATCCGTCGCCGAGGATTTTTTATACTACGTTCGCGGTCGGCCTGCGCGTCGAAGCAGAGAGTGGATGAGTTAGAGGAGACGTTCGCCGCGCTGGTAGGGGGCGGACGCTAGTGGCCATGATGAAGTGAGATCACGCTTGGCTAACAGGAGTAAGCACCAGGGTACTGGACTTAATGCCCTGTGATTTACATGTGTTCTCGCGCCTAGGTTATTAAGACAGACGCTGCTCGCCACAGAAGGTTTACCAGAATACGCAACGGTGGGCAGTGTACTCGACGGGTGAACGGCTCGGAATGATCACCACGTTGCGGTATACAACCAGCGCAATAGGACGGCATTCTTAGGGAAACCCGTTCCACTACAGCTGACACATGTTAGTAAAAGGGAGCAGAGAAACGGGCCCGACCGTATTAGGGTTCTGTATCCGTTGCTGAGGGGTGGGCATCAGCGGTGATCTAACGGGTGGGGACACGGCACGGAAGTGCGGGGCCTTAAGAACATCTAATATTACCTCGGGGCCCGCCAAGCAATATAGTTCATGATTCTAGTCCAGATTGGGCGCGCTCAGGAGGTGAGTTAGCTCGCTTCAGCACGCCTGGACTCAGCCATTGCAACCCTCGGCGAACCGTAAGTGTCTCCCTGGCTCTCACGTCAATAGGAACATGTAAAACTCCTCCACGGTTCGAACGCTCCCTGGGTATAAGGCTTGACACGGTCTACTTCGCGGTGCAAGCACGGCGCCATTGGCCGCGAGATAGCTGCCTCTACTGTTTACCTACTAATCTCATCCAGGTTCAACGTGTCACCGCCGACCGACGTGCAGCGCCCGGTCGACCCTTCGCAGTCCAGAAACCGGAGCGGCTGTATCCGGCCTGGGATACCGAATGCGTAAGGCATTCGACGGGAGGTCGAACTCCAGGCCACTTACGTATACGGGTGAGATTTGGGTGGTGAGCCCGTAGGCGGGACATATTCGACGCGGCGAGACTGTGAGACTGGTGATTATTGACGCCTACAACCCCCGGGCACATCCAGTACCCTACTGCAAATTACCCATTCGATGGAGGGCACCGCGTCGCGGCAGTGTGCGAGTCGGGGCTTCGGCCAACCCTCAATTGTAAAACAGCGGGGTAGTTAGCAGGATGCCGATGCATAAAGCCCCCTGTGTCCGCACGTATGTAAGAGGGTTCACCTCCACCGTCCTGTGACCGGATACACACCACTCGTTGGCGTAACACCCAGGTTCCCGCCTACCCTCGCCCTTGGCTGCAAGACACCTGAGTGAATAGCGCTCCCCTATACCCGGCTAACACCTCTACGCTCTACTCTGGATCACTTCGCTACGACTATCCGTAACTTCTGCCCCCCCACTCGATCTCTCACACGCTAGTAATTCCGATGCATGTCCTTGGCAGCGCATCTTGTGCAATTATACTCGCGGAGTGCAGAGACAATGGAGGCGAGCCGAGCGCCTGCCGGCGCCAGGCCACTGCAACAAGTAGTGCTACAGCGTTCATTCTATAATTTGTAGTAGTCTAGTTTGTTGGTGGTGGGCCTGGAAAGAGCACAGCCTGTAGAGGGGACAGCGCAGTTAGGCAGAGCCACTGCCTTGGTCCGGGAGGTAGACTGAAGAGCATTCCCAGCATGGGCGTCCCTGCTGTTGCCCGCGACCCCCCTCCCCTGTCTTAACACGCGCATATAAGGATGGGCGACGTGACTAATCTTTCACGGCGCTAAATGCTGCTTCCCACCGGAGCCACAGCTCTTCCGCCTGTGCGCTCGAGGGCCATGAAGGAACCCGTTGAAGGCACTCGTACTAGACCGGAAGGTCCCGTCTCCAAAGGAAGCCCGCGGAAACATTCTGCATGTCTGACTAAGAAGGCGCGGCTGTTCTTTTTCGCCTCCTTTGGTGCAGATGTGTATGGGTTAAGACGGCCGATCCTATTAGGCGCGGGTACCGGAGTATAGGCATAGTCGCGGGCCACAGCATTGGCGAGGTGCTCAACGAGGCTAGCGAGCGCCTGGATCTGAGAGGTATGCCTCGGGCGGGCTATATATCTTGGTGGGGCGATCACAAGGTTCTACTTCCGGGTCCTGGATAGCTAATAATTGAGTCTAGCGATTTGATGTAATCTTCTTATGCGGGGAAGGCTGACAGCTGGGGATTGATGAACGGCGTTGGACGATACCTTCCCTACTCTCAACCCAGAGCATTGCGTTCACGCGTCACTATGAATTGCGCCCTCCAAACGTTGTCCCCCGCCGCTCCGAACGTGGAAGTTCGACGGGTCCGTTTAACGACTATCACGCGTCTGTGTTCCCGGCCTGGAGGCATACTCTTCCCCGGTCTACCCACATGGCCTTAGGTCGTAACCCCCGGTGGGTGTTACCAGAACCGCTGCTAGGCTTCTGCCCGCCCTCAAACTGACTGCGACGGGCAGCTGGTGGCCTGGTCCAGAGCGTGTAACCCTCTCGATGGGGAGATATCGGTTGAATCCCTCGCAGCCTGTAAGAGCCGATGGCTTGAATAGCATCCTGCGCTCGCGCGGGTAGCGAAACCTGCCCCGTGGGCGGGGTTTCCCGCTTCAAGCTATCGTCATTGTCCCTTTTCTGACCACAAATCAGGTGGACGGGCTAGGTCCGTGTTCGTGAAACTTCCAAGGTTTCTAGCATCACTGTGCGTACCACTGAGGCACGTACTGCCAGTAGCCGGAGTCCTAGAAACCAGCACCGCGTGGGATTGCCCAGGTACAAGGCGAATTTGATTTCCCGCTTAACATCCCCTCACACACTTCACATCTACTACGTTGCACCCTACTCACAACACTTCAATTGCTATTGTGGGCCGGTACGTCCCGGCGGCTAACTTGGGGCTGAGGGGTATCTCCAGGGGCCGTTCGTCTGTCAGACTGACCGAAATCCATGGCGCTGCCGATTTGGTCTGTGGTCGTGCATGCTGACTTCTGAAGGACTTGTGGGCCTAGCGGTTATTGTATGGCTCTCCGTACCAGCCGCGTACTTAAACCCTTTTGCGACTATCAACCATCGTCCGTGAGTACAACCGATTAACGGGTGACTGTATCTCGGCTGAGTTTCTGAGGCCGGGCGGGCGGCAGACGTGTGGCGGTGCGTAACTATGGAGGTCATCCGCAGTTGCGGATATGTATTTGGCGCCTGCGAACCAAGGAGATCTACCGCGCCCGCTTCACGGCACACTGTATAAACTAACGGGGGTTCTATGATGTGTTTCTCCGCAACACTGCAGGAAATATCCCCGGGCCACGCACAGCCAGACCACACAGTCAGATCGGCACGGTTTTCTCCCGCCGTCCGGACCAAAGCCCTCGAAAGAACCTCCTTTGCACACGGGTGGGCGAGTAGGAAGGGACTCTCAGCGTTCACCCCTGCTACCGGGGCAACAGGACCGCTTCCTCGCTCCGAGCCCGCCGTGAAAACCGACACGCGCCTAACCCGGGAGCCACGCTGACGGACCCCGTTTCTATAAGATACAGTCGCGCGTCCCGGGGGAGCAGGACTGCATCACGCGCTACCTAGTACAGGGACCCCGGGTATGTCCTGCAGGGCCGCTTCGGATGCACTGCGCCAAAGGTGAAAACGCCCGCGGATGCCTTTCTGCCGCCCCGCGGCGTCGACCCTATCGAATTCTCTCTCCAGACTTGGGCCGCCAGCACCGAGGCGTAGTACCCCTATATCCGAGTCCATATCCGTAAAGCCGATAGATACGGCAGACTCAAGCACGGGGCTTCTCTCAGCGCGGACTTCGAGCAACGGTTGAAGGGTTCGCGCATCAACTAGCAGGCGCACGGGCCTTATCAAATTCCATCGTTGAAGAAAAGTCCGGGATTGTGTCTGTGACAATGCGCCCGATATCACAGCGTACCCGAGCCGAACTTAACGGTCCTAGCGATGGTAAGGGCAGGGAACAGCCAATTAAGCCCCCCATAAACTACTCGGCTTAGCCGTAATAACACAATCGATTAAGGGTCTGACAGGTCCTGCACTCTTGCTCAAATCGCATGCCCCCGTTTCATCAAGCCCACTACGACTATCCCCCCTCACTCACCCCTGTGTCCCAGATTGGACCCTGTGTGATACACCTCCTGCTCGGAAACGCATGACACCCGATTAACAAATGCGGGTATCTGGTACCTGCCTCGCTCTTCTCGCGATTTGCGTGGCGCGGCGATTTGCAGCTACAGTACTCACTCTTCCATATTGCACTAGTGCACGCCAATGCTCTGTGATGATAAGTTAAATAAACCAGCAACCAACGGTTCACAACGGTCAAAATACACAAATCCGCACTCTAAAGGCTAGTTCGCCCTGGTTTGATTGGTGACGTTCTGCTTGGTAATACTAACATTCTACCCACCTAGACATTGGATTCAATCATCGGACAACTTACGCCATTTCACCACTACACCACGCCCGCAGTTCAGGTGGAGGTTATTCTGGCGGCCATCAGCTCTGCAACGACGTGCCCTAAGCCCACACTGAATATCTGCGCACAGGAGATCCAGACCACAGTGTCTACAGCATGTTGCCGCGGGATTAAGCCGTTACCAACTTTGTGCTATCCCGTCATGATACGAATCGATCAGTTGCACCAACCCATCTGCCTGTCGAGTGAGTTGTCCGTTGCTACGCTGAATAGGATGATCCTGCTACCCTAGCCTTAAGCTAGTTTCTACCTACTACACTATCATGGCCGCCCCATGCCTATCGCACGCAGTCACCGAATAAATCAGCTTACATGTCGGTTTTGTTATTCTTGCCCACTCAGTTACAGCTACTGACTCTAACCGGATGGGGCCAATTTGGCGCGTCATCCCAATCACATGCCTATGTGGTATGCCCACACGAAAGCTGTTATCTAAGACACTTTTTCGGCATAGACGTCGTGTAGATAGAGCCGCCCTGGAGGTCCGTGCCCGGGAGCTCCCTCACGGCATTCACGGTGAGCCTGCCGGGCCAAATCCTCCGGCCTGGGCGCGTGGTGCGCCGTTCCTACGGTGTAGCATATCCTCTACGCTTAAGTTGCCCCGTCTAAACCTATAGCCAAGTAGAGACACTTGCGGTCACGAGTCGCTTTACACAGATCGTCGTTCTTCCGCCAGAGGTGTGGAAGGCGTCGCGGGCCGCGGGTGAGGACATCGCGCGTCGACGTTGTCCCGTCCCCCACATACCCTTTCATTTTTCCGATTCGCATACTCAGTGTGACGTGATGCGGCTGTAGCACACTCGGCATGTATACCGAACGCCACAAACTAACGAACACCGTGCGGGCGGCGCAGGGTAGAGAGGGTTCAACGGATACTCGATTCGTATACACAGTCATTCCAGATCGGGCTGCTGGCGGGCGCGTTCGATGACTCCTGGTAAGGATAGCCCTAAATGAATTCTCCTAATGGATATCTGTGGGGACTCGGTGGTACAGTGAGGATGTGAGGACCGGCGACGCGGTCCCATTGTCATGCGTGTGTTACTCCTGAAGTATCTTGCAGGTTTACGCTCGCGAGCGCCGCCGGCCTAGTTCTAAGCTGCGTCTCCCCCCTCCCCAGCCTCCTCTTGCTCCTCACCTCGCCCGGCTCGGTCCGTACCTATCACTTCCACAACGGTGTACTCCGCTGAGGTTCTTAGGTGACGGTCCGTCGGCGTGTGAACTTTCCCTCGGGCTGGCTGCGCGGTAGGCTCGATTTTGTTTAGGGTGTGGCACATCACTTACTGAAGGGGGGTGGGTCGGTAGCGGACATGCTCCATATTCCCGGCCAAGCGCATCATCAACGACGTAACGTGACCTACTTAGTAGCTGTTACAGGTCGCGGTGCTTCCGACCAGACCAGAGCCATGGGCGAAGGGCAGGGACCGCAGCTGCCGAAACGCAATATTCCTCCACCGCGGCATTCCATCCCTTTGCATGCGTACTCACAGCGGTTGCCTAGGGCAGACTGGCGAATTTGAGCCCTCGCTCCATCGATCTCTTTTACACACGGCACTCGTCTGCTCATGCCCTTAGCATAGTGAGAAGTCGAAGGACACGCGCGTCCCAGAATCCCCGCAAAGCCACCTTCCACGGGCGTCGAACCAACCTGGTTCCGGAGCGCTTGGCCTCGATCCAGCACTACGCTGTTCCCCGACCACGCGCTGAGCCAGCCGCGGGCTGGAATGTAGCACTAGGTTTCCGTGCTTGCCAGACTAGAATGTATATTCGTAGTCCTCACAGATTCGGAGGCGGAGAACGTCGAGATAAATGTACGGGCGGACCAAGTATGGGGAGGGGAGCATCCAAGCAGCGGGGGATGGCTGCCGCTATGGGGGCATGTAGGGGTCCTACCCGGCGCTAGGTGCGTAGTGGTCTGCGCGCTTCCCTACGCGACATTGGCTCCGTGAACGAAAAGCGGTCCAGGGCTTTTCTGTCGGGACTGCTTTGTTCCGTACAGCTGCCACCACTCCCGTGCCTCCGTGTCCAGCTTCGGAAATCTCTCAGACTGTAGCGCTGAGCGCGATGCCGGGGGGAGGGAATTTGTGGCTATCGGGAAGTCGTGGTTATCGTCCCCCTTTGCCATAGTACGCGTTGGCACGCGACACAGCGGAGAGGTGTAGCTGCAGCACCCCCTGCTGAGGCGCGGCTTCTCAAGGTAATCACGGTCCGGGACCATGCCTTCACGGAGGAACGGCCGAGAAAGCCAGCGCGCGAACGCTAAGCACGGAACACATGGCCCACGTCAAACGCTCAAAAGGGGGCGACCATCGGTTCGGCGCTTCGAAGTGTACGCCTCCTAAACACGGTGGTCATGCCAGCCTTTTGACGTGGACGAATCGCGCGTCTCTTTGAGTGGCGGCGTGCACAGCTCGGGTAACTGGTCTGTCCTGTGGGCTGAGGCGAAAATGGTACCGGTAGTCGGGCAGCCTGGCAAAGCTGGCTGCCGGAACGGGGGGTGGGTTAGTCGCACCGATTGATACGGGTTCGGCGGCATATGGACTAGTGACCACAAGTGGGCGTAATAGCCCACGTTTATCCTATGTCAAGAGCCCGCAATCTCTATTATTCACTCATCCATATCCAGCGCGCCCGGGCACGCGTCATAGCGAGGTCAAACTAGTTTCTGCAGTTCCTGCCCTCCAGCTTCGCCGCTGCTAACAGAAGATCACCCGGTACCCCAGAGGACTAACAGCGTCCCGACCACATGCCGTCCTTTAGCATGAGATTGAAAGTTCGGTGGCATACCTTAAGCCGCTGGTTGAGGAGTCTAAAAAGCCCCGTAACAGTGGCGGACATTAGTTAGGGGTGGGGGGGGATGGGGGAACGCCTTAACAAGGGGAGAGAGCTTACTTAAACTTATTCGTTCGACCTACAGGGTAGGGAGCCCACTCTATTAAGTTAGGCTTGAGATAGAACATTTCTTGCGAGAGGCAAGCGCACGGTCTCGCGCGCTGCGAGGCGTAGGGGCGCATGTGTTTTACTGATACGGCAACGGGGCTCCCTCTACGGTGATTATTGAAAGTGCCCGATTGGACGACGAATTGTGAGTGGACATCGCGTGACTCTACCTTGGCCTCACCCCCATATCCTTACGGGGCGCCGACGAGGCTCGGGCACCCGCAATATTCCACTAACCTCAGGTAGGACGCTGCTGCGGCCGGAATAGGCCGCTACAGGCTGCTCAGCACGGCTGGCGGTTGGTAAAGGGATGCTGAATGGGCGGAGACGGGGGCGCGAATGCCGAAGGTGTCTTGAGCCACGGACGGCTAATACAAAACTCTGGGTAGGCGACGGGAGTCAGATTCGTTTGACTAGACGGCATGTGAGCGAATCGGGCGGAGTACCGGGCGCGTGTCGTGGCAACGCAGGCGCCCTTGTAGCAATGGCGGAACACGGGACTAGGACCAGGTTGTTAGCGGATCCTAATCCCCAGCATGTGATTTGTGAAAGGGAGTCGGTAATCCAGATCTCGATGACAGCGACCTGTAATGCCATGTCATTCGAGAACCCCGTAAGCGGTGGCGCGTTCGCGTAGCCATCGCGGTGGTTCCGTGTTAGGGGCCCGAACAATCGGCCAGTAGGCGGGAAGTTTAAGCGCGGTTTCGAGCCGGGGGATGTCCGGCCGCGCGGAATCCGATGGGGTGTAACTGTGGGAACGGTATGTCAAATGGACGCGGGCAGCTGGGGACGCCAGCCGCAATAGGGCTTCTATGTTAACAATGGGTACGTGGCCCGTAGGGAATACTGTACTCGGACTACCACTGACCATACGAGCCCCCCCTGTTCGAGGTCATAAGTACCGTAGGCGACCGATAGACACGGTCGGCATTCACCAGAACGTACTCGGTTGCTAGTCTGCACCGGGATCGAACCTCCGCCTCCCCACAGGACGAATGCTACGTGCCGGGCTCGCGGCAGTGCTTGGCATTCAGGGTGCCGCCACCAGGGGGAGAGTCTTCATCGATAGAACGGTCTTCCACTTTGTAATGAATCAACAAGAGGTTGCACCCGGTCCTCCCAGTTGCGTCGGCAGGCCCTCTGCGCGCGCGAGCTCCGAGAGGGAGAGCTCGGTACTAACCGTCGGAGGACCGAGTGGACCGTTCCCCGATGCGCACAACCGCCTACCCGCCGCGTTAGCATGCTAGGTTGCGGTTCAAGCTGTGTCTTTAATCGCTGTATGGCCTTACTACCAGGGGCGCCCAATTGCAACCCCAGTACGAGTTCCCTATGACAAGTGTGTGACAGACGGTAATTCTCCTATACGTGCAGAGGTCTGCGGGTCTATAGCCTTGTTGTGGGAGCCGTCGTTACGTTACTGGCAACCGACCCTTCCAGGCCACAGGGCCAGTGCCAGCATGGTGGACGTATACGGTACTGAATCATGCTCCGTAACAGAAAGCGATCCGGCCACCACGCCCAGGCTAGGGATTTACCCAAAGTGAAACGTTGACTAGGGTGAAATCACGGCAGCCGGCGCCCACCCGGACCTGGTGTGTATGGTATGTCGGTACCAAGTCGCACGTATATCTTTTCGAAAACGAGACTTCGGGGCGTTTCCGTAGCGCCGCATCTTGCGAGGGTGCGGGGCCAGGCTGCGGAGCCTGCTATGTACGAACACAGGTCAACGACATGACTAGCGACTGCTCAACTTGACAATGGGAAGACAAAAGCTATAGGTACTGATACGGTGAGAAGGGCGAGTCTAGATCCTTAACTTTGGTAACAAAGTTCATTCGCGGATTAGAACTATACAAATGACCGACACGGCGTGGTAGTCCTATTACTCGCCCGTACTGTGCCCCACTCGGCAATAAAGATGCGCTCAGTAGCCCAAAAGAGCACGCTGCGGACCACAGGCGCGCAGATAGGCGCCACCCCGGGGTGTAGTAGTTACGTCGTTTGGGGTTTCGGAAAACGCGAATTTAACGCCTCCCGGAACCGTAGCACGACGCTTTACTAGCCGTGGGGGTGGGACCAACGTGTAACTGTCCCACGGGTGACTGAGGCTGATCCCGACCTTGTGACAGGCGGCCCGTGCACAGAAGGCTTGAGTGAGAGGCAAAACAATAATCTCCAGACTTCCCCATATATAGTGTTGCACATCCATAGCGGGCACTCCGCCAGCTGATACGCAATCAGCTTTATTCTGCCGCACCTGTTCGAAGTTGGGACCGGACAAGGAGTATTGGAATAACTCGGTGGTAATGAAGCACCGATGTCCGTGTAAATAAACGAGACGTTCTCTGCAGAGTGGGGTGGAGAGGACCGCTATATCGCCTGCGAGTGTGTGTGGCTCTTTAGCACCGTATGATCACTGTGACGGGTAAAGTACGTTGCATTCGGATCCTTCATGGAGGTCGGGCTGCCTAGGTGTCGAGCCAGCTCTCCCTATGCCAAATGTGTCTCCATGCGCTCTAGCCGTCGACCACATGCCCAAACACCGCTCTCGGGCAGTGCTCGTGGGCCAAGGACCCTCGCAGCAATGCGGCGATGACCGACGAGATCTATTTTTTCTCCCTCTCGAGCTTTTCACTATCTCGTGACGTGATCAGATCCAGGCCCGCGCGCACGTGGGTCAGTCGCACACGCTATGAAGAATGTGAACGGCGTTAGCACCGCAGGTTCTTGGCGTCGGCCAGCCGCACACCCACTTGTAGAGCTGAGCCCCGTCGGAAGGGCTGTGACGCGCCATACAACTACCCGGTCTCGTCACTCGAGCAGTAGTACGCATCGCCATTCTCCGACCAAACCGTAACGTAAGCGCGCACAACACCTCTTGTGAGGAGCTCTTATGTGTTTACTCGCGCCAGTACAGACTAACGAAGCGGGAGACGGAAGACAGAATCTAACTCCCACCTGTTGGATTATCTCAGAAATGTCGCCCTGATACCGAAGCTAAGCGCCTCCGGAGCCGCCGCTCCAGTACCCCGCCGCCTGTCAAGGGCGTCGGAATAATCAGGGGGCATACTGTGTATAGCCACGCAAAGACCTATACGTCATGGCGCCCCGATAGGTCTATGCGTGTGGTGTACCCTAGCGCACATTCCCACGGTATGGTCCCCCTTCTCGAATCGTTCCCTTTGCAGGAATCATCGCTCTGCCTGAGCATGTCAGGTAGTAGGCATACCTCACGTACTGTGGCGCGGGGAGACACAGCAAGCATACTCTCTTCCACACGCGGTCCGGGTTCCGGCAACCTCATCTAACACGCCTTTATGTAAGTCGGTACTCGCCACTTGCCATCCCTGTCTACCTGACCTCTTCACACCCGGTCTGAATACGCCTTTCTGGGGTGCACGCCCTCTGTTCTCGCGTAGCATCGCATCGATTCACATCGCTATGGGCCAGTCGCAAGTGGAATTCCTCGGAGCTACCTGACAGTCATGACCGCCCAATTGTACTGCATCTGGCCGATGATTTAGACCGCGCGTATGGGCACCGCGAGTTATCTTGCATGACAGCGCAAGGTTGGAGACCTGTGCGGGGAGCGGGCCAGCTTTTAGCCCTTTATCGCAGCATCGTAACCGATGTTGTTTGCAGCGGGGAAGGTGCGTTGAATGTCTGTCAGGGCGTACCTTATTGCCCTCCGGATTACCAGCAATGGGGGCTGGCCCCATATTGTTACCGCCTTTTCGGAATGGCTATGTAGGTTGTGTGGGTGCCGTGCTGAGCTACCTACGCACCCCCGGTAATCCCTTTCAGCCACGTTGTAGGGATCCTGCATCGATTATTCGCCGACACCATTATGCGCTGATGGCTCCGGAAGATCCCTTGTTAAACCTATCCGTGGTCGGCCCACGCCACCGCGACCTGGCATGACCGGCCACGAACAGGGGAGGTGGTCGCACGAACTTAGGGGCGAAGCGCATAATCGTTCTCTTCCCGCCTCATGAGGGAGTCGGTCAGAGTCTGGAAGAGCATCGTCGAAGCTATAGCGGAGAGTACGGCTCGGTTGGAGAGAGTGGCGTAGGCCGGCGCGGCGGCCGGGTGTTCGTGCTCGACCCACTAACTAATCACAATTACTGTGACTAGGCTACCCATCTAGCCGCCTAACGTTAGGCCTGACACGCGAAGTAACGTAACGGAAGCGCTCTCATCAGGGGAGCAGTCGGCGGAGACTTCTGCTGCGACCTCGATCACCACTGGTTCGATCGACGATATGTGCTCCAATCCCGTCATAACAAAGCAGCGCCCTCCGACTCATCGTGTACTGGCCTCGTATAGAACGTGCAAGCAGACGCCGCGCGATTAAGTTTTTCACTATATCTTATCGTGTCCTGTTCATGACCCCTACTGAGTTGATCTATCAACATAACGTCGACGTATAAGGCGTCAAATGCAAACGATCCTGACCAGTTCCGCGACCGAGGGAAAAGGAATGCCCGTAAACGCTGCCCAGTTCGCGCCCGCCGGGCTTGGGGTCAACACCTCTTGGGCCAGCGACCGACAGCCGTGCGCTATCCCGGAATTGTCCGGCCTCAGACCTTGTCTGGACTATGTGACTCGAAAAGCCGGACTCTGGCGCCACTCTAGTGTTCCAAATCACTGGGGTAGAGTTGGTAACAAGTAGGGGACAGCGCCATATTCTCTGATGAGTACTTGGTTGCAAGCCGCGCGAGTTGCCCAGCAAATTCTAGTTCTCGTGACCATCCTATGTCGGGACCCGGGACAAAATGTGATCCACCCGTGGTGTTGGCGGGGTCGCCTACGGTAGTAGTGTTGGTAGTTTTTGCTTTGTGCTGCGATTCGTTGCTGGGCGCGCTCATCCCGAGGATCCCGCCGTCGGGCTGAACGCGATTTGTATGCCGAACGCGAACAGTTCGCGTATGGGGCACACCGCTAATGAAGGATCATCAACGCCCACTGTGCGTACCGTTCGAGTAGTGGGTCGATTTCCTATACGTAACCAGGGTAGCAAGTCCAAGTCTGTGGCGGCCATTGGAGGACGATAAGAACACGCGTCCTCTTCGATTAACCAAAGTATTTGTCCCCAGCCCCCCATTGCCCTGGGCGTCTTTGTTGAATCGTAACCACCGTTGCGTGTGAAAGCTCGGGCCGGCTCATCGTCGGGAGTGCTCGTTGTCGTCTGGTCGTTGCGGAGGCGTGGTCTAGGCGACAGGGCCCTGCCGCCGTCGCCCGCCTACGCACCAGGCAAAGCAGTACGGACCTACTCTCTAATTCCCCGGGTAATCTGCTTATCGTGCGGTGCAAATGCACATTCAATAACCGTTTGGTAGCGGATCTCCTAGGTATCCTGGGGCCCCGACCGTTTGGGAATTGTCCTGACGGAGGAGCGATCGGACGAGGTTAGAGATGCTCCTACTTGATCCTCCCTGACTTTTTTGCGAGGCCTGACGTGACCCGATACGAAGCAATATGAGTTAGTTGTCGTGAGCAGGCACAATTCGCTATCATGAAGGTTATAGTGGTGGTGCAGGACATTCGGAGACGAGCACGCGAATGACAGCGAGGCAGCGTGGCGTCAACGGGGAACTAGTGGGGGAGATCTGTATGACAACTATGGAGACAACTTGTTGGGGACTGGATGGGGCCAAGAGGGCTTACTCCTTTACGCGGGGATCTTTCTTTGGGGTGGGCGCAGGATCGCCCAACAATTAAATGGTGGTCTCAATCCCAACGCAGCGGCTGCGAGCTTGGGAAGCCTGTGTCCCAAGTTGGCATAGAGAGAGTACCGGCGCTCTGTGTAAAAAGGAGCACGTCGCTGTGATCTGAACCAAACTCATAAACACTTTCGGCGGATGGACAAGCTGCAAGTACGACATTGTGCTAGCTTTCTGGCAGGTGCGGCCGTTTCAACAACCGGTTTGCGGCTTCAGAGCTTTATAATCGCTATTGGTGCCTGTATTTCCCGGTGTGCGGGGCGGGGTGGTGCTAGCACCCTATGTGGGAAAACCGTGCGCTTGGCGAAGAATACTAGATTCCCCCGTCACTGCATAGTGCGAAACGTCGAGTCACGTGGGACCAAAGCGACGGCAGGCCACGTGATCCTTTGTCATCCTGTGTCGCCATTCTTTGCGCATGCCGCCACGATCCCGAGAGGCCGTCTCCCACCGTGGGCGCCTCTTGGTGATCTGGCAGTGTCAGCCCACCTCGTTTGCATGCAGCTAGTATTCGCCAGGCATGAACCCAGGAGGATCCCATTTTTTATTGAGTGCCGATGACTGTGGCGAGATCGATATGGAGCCGCCGTAGGGGTATCTATAGGTAACTGGTCGACTTGTGAGCAGTGTGTATCTATGTAGTACGTGGCGCGCCGTCCGAGAAGTTCCTGACGGCCGCATCCCGCAAGCTCATAGAGTCTCTGCGCGTGCCGGAGACCAAGTGTAGCTTTCAAAGTGCAGTGCGCGCGCCGCCTACGCACACAATCCTCGGCCTTGTTGTGGAATTGAGTCTTCTGGGCCTCCCAGGCTGCCAGTACTCACGCGCAATCAGTGTCGGGCGGAGTCATAGCGGGAGCGCGCGTGACCAAGCGCGCTACCAGTTACGATGTTATCTGCTGCCCTGGACGCGTGTGCCACCATTTAATCGCGGGCGGTAAGTTATCGGTGATGCCACCCCGGGAGCTAATCGCCGCCCGGCTGGAGTCTACCTGATCTGCAAGGACGGTGTGTATGTCTTGTACTGAGCAGCACACCGAGATGGTGAAGTAGATTGTCGACTTGCATACCCGACCGCAAATCAGTCCATGTCCCCGGACCAAATCCTGCACTCATCCATTCGAGGGGCAGAAACTCGCGGGGTAGGCGGATGTTAGATCACCAGAGGGACATTGTGAGATAAGTTCGCGTACCACCGCGGGTGCATCGCACCGTACCGCCGGTAAGGCGGCTCTAAGCTGAAATCCCCGAGTGCGCTCATCTCTTCACTGCGCTTGGCCTTGACACCGGGACCCAGCGTTTGCGGCGAAGTGTGTGTGTTTTTGTTCGCTACGATTTGTCCCTTAGCACGTTGCTACGGCACACCCGGCCGCGCGGATTTACCGGGGCTTTACGCTGGTTGGCTGATGGCGTAAATTCCTGCACGAGCGTAAGGACGCTGAGAGAGGTTTCGACACCTTGGCCTCGGACTCGGCATAACCTTGCGCCCCTGACATTAACCTCGGACACGCTCGCAAGTGACCCGACAACATCCCGCCATTAACGGCCCGTTGTTACCGGCAACTAGAGCGGTTGAGGCCGGCTGTTCTACCGGGCAAGTTTACAGTCCGTTTTGGCCGCTCACTCCTACCGCTTGCGACGCCCGTTCAAATTCATGTCGGTTGCAGGAACACAACACGAGACGACTTGAGCCCCGCCGCTCGTCCCACGACAGCGGTTTCCCCCGCCGCCTAGGGAGAGATGCCTAGGGGGGAAAGAGTATGATCTAAGGAGGTGTAATAACACTTGACCAAGCGTCCTGTGCGCGCCATCGTATCCGGGCGCCTCTGAAGGCTTAAGCTCATCGGTGTGGCGGCCGCAAGCGCTGGGGCGCGTATAGTGCCGCTCAGGGTCAACGATTGGGACAACCTTAGCGCACTCCGTTCTCGTTGGGTTCGCGTGCACACGGTTTCCACTACGTCCTGTCGGCACCGTCACAGCGAACCAAGTACTAGCGACTGGGGCCGCCGTAGATCCCCCCCCGGGGAGTGCAATACACAACCGCGCGAGTGACTCTAGTTCCTCAGATTGAGACCTCTGCCTGGGCTTCTACGTCGCATTATACACAGACTACAATTCGATGCCCCTTAAGACGTGAAAGTGGACGAACTGCGCGGCTTAAGCAGGACCGGGGCAGAATCCTGTCCCTGTACATGCCGCACTTCACTGCTATGTATCAATACGCCGCATCGTGCCGGAGCTCGTGAGTGCGGGGACTCCCGCTATACCGCGTTGCAAGAAGGAGGGGCACGGCCGGACCTCAGCCGCCGGGGGACGACAAAAGTCGCCTGGAGTAGGAGTGGGAGCCTTGGGACCCGGGGCAGCCGGTAGGGGACGGTTGCTTGCTTGGGCAGCTCGGGCAGCACAGTCATTCCTAGCCTGAGGACCAAACACTGTCGGACATACACGCTGGCGTCCTGGCACTGAAGTTGGCGCCGCTCCACTTTCCCGTCAGCGGCCTGACCGGGTCGTGTGGTGGCGGGCGGCGGCAGGCGTAAAAGGCGCCGGGCTTACACTCTCCGGCTCACGTAAGTCTCGGGCAGTTTAGCCGCTGTGGTAGCCAAGAGGTTCGGTGGTTTGCAACGTTCTCCGCTACTCGACAATGAGATGGCAGGCGCGGTTGTCGCGGACCTCCACCTCGCGGGAGCATCTCAGCACAGCGAGTTGATTCAAAGCTGATTAAGTGTAATTACCTTCCGTCAGGATCGCTAGCCCTCATCACCCCCGCGACGTTTGATGCCCCTGCGTTAGATAACGGTGAGCTGCTCCCTGGGGAGGCTTTGCATCCGTACCGAGGTGCGTAGTCCCTGTCGGCTGCCTCAAGTATGGTGCCCATTCACTTTCTAACTGCACAACAGATACTATGATCCTATGACACTATCGCCGGTAGCTACAGTCCACGCCAGCCTCTCCTGTTTGCGTAAACCTCGATGCAGACGTGCTGCAACGGAAGTGCGGCCTCATATGTAGAGTAGCTGCAGAGCCTCACCCACGCCCGTGCTAGGGTACAGTTGCGGTTCTCAATCCGAAAAACTGCGGGCGGTCTCCCTAATAAAGGGTGAGTTTCACAGAGAACAGCTGAACATCGGGGCCGCACTGGTTTGGCATCATTAACATAGGCCCCCTCGTAGGGAGTCATGAGCCGAGGGTTTGTGATCATCAGGGCCCGCGAGTTTGGACTGCTTTGCGACCGAGAGCCCGGGCCTGGCGTCGGCGCCATTAATCGGGCCTACGACGTGACAGTTCTCTAGCCGCTTCGCAGCGGTGGCAATGTAACATGCACGAGTGACCTTCACGTCTTGGTGGTCTGGACTCACGCTCTGACAAACTCTGATGGAGGTGCGTGCCCGTCTCAAGAACATAACCTTTTCTTCAGCGCTATACGAATTTCCTTGAGACCAGCTTACCCAGAGAAAAATCGTGAGCTCCTGTGTTCACCGTGGCACGGCTTCAGTCGACCTTTTGGGCGGCTGCCCGCTTATGCCTGGCTGCGTATGCTTCGCTTGTTTATAGTATAAGTCGAAGTCCGGCATCCTAGCTGGCCAGAACTTATGAGGTGGGTAAACGGAAACTACTAAGGAGAGGTGGTTTCTCGGACAGCCGGTACACATGTCGTAAAACTTCCAAATGCAGCAACCTCACCAACTAACGGATTACCGTGTGAATCAGGCGGCCACGGCATGTCTCGGTTGAAGGGTGTTCCCTAGTACCTAGTACAATTGCTTTGATAGGCAGCTTACATTCCACCCGGCAACCACCAAAAGCTTTCATTCAATATTAATGTACGTAGCCCGTTCGGACTACCTTAATCCAGAGTAGGTCATGCCAGCTAGTGCACCCCCTTTGTTTGCGCTTGTTTGCTCACTTAATTTAAATACTGTGGCTTGGACTCGGGGGATTGAGCTGTCACCGGAGCCCCTGCCACTTCGGGTGGGGTAGTAAACTCAACCGAGGTCGGCCAACGAGATGCGGATAGGCGACCACAGCAGCCCGATGGGCGTGCCGCAGTGAGCTTGGGCGTTAAAGTGAGCGTATTTGCGAACTAGCTCACACAGCCGGGTGCATGGGTGTTGGTTGTTGCGCAGAGTCGAGCAGTGGGAACCGTGTTTGGTGGGGACCATCTACAACTCTTCCGCGGCGGATTGGAACCTCCACCTGCCCGGGCAGTGTCTTACACCGCTAGGAGGCAAAAAAGTAGGAATAGCGCGAGGTCACGCGGAACGCAGCGCGGCGCGCAATAATGGAGTTCTGTACCACATGAGCCATGGCCACGATGTCTCAGGGGGCCTCGACTCTGCTCGCTGTCTCTTCCACCGCCCCACGCTTCCCAATGAGCTCCACCGTCGACGACTGGCCGCGCGTCCGCCCCGCGAGTGTTGAACCCAACATGCTGGCTTGCTTTTTAAATTATAGTTGATGCTGCACGCGACCACATTGCTGGCACACATTGGCGGCCCGCGCGTCTGGACGACGCCCCTCGGCGATAGTGGGTCCTCTAAGCTAACACCGTGAGCCTGGCCGGGGCCTTAGAAAAACTGCGGGGTCATAGAGGCGAGTTATATTCAGCAGCCCTAGCACCAGTGAGGCCGAATAGATCCATCTGGTTACGTGCCTATCTTTATATATTTTGGCTTTGCGTGCGTGGGGTGCCGGAAGCGACTCTAACACATCTTGACCCTGCGTTGATGCTAGTCACAGGCTCACCTCCCCCGGGCGGACGCGCATGCCCCGGCATGAACGTTAACGCCATCCTTCCTGCAGTGCACCAGTCACGATTGGCGCATATAAGGATACAAGTGTGGCTAATCCTCCCTGCCCGGACTGATGAAATCCCTCTTACAGGCCCAGCGGTCCGGCTTTTGCGACGGATCGGGTCGCTACGTGTGACCGTTCGGTGGGCTGCAATACCCGCTGTGCGAACGAATGGTTCGCGGTGCCGCACCTCCCGGCGCTGCTAAAGACCGGCCGTACGCGTTCGGCCTAGGGAATATTCTGAATTTGCCAGCTTACGCCGCCGAGTCAGCCCGCTCAGTACCCCTCGCTAATGCTCTTGTTTGTTGCTGTAGCGGAGCAGGGGGGTGATGGGACTGGCCCAAGAATTAGCTAACGGTGGGGCCTGTTTTTTAGTGCTGGCCTGCATCCGTCTAACCGCAGTTTCCATCTGGTGGGCATGCGCTTTATTAACATACTAGCAGTCCAGGATGCATAGCTTAACGCACCTTCAACTCCCTTACCCTGTGTCACTCGCCGGGGGAACATGGGTGAGCTCACCTAGGCGGAACATCGCACGATAGAAGCCTTATACAATGGACGCAGGAGGCGAAAGAGCCAGGCACGCGTAGTGAGCTTTTCATTTGGATGGCTTATGTTTGATTTCAACAACCGGCGCTCCGCCGTCACTAGCGAGTCTACAGGCAATCCCGAATCAGCGCCAACCGCATGTTGAGCTGAAGCTATCTAGCTGCTGCCCTTGTGGCTTCTATTGATACGAAAGGTGTTGCAAGCACCAAGTCTGACGGGCTACGTTACTATGCTAAGTTCCGCGCTGGGAGGGCCATCTCCGTGACGTTAGAGGCATGCTATAGCAATTGTTATGGACGACCGGGGAGTGATTTAGTACAAGATAAAACTTCCGCTATTTGGTGTGCGGCCTAGCATTCGGCTTGCGCTGCACTTTCGTTTTTTCCTATAAGAACACCATGCATATCCATGGCCGTAATTTATCCTGATATACCATGCGCCATGGAGCGTGCACGTGCAGACCGATGCTCGATCTTGGTCTTCTCTCGAGAACCGGCTAGCAAGTCACGTCACCGGGGGTACATAAGGTAAGATAAGCATGGGGGCTCGGGGAAGTCCGACGGAATACTACTTGAGAGTTGGCAAAGGCCCACTGGCGGTGCTTTGCTATGGCTAAGCCCATGGGCCCAACTGTGGACTCCGGGTGGGTTTGAACGGTACATAGTGGGAGCAATAACGCAAACAGTGCGGCACGAAGCATCGCAGGCCGGGGCCTTGTGAAGCACGGAAACGACGGTGCGCCCCTGCAATTCGTGATTTGTTGTCGCATTCTGCTCTTCCTGGCGTGTAATGGGTGGGCCGCATCCGCGATGACACGCATCCCGGCCTGCGGAGGTACTGCGCAGCCATGAGTCGCGCTAACAGAGGTTCAAGCGTACACCACGCCCGACCATAACCTGAGAGGGCTATCCTCTGCGTTGGCGGCGAGAATTTTCTCCCACTGTCGTCGACGTTTTGCACTGTGGTCCATTTTGTTCCGCATACTGACACGACTATTCAGGGCTTCGGCGGCACCCGCCTCCCTGCCACGCGATCCTACGTGTTGTATCGCGTATTGGCCAGCGACGCCAAGGCCTTCTCAGGGACTGGGCGAGGTGATCACAAGCTGGGCGAGTACAGGTACTGGGCGTAGCCGGGGTTGTCGCTCCTCTCGGCACGTTCCGCCTTTTATCTGTTAGCGCGGCCACAAAAGGACCGCGACCCCAGGACCGCATGCGCGGCTCCGACCGATCCGAGCATAGGGCAAGGCCCGGCCGGGCTAGTGCCAGTCGACGACTCAAGGCCGATCAGTGTAAGAGCCTAGATCCTTATATATCCCACCCTCTGGTTCCTACTAGGATGATGGAACTTAATCTTCGCCAACGAGTCTGCTGTCTCCCCCTCCACCGCGTGTAGGGGGGTATTCATGCTTAGCCTCTTTGTCGGACACCACTTTGCTCCTTTGGCCTCTTTACGGACGGTCGCAAAGCTACAGTGTGTGCCTATTCCGTACTCTCGGCTTGGCGCCCCGTCGTCTATACACGACCGCCGGTAACATCTCAAGCATGTTGCCCTTCGGAATGGTTCCCTAGAAATCGTCGGTACTTCGTGGTACTGCATTGCCGTCTTCCCGGACTTCGGCCGGGACCGCTAGCACCAGGCTTGAGCTCAAGACAAAGTTCCCGGCGGGCCATTAGCCTTGCCCTGAGCTGGGCTCTCACGAGGACTGTGGGGTAGTCCCGAGATCGGGTGGACGAGTGGAAGAACACTCTACAAACTCCGGATTGTTCTGTAACTTTACCGAGGCCTTCGCAGGGCACTGTATGGGGACGCTACCTGAGGAACTAGGTAGTGTCCCAACAGGTAACCTACGGTACGGATATCATCTCCCACCCCTGGTGGACAAGGTCCTACGCTCGAAAACCGGGATTGCCTGGACGTCAGCAAAGAACGCGGGCTGATTCTGCCACACGTTTGTCTGCGATTCTCAACGGGCACAAGGCCTTTTGTCGCAGATCTCCTAAGCCCGAGACACAGGGAGCTTCCATTCCATTGCACGTCTTGGAACTGCAATAGCTCGTACGGGACCGCTGACGGTCGAGACTCGTGCAGTGTCCTCTTACCCCTATTCGTTGGTCACTTTTTAACGCAGAGGTAGGGGCAATCTATAAGGCCTAATCCAGCGCCCAATACGCTGTATACCGAAATAAGAGTTTCAGTGAGGAAACGTGTCTCAGCAGGGGTCCGCCGCTTTATCCGGGGGTACCGAGAAGGATGTGGCACTGGTCATAGGTACGCGTCCGGTCTCGTAGGCGCCCGCAGGATCGCGGCTCAACGACCGCCCGAGTGGCTGATAGGGCCGCTTGGGGAGAGTGCGCCGTTTTGTTGTCGCCTTGTACACTTCGCTCGGTGGAGTGCGCCCCAATGCTCGCATCGCGTAGGTACCCGCGGCCAGCGTTATGGTAACTTCACAAATTCCTCCAGAGCAAATCACACGCCGCTCGACCTAACGCGCCGCGACCGTGTTATCCAACAACCTCAACTCACCCGCTGCAAGCATGACTATCGTACTGTCTGAAGTGTACCATTATGCCTTGCGGCGTCCCCCCGTCTCCGATGCCGGCCCCCTCATCCGAATTAGATGACCCGTTTCCGGGCGGCTGGGGTGAACGATCGTTTCCCGATTGGAAATGTTACGCGCAAGCGTCCCGATAAGGGGCGCTTGAGGTAACGTGTCGTCATGCCACACTCAAGAGGGTCCTCTTCCGAACGCTGTAGCCTTAGCGCCTTCACGCTGAAAACGTCGGCCAGGGAGCCTGGAGGTTGTGGTACTATGCAGATTTCGTCCCCTCACGTTACCAACCCTACCCTCCAGAGGCCGTGGTTATGGTTAGGCCGCGTAGGGTATGTCTGGTCCGCATTAACGTTTTGCGCGTGCCCCACCCGCCTTGTATCGCATAAGTACCAGGCGGGGGTTAGGAGGAGCACTCCCCCATCTACGCGCGGGGCCACCCGTATTATGCCGCGGGGAATCTCTTTTTAATGGCACCCTCGAACTCCCATGGTGGGGTGCACGCCGCATCTGACCGCGGTAATCACGTTGGATTGCTGTAGTATTGCAGCCGACCCCACATGAAAGGAGGCCCCTTCAACAGGTGCGCGATGTGGGCCAAAGAGGCTACAGACTTAGTGGCTAATATACCCATCAGCGGGACACGATATGACTCCTGGTAGTAGTATTCTGGGCACACCAGTTGCGACGAGCGGAATTGGTACATACATTAAGTATTCGGCCCGAGAGTACTAGACGCTCTACTCTAGACGCAGCGGGTCCGACGCGAAAGGAGGTCTGACCAGGCCCGGGGTGGTGGCTGCATATACGCGGCTGAATGGAGACATACAACGAATAAGTTGGGTTGCAAACAACACCAGCACGAGTTACGGGAGGCGTCGGTGCTTTAAGACTTTGACGCATTAAGGCCCCACCCAATCCCTCCTGACGAACGACTGACCGGATAACCGGTGGAGGGCAATCAGACCCCACAAACCATCGAGGGCACCAGCACTATCGCCCCCATCAGCCATTGACTAGAACCGATCGGGTCCTGAAGCCAGCGGCATATGAAGAGGGAGAGTTCTGACTACCCCTGCCTCCGACAGCTACACCGGTCTCGACAGCGTGCGCGCCTGTTCGCCGAACTTACCGCGATGGCGTACCATTAACTTTTGCGTCCGGTGGACTTTACGAGCGACGTCTTGCCGTCGGAGAGCCCGATACGGAGGCGGTCGTAGTGGCAGCCTGGCGTTATGGCCCGCACACCACGCCCAGACTGGCGCGTGCTTTCGTTGACCTTAAACATGCAAATTGCACTGGAGCGCGTAACTTAGCTCACAAAGCTAGCGGGTGATCGCGCCCGACGTGGTATGTTTAGCCTGTACGCCACGGAACGGTAGTGACAGATAGTCTAAACCGGACGGTTGTTCTGGCCCAGCCTAATTGCTAAAGGCAAGCAACGGAGACGCGCGCACCCGGCCTGAGCGGTCGGATCGGCGTGCTTAACGTTCGAGCAGAGAGCGATAATCAAGGTTCGTATCCCTAATCGTCTAACTGTGGGTGCCGGGCCATCGACGATGGTACAAACGGCGGGTCTCGACCTCCTTCGCGCGATGATGTTACCTACGGGCATTGCCTCGTGCGAGGACCACCAGCTATTAAGCGTAACCGTTCGGACTTGTATCGACGCCTTTACGTCAGCGCTGAATGGGGCCGTGTTTTATTCGACGCGATCGGGGAAGAGAGATTTGGCCTAGCTCACAAGGACCAGCATAACTAGGGGATTCCATGGGTACGCACGCTAGGACATGGTTTAATCAGCCTATCGGCCGCGAGTCGCTACGACCTTCTGGATTACGTGAATAAGAGTTGCCGCTGTACGAGGCCTCCACGTACCAGGGTACATTAACGACGCTTTTACCACGGGTACCTGCCTCACCAGAATAGCAGAGCAGAAGGCCCCCCGCCGCCGAAAGGCCCGCGGGCGGTTGATTAGGCCCGCGGGTTGAACCAACCGAATGTACGGGGTGCGCGAGTTATGACTGCACGCAACATATCCACATGCCTGAGTGCCATAAATCCTGCATGTCAGCAATCCTTCTGGGGATGGTTCGCCCTAGGAGATACCCCGTAATCAATATAATACGATTCGGTCGAAACGAAAGAATCGCGCACGACGCACGGGAGGCTATCAGGCAGTCCGAGTCCCCAGACAACGTAGTGGTGACGAGCGTTGACACGCCGACGACCCGCAGCGAGCCGTACGTAAAATACCAACTGGCAGCTCGACTAAAGTCTCGGTCGTCATGGGTTGTCCCTATTATCGCTTGCGCCGTTGGCTACGCGTTTGCAGATAATGGTTGACGGGCTGTCGACAGTCTCTCCACTCCAGGTGTACCACCGCCGGATGTCGCCGGCTTTTAGCATGTAGCCGTAAGGTCCGTCGTATGTCACCACCTAGCCAGGTATCCCGAGCGCAGGGTGCGGGCAGGCGGTCGCGCAAAGCCGCGCTTGCTCATTCTCGCCCTTAGCCGGACTGTAAGAGTCGGAGGAAGTTGTAGTCTTGGCGCGCCGTCAGAGGGGAAGCGTATCGGGCGTAGCATCGCGGGGCAGATGTCCATGAGGCAGAGCTTGGTTTACTCGGCTACAAAGAAGCACCGCGAGAGAGGACCAATGCTTGATGCAGAAAAACAGAATACATGAAAGCAAGGCGGGGAGCAGCAACAGTGCCATTCTTTGGAGTTCGCCACTCGTGGCAATTGGGGCACATCGACCTGTTGTCTGCACGCTAGGTGCGCATATTTGTAACCACTGGGAATATGTACGGCATGCTGTGCGGCTCGCGAATCTCTGAAAAGGGGAAGCCCCATTCAGTTAACGGCAGCATGGCAATATCGCGAGCAAACGACCGACGCTGTGGATCACTCAATTCCTACCGATCTCGGCGCAGGAGCGTAGCCCGTCTCCGCTGGCATTATTGTTAAATGTAAAAATAATCTCTCTGAGTGCGTCACGGAAACAGGCCGGTAGGGGATGACCGACCCAGGTATCGAGCGTGGACTAGCGCCTCACCCTAGTCAACAGCTCTTGGGTGATGGGAACCCCCCCACGTTTGGGCTATACCGAAAATCTGAGAGTCTTTTGTAATAACCCGCTCTTGATCTTAAGTCGCATCGGGTTCCCAGATGAATCGCTGCAGCAGGGGCTAGTGTCCGGGCTAAGGGGTAAGCTGACTAAACAAACCTTTTGTCAGTGCGTTGCGATCCAGTTAAAGGCGAGGGCGCGCCCGAGTTCGCCTCGATTTGGTAGAGGTGACACGAGCACCCATAATGTCGCATTAGTGAGACGGGAGATGGTAGCGTTGTTGGCAGAAGTTCGCCGTGGTCCGTTTCCACCGACACCGTACCTCGCGCGGGCAGGACGCCTTAAGACACGCAACCCCTGTTGTGCTCGCCGCGCCTTAGAAGCCAGCCATTGCTTGATGATCATTAACCGACGGAATGATCTCCATCGTACCGTTTGCTTGCCGAAGGTTGAGTAGGCCAAAATCGCGCAGACACCGTCACTGCGGCCTCCTGTACCCCTTGTCCGTTATTGCTATCGGCATTACGTTATGAAGAGCGTGAGTACTCGACAGGGGGCCCTTACCCACAGATCGCACTTAGTGTAGATACGGCTTCTATGGGCTTACTCAGGTTCGCACATGTCTCCCCGGCTGGGCTGACCATGCCCGCTCGTACTCCTTACACGTGTTAGAAAGGACGGGAGAACGTTAATGTCAACACCCCGACCAAGCATAGGTTCAGTATAGCGGGTAGTCCGTTCTGGAACATAGGTTGTATTCGCACAGCCTGTGAGCACTGCAATCATGTCCGCCCTCCGGGAACTCCGTTTGTCCACCTGCACCTGCCCGAGTATGATAACCCACCGTATCCATGGCGAGGGGTCAGGCACATAAGCGACACCTGAGTGGACGCGTAGCGTGGTTGCCGGAGGCAGGTTGCGTAGCTGGGCACAGCAGCCCCCCAGCCAGCCGCAGTCCCCTTGCGCCACTATCCGTGCCGAGGACCGCTGGTCGGTGTCACGCGCGCCACGCGTCACAGCTAGTCCGGCCAACCCGAGCTTCGATTCCCCGACACGTTACCCCGGGCTTGAGTGCAACAGGAGTAGCCCATCGCCTGTGATACCCCGGAGACTAAGCACCGCTTCGCGATAGATGTAGACGCGAGGTACCCCGCCCGGCGATTGTGGCATCCAGGGACGGTCCCCAAGCGTACTGGAGATGAAGCAACGGCTAGGATGTCGCCCTCTAGGGGCTGACTATCATCGAAGTATACGCTATCGAAAAGGACCCCCACCTCACCACCCCCATAATCGTCACATCCCGGGTGATCTTGCCTATCTGTACAAAGGCTTGGGTTTGGGAGAAGCGTACCTAACCTTGCTTGGGGACACAAACGGGGAGATCGCGGGTGCGACACTGTTGGACGGGACCTCCTCCTGTGCTGAGTTGGCGGTCGAGGAGTCGTCACTGAGCGCGTTACGGACCAAGATTGGGGGGCACCTGGCTAAAGGGTTCTACGGTCCCGCAGCAAGGCTTGCGAACAGGTTCGTATCCTGAGTTTCACGAGAAATCACGCATGCACTATGGCTCTGCAGCTATTACCCTAAATTCCAGGCTAACAATTTGTTTATGTTAGCGCTAAGTCGTTCTCACATTTACCTGTACGCCGAGTCGTGCCTCAGCCCTACCCAGAATGGACGCGCCGGTGTATGACGATTTGGGCAATGTCCCTTTAGCGTCGCCCAGCCTGTATATTGCCCAGGCCGCGGGATACACGCCTCCCCTCTGCTTTTAGCACCCAGACTTTCCCACTGAAATCGTTACGATGCATGCCACCCGGGGTGAACCTAGCTGGTGCAGGTTAGGTACCTGGAAATAATAACGACGGTCCCGAACAAAATCGGTCAATGTTTGTGATGTTGGGCCAGCCGGGGCCAAACAGTGGTGCGCCATCTGGGATGACTCCGTCCAATCTAACCCTCTCACGATATGATTGTCGTTTCACCCTCCGCGCTCGGTACAGGGGTGCGCGATCACATTGGCAACTGCTACGTGTGCTGAGGGGTAAGTCGGACTATGGTAGCACACCGCCCAGGCGGCGGGCTGTCCCCATATAGACCTGCCCCCTTGCTCTCCATTCTCGGCGCGACGGCCCGAAGCACGAGCCCACCACGGAGCCCGACCCGACGGGCTCGTTTGTACCAAGTTAACCAATTGCACTGTGAGTCTCCGCGAGCGGACAAGACAACCGCCGCCTTCATCCCAGCAAGGCACTCAGCGGTCTACACCCACGAGATGCAGCCCAAACAGACTCATGTTTGCAAATGCAGCGGAGTACGAGGGGTGTTGGGGAAGCCCTACAGGCAGTTCGGTTGTATTCAAGAAGGCTAGGTTAGACCAGTGAAAAACACAATTGCTAAGACTCCGTTTCCAGGCCAGGGCTAGCTCTCAACTGCCAGTGGTGGCGGGTAGGTCCCAGATGGTGTTTGTTTTGTTAGCAAGGTCATGTTCTCTAAGTTACCAACCGCTTTGACCGGCCCGCGTCGTACTCAATTACCATTGCCCGCGGAAGCGTGTGCATCCTTGACTGCCAAGACACCGCTCCCTCTCTTCTGGTGTTTTCGCGGTGTGGCATATGTATCGCGGGGTTATATTACGCTAAACAGACATTGTAACTCATTAAGTTGACGGCTCCCCAGTACAACTATGCGGTTCTAGTTAATGCCCATTGATAAGGGCTGATCAAACAGTCGACTTTACCCCGCTTCGTACCGTATGCGCTGCGGATGTCCCATCCTGCCCCGGCTACGGCCTGCTCGGCAGAGGTTGCCTCGCGAACCTCTACTACTCCCTCGGGTTAGCCGTCCGCGAGTCCCGGGGAAGGCCATCCTGGAGTACTGAGGCAAGACCAAGTCAGGCTCGGGTGCCACCAGTTTCTTTAACGGAGAAACCCACTGCCCCGCCAAGTGACCCCATACAGCCACACGTAGCGCCGCTGTCTTCCCAGTTACGCAAACGCCTCCAGGTGCCCGCCGACGCGCGCACTCGAGCTCCACGGCCCGGTCCGTTCCGGAGGCCCCGGGGGGCACGCCGCGGTCACCCGTCGCAGGGTAACATATGTTGATCTCGTGCCCGACATGCTCCCTGCTTTCCATTGCCGTACCCCAACCCGCATCGATGGACAACGCATCCCGATCCTGTCGGTTACCTTTCTCTCTAGCAGTTTCATCTAGCACGCGAACAACCGGTTCCCGAGGCCATACGGCTCCCACTGAGCCCCCGTTATCACTTAAGCCCGAGGCCAGTGATCCACAAACGGGCTCATGACAGGCGGATTCCTCGGAGCCTGGAACACGGGTGCATCCATGCTATGTACAGGAGGAAGCGTCACGTGACACTGCCCACGGGAAAGATGGTGCCCCACCTGTGGAGTATCCTCAACGAGACTGCAGGCAGGCACCGGGCGTCACGGGAAATATTTGGGAGACCTTCGGCCTGTGCGTCCCTACAGACCCCGAGTGGCCTTGCCGGCGTCGGCTTAGGTTGTCTACGGTACGGCACGACATGGTCGCGGTAGCTGCGGCGTCCAAAACTCAACGGCTTAGTGACCCAGGAGGCATCTTTGATGACAATACTCAACCTCAATCAGCGGGCGGCCGGGGGGAACACCGAATCTTTCACAGTTGAGGTTCGCTGCAACAAGCGGACAGATGCAAGGCAAGATAACTCTTTACTGCCCCACACCCGCGCGGAGGCACCTAACGTCCATGATACGAAGCATGTCAAAAGATGAGGGACAACGTCTAAAGACCCCCTAGACCCCGCCCGCTTTCGTGGGACACACAGCGACTAAGCGTCTTCCGTTCTGACGCGGATAATCGCTGCCTCGCAGACGTTAGGCACGACTCCGGAATGCGATTCAGGGCCTTGTTACCCGTATTGTAGCTGATTACTCAAGGACGGAGGTCGGGAGGGGTACCCGCCGTGGCGCTGACTCCGGCCGCTCGCGGTCTTTTAATATAGGAATGCGTTTACCAACTACGCGCCGGATGTTCTCCGCCCTGGCTTTCCTGGTGGGCGGTGACGAACCCCTTCTCGGGTGCCCGCCTATTGTCCGTCCGCTCATTTGGCCAGTTGATGCACCCTGGGTCCTAAAACGTAACACGCCGGCGGTCACCTTCTAGAGTCATAGGTCGGCTGGGCACAACCTCGATCGTCAGTACACAGTGACAGCCCGTGACGGTGGCGTAGGAGGAGCTAGCCGGAGCCTGGAGCCTCGACTCCGTGTACACCCCGCCGCCTATGTCGACGACCGGCATCCACAGCTCCTAGAGCACGGCTCTCCATCCGATGGCCCTCACACGCACTAGGAAGATTAAGCAGATGGCCAATCCACTCCAACAATCTCATGCGCGATTATTATGGGGGTGATCATCCCGTCCCCATGAGCAGCTCTCGTGCCAAGCCGCACGCCAGGGAACTAAAAGCCACACGAGCCTCTCCTTAGAGTGTATATCGCACGAATGGGAATGTGCGCACGGGCCGCGGCTTCCTCAGTTATATCCGTTAGGCCGTCTCCCTACTCACAGCACAACAGTCACCCGACCGCCCCAGCATATAGAGTTTTTACGCCAGGTTTTCAGCGTTAGTCTTGTTTACCCGATATAGACCTGTGGGTGCGCTCCTGATCCGAGCTACTTTATAGCCTCCGCCCTTTATACAGGTGGTGAAACCCTCCCAGGACCGCAGCCGCTAGATCGCACGTTACCGTCGCCCAGAAGCCACGTACCGACCGCCTACAGTGCTCGAGCTGACGCAGATACGTAACTCCTCTATCAGTCGAAATTAATCCGGTCTGCGGTCCGACCGGAGGGATCACCTCCGAGGGGGATGCCTCAATTTCTTAGCGCGGGCAACAACCTGGTACGGAATGGCGAGCAAGTCGTAGGGTATTGGCATCGGACGGGGGGAAAAAGCTGTGGCGGCCTGCTCCTGGCAGCCGAGGGAGTGGCTTTGTACATGTACCGTCGATGTTGGGCATACTGGGTGCTCTATCCTTCAAACGCCGCTTGAAGTGGGTTTGGGTGCGCAAGGCCACCCAGGCGAGCGCACCCGAGAGCTACGCCATTAAGGGGAATACCCACGGGGGGGTTACCCGCATCTTGTCAGGGTTACCAGTCATAGGTCGGCCACTTCGGAACCGGTAGGGTGGCACGTGCCGACCAGGGCGGGAAAAGTAACTCACCAGACGGGTAGGCAAATACGTCATTCGGCTAATGGTGTCGACGCCACAGGCCTGCGAATGAAGATAGTGCCCCAGCGAGAATTCCCGGGGCAGTGCTTGTCTCCGAGAGATTATTGTCGTCCCGGGGCGATGTTGTCTATGACCGATCACTTATCAACACGACCGGACTCTTCTACCATCCATCCACATGCTGACTTGGAGGCGTGGGGTGCACTGCAACGTAGCGGGCGGGGGGTTTTGCTGCGTCAGCACACAAGCGTGGACCCCACTCACCTTAAGTTCGCCCTCGATCCAAGACTTCGCACAATGTTACGTCGGCCCCCCACCGTCCTCCCTGGTCACTTGCGGTCCGCTTTCGACCTGGTTAATGGTGGTTAGCACACGTATTTTGCGACTAGTTTATTATGTTCCAATCTTGAATCCTCCCTCTTAAGTCTTTCCTAAAACTACGGCACTCTCATTATCCCTTTTGAGACACTCCCGTGGGCTACTACCACCCTTCTCCCCAGTATTGAGTTCTTTTTCTTCCTCAAAACTAGGCTCCAGCAAACTAGAAACCTCGCCATGTTTCAGGGTTCCATCGCAGGACGCACGGGTCGCAGCACGGTGTGCGTTTGCGAGGGTATGTACCGTGCAGACAAGTAGCGGGTGCGATTAGCCTCCACGACTGTCGTTTAAGGTCTTCGGAGGACTGGGTATCAATCGAGCATTGTGTGGTTACTACCGGTGGACGTCCGTCTCGAGACATAGGACAGTCACCTCCGGACGCGGCTGACAGGAATCGTCCCGTCGATGGTTTAGGTCATCGGGTTCGAGCGTTCAACTCGTATGGCACCTGTTAGCAAGAGCGTAGTATGAACCCCTCGCCTCTCGGGGTCACGCAACATTCCCATTCAGTTTTACACCCAGGGAGCTAATCTCGCCGACCTCCGACCGCCAGCGGAACGGGCAACAGTCGCGCTATTACACGGCGAGATCTCGAGGCCGCGGGGCTTTCTATGAACTCGAGAAACGCTGCTACATTCTTTGTATCTCGACACGCCCCTGTCCCGAGCGTCTGTTGCGCTATGGGTGTAGCGAAGGACAGAACTGCAAGGGCCGGATGAACCCGCGCATGATTCCTTCTATCCTCACGAAGGTAGAGAGGCGTGTTGGCGGATGCAGCTTCCGCGCATCAACAACAGTCTGTGGATTGCTGAAACGTCCTACCACGTTTACCATGTTGCATTAGTGAAACCGTTTCTCCACGCAAAGGCATGTTCGGGGGGTACCTGTCAGATGGGCAGAGTATCATCGTGACGCACCACGGGTGTGCGGCGTTGCCCTAGCTCAGCAAAGCCGCTCACAAAGAGCGGATCAGACGGGGGATCCGTCGCCGTAGGTCGTGTGATTCTCAAAGGTGTAGGGGCAGATCGTTCTTAGCGCTTCAATACATTCCACGGCGATGGGGTCGATCCAGCCAAAAATAGAGCGGCAGCCATGTATGCGTAGTGGGAAAACAGGAGACGCGCGGTAGGTTGTCCACCATGCGCTCTATGCAGCGGGTGACAGCAAGAGTGCCCACGGCGAGGCCGTACCTACGTAATGGCCCGCGGATCCTCGGTAACAGGAGCGAGTAGGCATACCAGGACGGGGACAACTGGTCCCCAAGGCGCAGCGCTCCCCCCGCGTAAAGGTCCCAGAGCCCCCAGGCCTCCACGCGTTAACGTGCCACAGGCGTCGGAATAGTCGGTTTCGGGCGCGCCAGCTAGATAGGGACGAATTTGCAACTCTCATTGACAAGCCAGCAGGTGCCTTCACGCGAGGAAAGGTTTCCAGCTCGTCGTTACGCGGGTCCACCTGCCGAATGGGCCCATCCTAAGCCAGGTGACGTCAATCCGTGCCGCCGTTGGAAAACGTGGCGCTGAAATCTCGACGCGTCGTGTACTCGGACGGGCATCGTTATGCAGACTTGAGGTCGCCACTAGAACCATCAGAACTACGTTAGCCCTCCGGCGACAGTTGGAACACCTCAGGCCGTTGCGCGAGATACGGAGGAGGAAGCTGTACCCTGGGACCCCCAGCTCGTCTCGAAACAAATGACGACCGTGTTGAAGCCAGTCCATGTTCCGTCCCCTCATAAAGATCTGAATTAACCTCTATTAAGCGTTTGTTTGCAGCATTCCAGCGGGTGCTCACTACATGTTCTCCATGATCCACCCTTGTTCTAGGATCCCGATCTGCGTAAGAGGTCGACCGCGGTCTCCGAAACTTATCAGGGAAGGAAGTCACGGTTCAGAGGAACTCCCGGGCACATAAAGGACCACCGCAGACCCTGCGGGTCAAGCCTTGGGTAGTCAAACTTCAAGTACTATTCGTGCGGTTTTAGGAACCATTGCATGGGTGGAAGTGCTGTAGTGTGATGCTACTGGGGAGTAAGATGTGGGCGCGCGAGATGTGCACACAGCCAGGTAAACTGCGGGATCACAAGCAGAGTTTGTCCCACACTCTCGTAATACTCGGGGACTCGGACGCCGCAGGGCCGAATATAGTTGCCCTCAGGGGCGGTGGTGGACGCTCGACCTTATGAGACGGGCTAAGAATGCTAGTCGCCGGCACGGCTTCCCAGGAGAATCCGCGCGACACTTTGGTTTTTTCTGACCGCAGGGGCGGGAGTATGCTTTTGCCTGCGATTTGTTCTGGAGTGCCTAGGGGTGGGAACCCAAGGCAGCGCAAAATCCAGATGGGCTTACTGCGAAGTGTTAGGCCGACCGTGTCTGAGGGCCCAACACTTCATCCCACAGTGCAATGGGGTGTTGGTGCATGGGACCGGTTGCCTAGCGGCGCCTACATTGGTGCGAGGCCGGCACCGGTGACGTGGGGGGCTTGCGGGTCCGGCGTGAAGGAACTTTGGAGCAAATGGAAGGGGGGCGCTATGGGTAGGGTTAGTGCGATTTATAAGTCGACCCCTGTAGTAAGGCGCCGTTTGAGGGATGCATGGGAGGTACCTGGATCAATGTTTGCCACTGTCTTACAAGCTACTCCGTACGCGCGCAATCTCGCGTTAACCGTAAATCCTGGTGTCCGAATATTCTGTGGCGTTGAGAACTGAATACGTAGGGCACACCTCTTCGTGACTGCTCGATCTATGTTTCATACGGCTCTCGGTTACTCTCACCCCTACATCTCGCGTACCTTAGGCTACGCGAACCTCGCGTGGTCACGGTATGCAACGTTTCCTACACCTGTCGCGCTTTCCACATGGTGTCGCTTTGCCATAGGGTCTAAGGATCCGCAGACGGCTTTTCGGTGCGCTCAGTTCCATAAATAGTCAGCTCGCAAATGGGCTGCCGGCTCGATCGTCCCGGCAAAATCCTCGGCCCCTGAGGGTCGCGAGTAGCTAATTCCAGTCAAAGCATCCGCTGGTTACGTAGGGCGAGCGGCATGAGCAGCTGTTGGCAGCAGTCCACCTACGGGGTCCTGTATCGGAATGGAGAACGTTCTTGAGTAATTGAACCCCAATGTATCTTCAAAACCAAAGCGTAGCTCCCGTAAAAATCGTACCAGTCCTTCAGGGTCTCACCTAGCTGATCCAAAAATGGTGGGGGCGGGCGGCACCGTACGTGTCCGGAGCCTGCTAACAGACTCTTACAGCCGGTAGCACCCCTTGTACTAAGTAGACTGAAAGCCTGAGTCAACAGAGTGACGAAACGAGTTTGGGCGTGACAGATTTCATGCCAACAACGCCCGAGGGGCTAGGGCCGAAGTTCGCCGGTGCAGGGAGCTAGATTCCCGGAAGCCATACGTTGCTATGATTGACACGTCCGATCAACCGCCCAGTGTGCGGATTTCGGCTCAATCTAGCCTAGTTCAGCGATAGTCCTACCACGTCGACACGTGAGGGACATCGAGCTCCTACGCCGTCGCTGTGAAGACACGGCCCGCAGCATCGAGGACCTAGGGACCCATATGCGCGGGTTTGAAAGGTGTCAAACACTATTGTTAACGTATCGATACATTATCGTCGGGTATCTGGCTCGACCCACGCCTTCAGCACGTCCAAACTCTCCCCGATATGCATACGCCTGCCGCTCCCCATTGCGTATACACGTCAATATCCCGACGAACGCCAGCCTTCCTGTATAAGACAACAGCCCGTCCGGCGCCTACAGGTCGATGTGAAGGTACTCCCCGCCCATCTTCATCTCCAGAGTAGCTCCGGGGGAGCTGGGTTGATTCCCCGAACCCTTGAGAACATCATCGGCGCGTCCGGTAGCTGGTCCTGCACCTTAAAGTCTCAGCGTTGGCCAATGCTCTCATCCCATCTGCAGTCTGACATGGCGGAATCGGTCAAGGCGAGAGCAGATTGCAACTTAAGTCCTACCGAATCGGCTCTGGTATCGGTTGAAGAACACTCGGAGACGGCATTACGTTCGAGGCTTAAAGAGTAGCCCGTTATTTTGGACCCCACTATAAGATTTCCCCGCGGGCGCATGCACATACCGCCCTGATACTTCAGGTGTTAACGCGTCACCCTTAATGTCCGCCAGGATGGACTGTAGGGCGTCACGAGACAGGTAGTGCAACGCCGGCTCCAAGTAAAGGGCCTTCGTCTTGGCGAGGACCTACCCTTATAGCCACGCCCCAGAGGGAGCGCCACTCACTAGGGTTTTCTACTAGTCACCTAATAGTGACATGTGGTTTAGTGTGCTCGGCCAGACGGGAGAGGTACCCTTGCTCATAGGCAGCTGCTGTCCATGGACTCGGGGCGCACTATCCAGCCAGCGACGACCGCGTTTACCTCGCTCAAACCAATGACCTTATCCGTCAGTGGGCAATCCCTCTCACTTAGCGGGTCCGTGTAATACGCTCGCCCTTGAGTGGAAGCTCGTGATGATCTCTCCGGCACTTATCAGAGGACAGAACACAAATTACCCTCAGTTGGCGCGAACGATGCTCCACTACGGATCCCGGGATTCGACTACTTAGACCGGAATGTCAATCCCTTCTACTGGTTCCGCTCATCGGCGCCATCGGCCCAGCCGCGTATTTCACTCCTATCATGCAGGATGCCTCCTTATGCCACAACGTCGGCGGTCTTCGCCTACTCGCTGCACTGTTGTCCCGGACCTCACTAGGTTCGTCGCAAACGGCGCCGCCCCCGCGTTACCAAGAAGCGAGTCAACGACTGTCACCGCAGTGTACCAGTCACGCGGCAGCCACGTCCAGCCAGACCGGCGCTCAGTTGCGCGATGCCGATGCTTAGCGCCCGCGCTCTTCGGTCGGAATTGTTAGCACGGTGAACAACGCGGCTGTTCAAGAATGTAGGCCACAATCCAAGGATACGAGTCCGGAGAGTGCACTGAGGCACGCTGGCTAAGCTCGAACCATCATCCAAATAATTCCGAAAACACTCAACGTGGATGCTAGCAAGCATGTGTCAGAGTACTAGATTCTCACACGCTGTATAAGTATGTCATAAGGTGTATCAAGAACCATCAATCATGAACGCGTACAACTAGACGTGGTGCCACGCTTTTACAAACAGCAAATCATGTCGGGGGCACAAAATCGGTCCGGGGTCGATTCCTAGAGGCTACACGCTTTGGGCGTGAGAGATTGTGGGAGACCCGTGTTTTTCCCGCAACGTACAGACGCCCTACAGCAGGGGCCCAATAGAGTTCCCCACGCCGTGAGGGCAGGCGACACAGTACAGGACCCCTTCGTCCTGCTACACCTCATTGCCCTCGCCTCGGACATACAGCGCAGCATCGAGGCTCCATTCGCTGGGGTTCTCGTCTGGTGACGGCCCCAGCCATTCCGTGTGGCCGGCATTAATACCCATCCCGCCTGAGCCTGGGAGATGAAGTCGTTAAGTCCCTTCAGCACGCGAAGGGGGATGGATCGTGGCAGTTGCCCTTAGTGGCGGCGCGGGGGCTTCCTGTCTCTACGTGTCGGCCTCTCGACGGCCTGTGCACATAAAGTCCATCCACTTAGGTTTAGTAGCCGCGGTCCACCGCACCCCCGGCATGGTGGTGACGAATCGCTCTCACACCCTGAACCACCTTTGGCTCCGGACACTTCCGCGCATTCGCCGAACAACCTGCGGATGGCGGTAAGTCATAGCTACGCAGCTGCGACTGCGGCTAACCACGTCAGGGCCTCTTTGGTGAGCCCGCGTATGTGACCCCCCTCGCCCGCCGAGGCCGCCATCGGCAGATATATCGGGCATCCTAGTTGATTTTGTTACATTACCCTGGCCCATGTCGCAATGTTCGGCCCCCAGGCATTGTGGTGACCCACCGTATACGGGGATTGCAAGCAACCCATACCCAAAGTGAAAGATAACTGCACTTGTCGAATGAGGGGAGCCCAAAAAGCCCCGCTAGGTAGTAAGACTAGTGTGGATGGGGGTCCCGGTGCGCGATCGCTCATGTCAGGGGCTTCAGCTAGTCCCACCGGGGAGCGGAGTAAAGTGTTGGCGAGGATCCCCCGAGGGCGCGGGAGCAGAGGGTCGATTCTCACTGGCACCGGGGCCTACAATGGAGCTATAATAGTACCTATCGATGCTTGACCACGCGGTTTTTGCTACGCCGCTAGCACTTACGTGGCCATTGAATCAGCGCCTCAGCTGTAGGATAATGCCGTGCGAACATATTTCTGACCCGTGTCGACAGAATCGCAACGGCTACGCCAGACGGGGAGCGCGCAATTCGGAACAACAAATTAAAAAGTGATTTGAGGGGCAATCAAGGTCTAACTAATACGTCTAGAACCTAGCTTCAGAGGTGAATGACGCCTGGCTGGCCTGATTCGGGGCAAGGCCGCCACGCAACTGACCCCGCTGCCTCCAGCTGTAGAGCAGGTCACGAGAAAGGGTCCGCGTAGCGGGTCCGGGGTGTACCCTACCGGCCTGACGCGGGTACATCGTTACGTATTGGCGGTAACAGGATGATGCTTTCAATAAGGGGGGAAGTACCTGGGCGATTTAGGCGAAGTGGGGCCCCTTGTCTGCACCCGCCGCTACCGAGATGGCACGGGCGTGGGAGTCGGGCCCGGCCGAGAATGGAGGCGGGGTAGTAGTTCCGGGAAGAGCGTAACTGTGCAATATTATTTTGGCACGACTATATACCAACCATGAGGGCAAGGTTGCTTAAAAGCCCTCGACCAGGATTGTGCAGCGGGCGTCTCGACATGCATGGGACGTGGGCTCATAATGTGCAGCGGTACCCATTTGTCAAGTTCCAGCCGTCAGGGTTTTGCCTGCGCGTTGAGATAGTATGCCGTGAAAGCGTGAACGAGCGGACGTTCTTAAATCGCCGCGGGCCTTTGTTATTGTCACCACAACAGCAAGGGACCTGACCCACTGTCTTGATGCCGCGGACTCTCCGGCAACCAGATATTCTTAGCCCATAGCCGGTACTTGCCTCAATCCCCATGCTAACACAAATTATCTACTTAAAGCCTAGAAACTTGTCAGGGCACTCTTTGCTGTCGCCGTCTACTACTAAAAATCTCCTTCAGGATGTATGCGAGAACGCATGCCCCGTCCGAGCTCTTTAGCAAGTCACACCGGGCCTAGCCAAGTAAGCAGAAAGGTCTCCAGGGCCCCGAAGGACGCTGGTACAGGCACGCGGAGGACCACGCACTGTGCTGAGAGACGTGCGTCCAACAACCGCAATTTCTCTTTCCAGCACCACCCGCATAGTTGTCAGCCACACTACCGCTTACTTCCACTGCACGATTAGACTGTACCCGTCGCGGAACAAATTGGGAAGAAAGGTGTACGATCCGGGGTGGTTCTTCACTACTTAATGCGGGGAACATACCCGCACGTGGTTCAGACTCCGTAGAAACAACAGGTATCAATAATTGAAAGAACGCCCTCCCCCACATACAAATCGCCACTCCAGTGCCCACGTGTCTTCACCATTTTGAGCGCCCCGTGTGGTGTGGACCGCATCGGTCCCACCGGGACGCGCATGTGTGGTCGTGCGAGGTGTTGCTGTGTTTCAGCAGACTAAGTCTTGATCGGGTGAAACGTGGAAGTATTGTACTGGGACCGTCACCATCAGGAGCATAATATTCCCTCCCGGCTGGTACATTGCCGTTACCACTAAATCATGTGCTCATTGGCAGTCGAACCCGCAACCTAGCAACGTCGGTGATGGAAACATTGGCTCACCTTTGATGTGCCGGCCGCGCTAAGCGGTCATCTTTCCCTCCACGTATATGGGCGCCAGCTCAGACTCTCAATGCACATCCTCGAGTCATTCATACGGCACACCAGTACAATACATCCCCAGACACGGCGCAGATGCAAATATGGGGCGCCGCACCAGCACGGCAGTTACTGAGTGTACAGCTTAGAGCAGCGCGGCAGCAAGGATGCCCCCGGCCGACGAAAGCGCTTAGTCTCACCACTTCGCTTATAACGTTTAGGTGACAGGGCCGGCGATAAGCTGTCGAGGATACGGGCCTGCATCGTAGGGCATCGTCACGCGTCCAGCGCCAGTTGGGCGGGGGTGGCTTTAGTGTAGCCACTGTTTTCTGACTCCCGGTCGATTCGGTTGGCAGAATCCAATGCTCAATCGATACTGGTACTGAGCTTGCACTGCTGAAACATTATGATACGGTCGCCCGCGACTACCAAACGGAGTCTTTCGGTAGCAGCCACTAATCTTCACAACCAGATGACAGTGGACAGAGAGAAGTCCACTCCTGTTTGTATCATCATCCACGCAACCGCTAAGAGGTGAAGAAAATTTTGATAAGGGACGGTGGCTGATTTGATTCATTTTCAGGCCATCTCCATGCGATGGGGGTGACCTCAATCCGCGTGGACCGGAGTATAATTAATAACGACTTTTGCCGTACAACTGGGCCCGTGTAGCTGTTAGCGAGTCATGTCCAACCCGCCCTAGAACTAGGGACAATGGTTACGGGTGGGTTGGTATGAATAAATCATTCGTCCCGATGCTGCCGGGTAGATGCGACAGCTTACGCTCCGTATGCTGTCGCGGCGGGAACTGGTGTCGAGCATACGGCCGGTTGTCGAACGTGGCCGCCTTGACTCACGCTGTAGTGGGGAGCATACGTCCGGGCTCTAGGCCTCGCGTCGGGAGGTCGGTCGGCGTAATTCTACAATATCTCAAATTATTCGTTATGGGTTCTACCTCTGGGTGTAAGGGTAGCCACCCTACAGGAACGCGCGGCCGAGGACCGTAACGAGCATCTCCGCCATGCTCTTAGGGTGCGACTGTAGAAGACGTTATCATAGCTCGCTCGTCAGCGCTTGCCAGTCGTAGGGCCAGGGCGACGCATCCTACACGACAGGCCGATTCTCCGGGGTCGGGCCACAAAGGCTATCTGTCGACACAAATGCAGGCCGCCAGCTACCTTGAACGTCAGCGGTTAGCTCACAGGCTGGGAAGACAAGGCGTACAACGTCAAGAATATCAAATTGTCCAAGGGTGCAGAAAACCATCATAGTCGCTGCGACACCTGTTTAGGATCCTGTGCAAGTGCATATAGCGGGCGGAATCAGGTTGTGGTCTCCCAGTCCAACGGCGAAAAAGCACCAAATCGTGTGTCATGTCCGGGGGCGGTGCAGTAACCGCCTACGCATGTTGGAACTGCGTGCCTTGCCAGACATCCACGACAGAATTTCAGAGCGCACCTGCTCGGTATCAAGCCTGAACAAGAAAGTGATACGGGCTATTACATTAAGGCCGTGGAAACCGAAAAGGTCTCGTGACATTGCGGTTGTTGGGGGCAACGATTAAGTGTACTCGCAGATGACCATCATTTCGCCCCGGGTTTCCCAGATGTGCAGATGAGCGAGTGCCACAAGCGGCCGCAAATTGCCCCCGCGAGGCTCCCGCTGCGGTCCTTACGCTGCGGAGCATTCTTCCAGCAGCGCCGCAGTATCAGCCACCGATGATGATTTAGCTCCCCGTCTCGGGCCATTGTATTAACCGAACCCCTGGTTCGCGCGCACATCATGCCTTTTCGGCACGCAACTCTGTACAGTACACTCCTAAAAAGCGGTAGGGCCCGCGCTAATCCCAGGGGTGCTGGTTCGTCCAGTGACTTAGATTTTTCCAGCAGGTACTGAGGTTCCAGCTCAGCGTACTTTGCCATTTGGCAATCGATGTCGAAAGGTACGAAGTCGCTACTGTCATTGCATGAGTGCTCAGGAGGCACAGACGACAGGAATGGGCGCCCTCCCTCCGGGCTATCTTTTTTTTCGCGAACTGCGGGCGATCGATACCCTCCTCAACGATCCGACCGCTGGAGGATTTCTGGAAATACCTCGCCTTCCAGACCTGCTAGCTTCCTGCGTGCATAGGATACGCCTGACGGCAGGAAAACTTCAGAGTCGATGTGGACACAAGCGTGACCGCTTCGATTCGACTCCGCAACAGTGCGGCGAACAGCCAAGGCGCTCACGGCTAGGACCGAGGAGTAGTCGAACGAACATGCGGTCTGAGTGCGAGTATCCCCGCGGACCTCGGTGCCCAATACAAGCGTCCGTAAAAGCGACCCTGCACGCGGGAAACATGCCATGATCCATGGTAAAACGAGGCTTGTATCTTGCTCGCCCACCCTAAGATCCCTCCGCGACGCTGAGCTCCGGCATCTCAGGGGATTCATGCTGCGGTGGCCGAGACCCTGTCGCTGGGTTGAGTTCCTCGCTGTCCTCGGATCTCTTGGTAGTTTTATCAGATACCTGGCGGAGGCTGGACGAGGCGTTGGCTTGGAGGGGGGTCCCACCGATCACGACGAAGATGCGCTGCGCACCAATGCGCGTATCGGGCCAGCCTGTATCCTAACCAGCACAGGTAAAGTTACCGGACACTCCTTCGTTAGTGCTTAATTCAATGTCTGATCGCTGATTGCGTTTACTAGCCGGAGCACTTTGCGTCTCAATCCATGCTTGGAGGTTCATTTCCTTCGTCGAACGATGCCCGGTATCCCCATGAGTTGTACCCTCACTGGACCAGCACGAGACATTTTTGGAGTTCGGCATGGTGACCCTCATACGCTCGGCGAAATGTCTACGTGGATGTTGGTTAATCGAATTGCTCTCGTGCGCAACTGGCCCCGGCAGCCGAGAGGCGTTCCGGCAGACTAGGCGACTCTCCGGCCGCCAGCTGTAGACGGACTCAATCCTGGTCTCGTCTGACGGGTTTCAAACAACAGGTTGAACTCCGACCAGCGGAAATCCGTAGGCTTTTACAGACTGTCGAAGGGACCGGGGAGATAGGCGCACGATTGAATGGTCATTTAGCAGACAAGCTGAATCGCTATCTGAGAAGATAGAATTTGAGTGAATTCTTCACTGGTCGACCTATCATGCGGATGCCATAAGGCGAGCGCGGGGTGTCATGAGACTCACAACTAACGAGAGCAAGGTGAGGAAAGCGGGCTGTTGGAGTGACACAATACTGCATGGAATTCAGGAACTGAGTCCGCAATTGCCCCGGTCTGTATAGAGATAATCTTTGTAGTCTCTATGGTCCGTTTCATTCCGCTATACTGCTACATTTTTCTCCGGCTTATACCAAGTCCTTATATTATTCCCAATCCCTCGGGTGTCGGAGCGTGAAGGGGACTACGACCGTTGTATGCGGGGTGGTCTCTCAGGAGATGAACCGCAGCAGAGTGGGTTTCCTTCTGGCAGTTTCGAACAGGCGTAGGAAGTATAAAGATCGAGGAGCATAGGAACCGACGATTTTTAGTGGCCGGTTGTGCGGTCCTCGCCAGCTGGTACACGGGCTACACCCTGGGGGGAAGTTATCGTGCCTCCTGGAACGGCCCGGTGCGTATGCTGAAGAATCCCGGCCGGGGGATAGGTTGGGCGTCATACGTTGCTGCAGTCTACCGCCTGGGGGGGCCCCAGTCCATGCTGGCGCTAGCGCCCCTGGGCTTCGTCAGTACTTTTGACGGCGGCGCATACGTGGCAGCGACACGCTTGTAGTCGCTGTTGACGCTATCCATTTGTCCCACGGCTCGCTAAAGACACCTTGTATCGAGGTTGCCGTAAGATAGCGCTCTCACTCACCGGTAGCTTGTGATGGTTTTTCAGTCGGTGCTCACATCCAGGCTTATTTGCCCCCCTTGCGTATGTTGTAATCCCGCGCTGACGCCAATACCCACTAATTCAGGGGCCACCGGATTCCTTACGGGCTGCATCCAAAGTAGGAGAGTCTCTAGAGTACCTGATGCTTCTAGTCGATCCTAGCGGGTGCATGGGCCGCACGCCAAATGGGGTTAGTCATGGCAACAATATGCTCTAAAGACCCCTTCGGTGGGCGCCGATAACTTTCTCGAGGACACAAACAGGCTAAAAGAGTAGGTGCCTGAATAATGCGGGGCGTGATGTGCCACCTCAGACCACCGCATGGGGTGCTTTCATAGATATACAAAACATGACAGAGCTGATACGTGGTAAACTCTGCTCAGGGCGCCTGTAGTCACTCCCTGCCTGCATGTGTTCACCGACTCAACCAAGCTGTGAACGTATCACAGCTGCATGAAATAATGATCATGACGAAGAAACGTGCGGCTGGCGTCGCTCCCCAATCCCGACAAAGTGAATGAAACCATTTTGCGTGCCCGAACTCCAACACGGCGGTTTAAAGCATACGACGCACCCGAGGGTGTGGCTGTCTGTGAATCATAATCGACAGCTGGACAGAGGGGTACAGGTGAAAACGCTTTGTCGTAAGATATGAAGATGACACGTAGAAGACCAGTAGCAGCAGGAGTAAAGATCAACCACCCATGATAACACGTTGAGCTCAAATCCTTTCAAGTAGCCAGAGGTGATAATATTATGTCAACCTCGCGCATGAGCATGATATTGCACTTAAGTTATATAGGCACGTTGCTGAGACTGGAGTTATGGATGCGGAGCTGAAGCGGGAACATCTGACGAGTGGTAGCTCAGCGAACTGGCGTTATCCCGCCCTATACGTAATGGCCGTTCACTGGGCCGGTGTACTCCCCTTAACCCCCCCATGCAGCGCCGCAGGCTGGTGTGTGAGCACCACGCAGTCTTAGCGATGCAGCCGCCTCCCCCCTTATTCCAATTTAGTACGGGGAAAAACCGTCCAACCGAGAGTGTCGCGCCCGCTTCGCCTCGTGTCTGTGCTTGCCCGTTACTCGACTACCCTGGCGGCAACCTGGGTCGGCGCAGCCCCCACCGGTTGTCCCAGAGGCACTCTGAACGGGTAGATCGTCTAGTGCCAGGATGGCAGGTCAAAACATCCGTAGAAGAGGGGTTAAGCGAAGGCGGGTACACGGCGTAGCGGTCCGGTCTTGCCCGACGTGTTCGCGGGTGCGCTAGGGGAAGAAACCGTCGAACTGCAATACGCCCGTGCTCCTCGGCTGTGTACGAATAGGTAGCGGTTCAACCTGAGAGAAGTTCAAGAGCCCAGGCAAGGGATGTGGGGGGAGCGCGTACGCCCCCCGTTACCCAGACCATTGCGTCGCCCTGCTCAGCTCCAGTAGCCGGGGGCAGATACCGAGCAGATCGACACCCGTGCCCCGAGATGATGGCCGGCCGGGCCCCGCTCGGGGCAGTTGCAAATCGTTCGTCCGTCTGGGATACATCCGCTCGCGGACTCCAAGCGCTTGCACACTTGGAGGTCACGGCCAGGTGCATATCTCCTTAGCCACTCAGGCCAGGAAGCGCCGCAGGTGGGATATACGAAACCTCGTCCACGAGCAAGCAATACCGTCGCAAACGCGAGCGGACAGTTTCCACGATAAGGGGTGTCACACAGTCCCAATCCCCCTGCTGACCGTTTTACGTCTGACCTACGTCGTATCCCGTCCACTCGTTAGTAAGCCTCTCCGCTGGCAGCGGTTGAGTTTGGCTGGCTGACTATTGACCCATGTTGCCCCGCCCAGCTACGCAGAAAGACCTGTGCGGGGCAGAATGGGGCGTGCGTGGTATGTACAATTCGGTCATTAGCAGAGACGACTTAACGGGGCACACAGTCGAAAGACGACCGAGTAGGTGTCAGCATTTGTGAGGCGCACGATCGAGGTTGGCCTAACAATACCCAGGTGAGGCTTGGGGGGCATACTCCGGGGATTACACCTTTTGTACTTTTCGCGAACACGGGGATAGATCTACCCTCACAAAATCGAGGTCAATTTCATCACGTGGGGCCTAGCCCCAAAGATCTCGGTGGCCCCTCGCAGTGAGGGGCCCCTAGGACACTGAAGTTATACAGCTGACTGAGAATGCGGTAGGAACGGGGGGTTCACAAGACTGCTCTTGAAGCAAGAGTTGCTGACACAGGGCGAGCGAAGGGCCAAGGAAGTAATCGTGTCCCAAGTTCGCCAGCTGCAAGATAAGGGAGTATTGATATCAGAGATCACAGTAAGATTTTCAGACAGGGCTGTGTCTACGCCGTTGAATCACCCGGATAGCGGGAGATCCCCGCAATTGTCACGACGACAAATACGCTGGTTGCTGACACAGGGGGCCACCTCGTCGTGGTGGGACGGGCCTGCGTCCTAAGCCCCATTGGAAAACGGGCGAGTTAAGCACTTTGGGAGTCGGGTGGTTACATCGGTAAGTTTTCCCGAACGGGGTATGGGAGTCCGACAAGCCCGGACAGCTTCGACGGCCTTATTCTCTGACGCCCGCGCAAGTCAGCCGAGGTGTTCGGAATCCAATGGTCCCCTTAGCCATTGTATTGGAGCCTGGCACACAAACTGTGTAAACGGTCGTTGCACTTCAGGGGTGCCAGCAACACCATTAGCGACTGCCCGTTCGGGGGTCCTGTCCTGTAGTCTTGGTGACGGAAAGCCCCGTGATCGGTCTGCACCGGCACGGAGACGGGCTGCGCTATTCCGTAGGCAAGGAATGAATCCAAGAGTCTTGCGGTAGTTAACGTGCAGTAGAGCGCCCCCAGACCGTCCGCTGTAAACACCCAGCCAACCGAGAGGCCCTGGATTAGTAGCTCGGAGATATATGATGTGTTGGTCATAAACCGTGATGGGCATGTAGTGCGTACGCGGACCGCATGACCGTAGCTAACTGGCTCTCACCGGTAGGTTAATCGGGTGTCCGTTAGTAGTAAAAGTGGTGGGCTCGTCGCACGGGTAGACAGTTCTTACTAAAAGTACGGGCAACAGACCCAGGTGTACATCATACTGGCCGACCTATCGGTACTAGTGACGGTTAGGCCCCCAAAGCGTGTGGGCGGTCTACAGGCTATATTCGGTCATGCAGTCTCGCAACGCAGAGTTCGCGTGGGTTCCGAACGGGGGGTGGCTCATGAGGTGGTGCTATGGCTAAAGCAATCGCAAGCGATAAGGGCCATCATGAGAGTGGCAGCGTGGCCCGCCTTTGGCGCCAACCGGGGTAATACATCTGCGGTGCCCGTGATCAAAAGTTGGGTCTGCGGTCTGCGAGCCCACAAGCCACCGACTAGGTCGCAGCCCTCTCTCTATGCCAAGCTACAGAACAGGGAGAACTGACAGATTCCGAACGTTGGCCATGGACATGCGTGCGACATCGGAACCCGGGCGGGGCCGGGGTGATGCGATTCTGTGTTGACAGCTACGCCGGGCAAGAATTGGGTAGTCACTCTCGAAAGATTGGGTTGCTCAAAAATTGGGGGCCGCCCACAGGACACATCCAGCAGCAACCACCCGACGACAGCTGCTGGAATGGTCTGTTTTCTTGGTCGGCGGGTTGCTTGGCTGGCCTGCCATGCCTTGATAGTCCTACGAAGCGAACTGCAACGTCTGGAGGCGACTAACGCGATACCGGGACAGATATTGTCTCTTCGGGACACTACCGTACCACAAAGGCGATCTATGGCAGTGTGCGCTCTCGTACCGATAGACCGAGCGCTGCTGCCCAGACCACGGATTCCTGTGGCTTACCTGCGCCCGAGGGGTTAAGCTAAGCCGGGCGTTGCCTACTCCCACACACGGTCTCGGGCGAGGAGAGGGGATTGTGGTCGTAGCTGAGAAAGTGAGGGTTCTTGGACTCTGTCGCCCGGGTGATTATTACATTATGAACAATGCGAACACTGGTTGTGTGATTTCATGGCTCTAGGAACCTGCAGTGAATTATTTCAAGAAGCCAGGCGAGTACCTAAAGCACTATTGGAAACAGGGCAAAATCGGACTGGTTTATCGGATCGGAAGTCTACGTAAGACGCTAAGCTTAGGCCCCGCGGTTAAACGAGCCCCCTCTACTGTTGGTCTACCTGAGCATCTATAGCGATTCCCGCCCGGGGGTTTTTTGGAGCTTGTTATTTCATTGTACTCCACACCAGTTAGGTTCAATGCGCTGAGGCTTCGTGAGTTGTACCGGTCAGTAAAGCCGGTAACGTGCTACGGCCCGATCGTTTACTAGACTGTGGTAGCTGTCTAAACCCCCGACGCCCAGTTACGTATCGGATGGGCATATCTAGCCCGCGGTAGGCCGGAACTGGTTACCGGGTCTTGGCACTCCGCCCTTATCGCGTTTAGACGCCACCGCCGATAATTCCGGGTTCCTCGAGATCGGGGTGTCAACACGCAAGGTCCTACTTCACATTCTTACCGGTTCGAACGCTGAGTACTAAGCACGATCGTTGCGGCGAGCCGACGTCACAAACCCCGGAGGGTCCCTAATCACCTTGCAATAATCCCTTTACACATATCTACAGGTGCCGATGGGCACGTGCTCTTCGCCACCGGAACGCGTCACCAGGTGCCACTGCGCATCGGACCCTTAGGACGGGCCTGGTACCGTATCGCAAATCTCAGAAATGTTACGATCCTAAAGTCGCAGATGCATACGCGCCGTGACTCCTCCCCGGGGTATCGTTGGTCAGTTGATGCATCCGTGCATTCGGGGTACCATACGAGGGCTCTTATGAGCCTCAGGCTTTTCGCATGTGCGCCTGGATGCGCGCGATGGAAACAAGGCTCGCAGGTGTCTTCCGACTTACGTACTGAACCTTGGGGTACACCACGCATGCGATGGTACTCCGGAGCGGAGCATCGGTCAAAGCGCCACAATCTTCTTACTCGGATCGTCGGACCTTCGTCATGGGGTGGGGCTTCCGATAACACCTCTGACTTAATAAGCCTATGGCCAGAGAGCGTCACCTATGGCTTCACCCTTTTGCTTGTGTGTGTAGGGGTTTTGCTCTGCAGCTCTACACTAAACCACCCCTACTGTGATTGACGCTGGAGCCCTAACCACGTTTTCTCCGGGCGCGACATCCTGACAATGGGCCTGTACCCGAGGTCCGAGTAGGTCTGCTCCGGCAGAGCCGGCGTCGGAGACAAGGTGTTGAGACTAGGTCTTACAGCCGAGTGTATTCAGGGGCGTTGGTCACGGGGGGGTCACCACTATCAGTCTTTCACCCCAGTGCCATTAAGGTTGCTGTGCGGCGGTTGACCCGCGTCCTACCGGGCTTTCCGCCTCAGAACTGCTGGAGTTGACTGACTCAACGGGGTCCACCAGAACTACTTGGCGACCCTCACGTCACCCCAAAGGGCCCATATACGGACGCAAAGAGAGACCGAAAATCGGGGGAATGGTGGATACCAAAGATCGGCGTGCTTGTACGCAACACGGCAAAGCTGGGATTTGCGTGTCTTAGTGATAACGCCCCGCCCCTACACCTTACTGCTTAAAAAATGAGTGTCTTGGAGTACGGTAATCGTGCATCCTGCAAAGTAGCAGTGGAGTTCGAGCCCATTTGACGCCGTACTTGGGTAATACTGGCGTCACACCCCGTCCCCGTCTCAGAGTTATGAACCTAAGCCAGCTACTACCGCACGAACCAGCTCTCCTTACCCCGCCATGTGGTATACCCCAGCTGCTGACGGAAAAATTCCAATAGAGCATGATACGGCCGCCCACCACCCTGACACCGCGCCACCTCACTGCGACCTCCAATTACGTTGTCGTTGCGTGGTACCCGACCGCGAGGCAGTGCTTTTACAGTGACAATCCAAGGCGAGTACGTCAAGCTACGAAGACCTTGGCGGTGAGTTCCGGAATACTCCCGGAACCTCGGCTTCTCATCCCACCGTTCGGGGGAGCCATGGAACTGTCAAAACGCCTAAGCGTAGTACCGAGGCGTAGGTAGGGACAACTCACGCTTTTCGTGAGCTTGGACCCGGCTTACATAGTGACGTCTGCATTGAACGTCATCACTAGCTCGCTCACGAGCGGACCCTTGTACAGAGAGACTCTCCTGACTCACTAGCGCCGTCGGACTCCGGGTCAGCACTGTCGATAAAATGGGTAGCGGACAGCGCAGGGGGGTGTGTGGACTGTAGACCCCTGGGCATACGTGTAACTAATGAACGGTAGCGCCACAACGTCTCCGCGGCCAACCATTAAAGGCGCCGCAGGGAAACAGGACCCGCGTGGTACGCGTCCCCCCGTCGATTGGCCCAATGCCTGCCTCAGATGTATCCACAGCACGATATCACCCCTAGTGCCGCCGCGTGTCCGCCGTAAGCGTGGGGAATAAGCCAGGGCCCACTGTGCTTATGAGGGCGTACCGCAAGCGACACTAGGCCTAATTTTCGAAGCGGCAGGACCCCACCTGTGCCAATTAAAACGCGTCCAAGTTACCGAGCTTCGCCGCACCTCTGACATTTGAGCATACCTACGCCCTTTCGCCTCAATGTCGGCGTTTAGCCGCGTGGCACGCTCGCTGTCGACGCGGGCCACTCATACCCGTAGTTCATCTTTCAAGCTTCTCGAAGGATCGTGTTTAATTCATTTGAAGACCCCGCACCACCAGGGCCGTCTATGACGAAGTATGTGTTGTGCTAGATGATGCTACACAAGTGGATGTATGGTCTAGCGGTCAAGAAAGCCACATTACGCTCGTCTTATGTTCCAAATTTAGCCCACGCTCATGTCAACCGCACCCTCCAGAGCGGTGCCGGGCTTCCGGCCACGCTCAGCTCCTCGGGTAACACGTAGATCCGCCCTTTTGATAGTACATAACTGCAGTTTGCGAACGCCGCATAGATGCCTCCCGCTGCGTGGAACTAGGTACGAGAGGGAGGGTGTTACGACCGGGATTGTAGAATTAAGCTCGGTGCAGCTGACCGGGTGATTGGTGCGTATGGTGTACAAGGGGTTAGAATACCCACAAAACCCCGGGTGCAACACGGGCACTCGGAAGTCGATGGCGAGGATTGGTATGTATGCGTAGATTAGGGCGACCGACCACGTGGGTGCCGCGTCGGTGTCAGGAGCTTCCAGAGTAGATGCTGAGCCGCCGTGAATGGGCTTTGCGGCATATAAGCCAGACCATCATGAGTCATGAGCACACAGCACCCGTCTGTTTGTTGCATTTGCATTGCCTATGTTCGTTGGTGACGTCACTAAGAAGTTTAGTCGTAACGAGGACCCCAGCATGGAGCCAATACCCCACCTTTCATTTTTGATCATGTGTGAACGCTTTGATCCCGAACCCATCCGGCAGCTAGCCCTAGCACCCGTGCCCTCTTCGTTGGTAGCCCAGCCGCGTGCCCCTGTGCCACCGGGGCACCCATATCTTAGTCAAGCCAGCGACCTTCACCTCTCATGGCACTTGCTAAGATGGTCACGGGGAGTGTGCATGTAGGTCCGGTGGTACAGCGACGACTTGGGGATTAAGGTCCCTCGCTCGCGGCCGAACGTCTCCCCGTTAAAAACGTCCGTAGGTCGTCCCAAAATTGGCCGGTGTGTAGGGCTTTCTTTGATACGGAGATAACGTAAGCGCGGTGTGGGGCGGTCCCATTAACGTCACCTATCGACGCGAATGGAGTGTTGCCCCCCTTCGCCGTCCCACCCACGTCACCCCACCCAGTCGCTCACCGCGTGCTGTGCCATCTCCGTCGTAGCTGGGGGAGAGCCTGCCTTCGATAACGATCCATTCAAACGCGTTAACTTCCATATTCGTCCCTGAGTTGACCTCCCCGGCCCTTGAGCCGCCCGTGTATCAGAACCCCCGGACGGGCTGGCCTTTCCAATTCTTAGCGCTTTATATCATTGCGGATCGCAGTGCAAACAGATAAGGTGAGCCCCAACTGGTAGGCGACTAATGGGCTGAAGTCACCCATTACGTCACCCATACTCTCCCCGTAAGACCCGACGGCAGCGCAAGCTTAAGGAGCGGGCTGATGAGCCAAAACATTATCTAAGCTAAATCTGTGGGTCCCCCGTTCGGGTCAAAAAAGTGTGGGGACTATCGACCCCTTAGGTGTAGCGTTATTACGTGTTGAGACCCCGGACCTGGTGCGTCACTTCTGGCGCGCGTGGAACGGGCGGGCGAAATATTGTAACGACGTTCTTGCCCTTTTTGTGGTTGTAGGGGGCCGGCCTAAGCAGGAACTGTAGTCGCAAAAAATATTGTCGATGGCTACCCAAACGGGTCGGCAAGTATGTTTAGCTTCAGAGACATAACCAGTCTCTCACAAACTTTGACGGTGGGTTGAAAGTACAATACGGCGGGGATACGTGTAGGCAGACACACGTCTCGTGGTAGATATTGAGGATTTCTGGGCATCCTGACGCATCACACACTTGGCTCGGCTGCACATTTTCAGTTGACCCAAGCACTCCTTTGAATCCGCTTACTTACCCACGGAGAATCACGTTAAGGCGTCCTTGCGACCTCCTCTCAAGGCGACCTGTCCGTTTGGATGGTTATTAAAATGAGCCGTCAAGCGGCAGCTCCAAAATAGCAGAAACCCCTCACCTGCGTGGGACGGCCCGGGGTCTTTCTGCGAAAGATAATGGGATTGGGGCAGCACTCCGTGGAAACTACACCATATACATGCACCCCGCCTTGTACGGGACTCCGTGTATTCATCATCTCAGTGGGTTGAACTTCAATGCGGCCCATCCGTTTTTATGATATTCGCCGCACAACTCCCAGATGTGGTGTCACGCATAGGAGCGGCGGGCTGCACGATCGAACTTTTTTCGCGGGTATACTCTAGGCCCCTGTTCTAGTCCGCAGGGTGTCGTTCGAGGATGTTGTCTGCTTTCTCACATGGACTGAGATATACTCGTCACGCGGTGGGCTCCCCGCAGCCACTGACCGGTGGCTGGGTCGGGAAATAGTTCCTTGACTGAGCATCCTACCCTTGTGATGATTCCCATATTGTGAGTGGGCCGTGGCTGGTGCTGTCTCTTCGCAGCACAAACGGGCACCAAGCAGCCATGTCGAGACACGGTTATGACAGACGGGCTTTAGTCATGCTATTCTGGGCACCATGCACATTATGCGGCCACGACCAATGCCCGTGGTGCGAAATGGACCCTCGTCGCAAGTGATAACACGCCTCAGTCTGGCAACAGTCCCTGGAGGAGGCTCGACTCAAGCAACCTAAAACACATGAGGCTAGGCCTCGCAGCGTGTTGTCTGAGCCATTATCCAACACCAACTTAAGCAGTGTCCTAGTACGCCCGGTAGCTGTGCACTCCGTAGTCGCTAAGTGACGGCGCAGTCGATACTGTGCGTAGTGACGCACGAGGTTTGTTTAGTCATCGGGCCGGGTTCACCAAGCGTTGCCGGTGTTACAAAGGTCAGCAGAATCCTAGTCGTCCGGTTCATGCACGGGACATGCTTACGAACTACGTTGGTTTGAACCCCATTACGAGACGAGTTGGTTCGGTTGTCCAGTCGCTTTGAGCCGCTCGTGATCGGCTCTAAGCGCAAACGCCTGGAAGCGCGGCTGGTACTTATGCACCCAGAAGTACAATTACTTGCCGTTTTGAGGCAGCGTTTACAATGGCTCACCTGTGTGGTGCGATATTACATTTATCTGAGAAAGCGGGGAACGATGATCCGGGCACGATACAGATCTGACCATAAGTTTTAACGACTTATTCAAGCGCAAACATCAGCGACAACTAGTGCCTTAGGATAGGCCCTTGGTCTAGCGGAAATCAAGTCTCTAAATCATGTCGCTGGCTCAACAAAGTATCTTAAATATCAAGCGAAGCTTGGGCCGCGACAGAACTGGATGATTTACATCGGGAACAGTGGCAAATTCCCTTGTTACACCAATCGTGGCAAAACAACGTAACGCCTATCCTCCTCGATGAGTGAAACGGCTCGGTATGTGCCGAGAAACTAGATTGTGCAAGAACACGTGCACTGCAGAGGCCCCGAAGTTGAGTGTCGACTCCGCGCAGGGTTACACGCTTACCCAGAACGTTTACTCCCGGGGGTCGTCAGTAAGTCGCCGGTCTTGGCCGTACTCGCAATGGCTTTAATAAGCCCTGTCCAGCGACCTCCTCTCTACCCGACTTCCAGCAGGTGGTTCCGGAGCAGGTTAAAAAGCCGGGTCTCCATGCCTGTTGTGATGCCCTGGATGGATCGCGAAGCTGCCCTTTAGATATGCTGGGATAAACTATGTGATCGGAATCACCTATTTATAAGGATTGGTTATCAAAGGTATTCGTCAGCTTGATGGAACCAGCGGGCCTCCTCCGAGGCACCAAGCAGGGCACCGCAGTTCACCCACAGTGCAGGCCACGCGGCCATCGGCAGATATTAGTGTACCCCTCGTGCACGTGCGACATTGGATACTACTTAGTAAGACGTAGTCTAGAGCACCTGCGAAGACGGCCCTGTGCTTGCCCAGACTGCGAGGATGTTAATCATATTTCAGGTTGAGGAACACTCCACGACCCTGTCCACCGTGCCTCGGTCTGCGGCCTCGGCACCCGCCCACCCGATATACATCAGTCCTCCGGTGACTCCCTGCCTCTGATGTAACTGATCAGGGCCAAAGCTGTGTGCCCGGGGTCCGCGGCGGAACGGTGCGCCAGGTAGGACTAATGGAACCCAATACGCAGGAGGGCGGTTAGGCTCCCTCAAGAAGGGCGCACTGCGCATAAGCAGCAGGAAATTATTTGGACTTCAGGTAACCTGTTGAAGCTATCCCTGCTGAGCATCGTCATGTCAAGATCTGCCTGCCCGTATTGAGCAGGTCGTATGTTCCCCGGAGTTCACCACCCAAGATCCCGCGTTTCGTGCACCTGTTCTGGGCGACGTGGTTGCGGGCGGTGCACTAAAGCGCCGTCAGATAACGACCTACGACCCGCAATCTCGATCTAGATCGGATGGTGCGCATGATTACGCGTGTTTCCTCGCCGCAGTGGATATTGGGCGTCGATAAGTCTTGCAAGGGCGGCTGGGAGGCTCGGTACTCGTGTAAGGGGTTGTGAATTGTTGCACCACTGCGATAATGAGCATGTCGCGGCGTTCGCCGAGCCCGCGACACATCCTCAAAGGGCAATCAGGGTCAATTCCTCCGGGGGATTGTGTGCTTGCCTTGCATCACGACATATGAGTTGACGGGGGAGGGGCCCGACGGTACCTGTATGCAGGGCGAGCCTGGTCCCACGGACGTCGAGAAGGTTGCCCGGGGTGACTGTGGTACTAAATCCCAGAGGAGCGCGCAAGCTACAGGTGAGATGGTCGTTTAGCCAGACTCAGTGTTGGGACGATTATGCGTGTGTACGTGCCCTGCCCCCACGATCAGAGCGGCCGGGGGGCATTTAACTAGTCTGGGGTACCGACGAACCACGCCTGGCACAGGAAAGATTTGATGTGCTACGTATGGCTATCCGCGCGTGATCGCCGAAGCAACCCGCGCCAAATACAGCTCCTGGATGTAGTGGGCGCTCACGGACTCTGCGCCAAAAATACGTCCCCTTGACCCAACATCTTGATGCCCTTGCACTCTGCATTGTTTGTGTCCCGAAGACGGCCCGTATCCCCCTCTCAGAACCGATTCGCCGTGGAGCGTACGATCGCCGGTCGATGAGGGGGAATGGTAAGGACATTAATCCACAAACGCCTGAGTGTGATGGGAGTGTTATAAAGACTTCTGACGGACAACTGGCAACAGATCAGTTAGCTATGTGTTATCTTCACGGGGTACAAACCTGAAAAGGAAATACGGCGGCAGAACGACAGGGGGTTGCCTGCCCATACCCGTACAGACGAAGCTAGGACCAAGGCGCGCCGGCACAATCACAGGAGCCGTGTGGGGTGGCTGCCGGCACCACCCGACTGGACATAGACCTAGCCGATGGCCTAGGTATGGTCGCATCGAGATAACTTTGTAATGAAATTACCTTGATAAGCGTGGTTGTAGGGAGCGAGACTGTTACTCCATCGCACTACCGCCTGGGTTCGATGGTGGGCCTGTCGCTCCCTTCTGTATGCGCCGATTACGCGCTACCTACATAGCGTAATGTAAGTGTGTGGTATGCTCCGGGCTCTCGATCCGTTATCGGCCCCTCGGACGTCGCCAGGGGAGTATTTCAGGGACGGTCTCGAGCTATTTGGTAAAGGCCCACGATTGCGGACAGATGACCTGTAACTCATACATGTTGTATTGAATTCAACCGAGAACTCCTGACCGAGGTAGACCAGTACAGCACTCCCTACGCAGTGTGTGTATTCCATGATGGGATCAGCCGACTGTAGCGGGGTCCCGCCGGGCGCTTTGGGTCCATAACTATCGAATTCACCACTGCGGCACTACAAGCGTCACAAAAGGTGACACGAAGACCAAGAATTAAGGAGACTATACAACTCTCTGGCCCGTTTCTACATTACACGCAATATATGACCGAGGTTGGAGCCGGCCTATCAGCTTGGCCCACTGATGAACGAATGTAACGGTCGTGTGCTAATCCCGCGACCCGCAGCCGCGGAGCGTGAGGTCGTACCCCCGTTCGCACTACATTCGGTTGGACCACCGTCAGCAAGTGCGCTGCCACTAGACTGTGCGGGGGGGCGTGCCCGCCGCTGGCGAACAGATATATGCCGCGGTCCAGTGCAACCCGCCCGCGTCGGTGCGTACTCCCGCCGCCCGTGCGCCTCCACCCCCCGCTTGCGCCAAGGCGACTCCGTTTACGGGGAGTATCGGCGAACCCGACAGCGGGCTCCGCCGCACTCACCACATGTACCCGCCCCCCCACCACGCACCCTGCCGTCAGGGCCGGCGCAGGCGTGGCGACGCGCCTGTGACTAACCCTTGCTCTCCAGTAAGGTGTCGTTTCGCAGCGAGTATCGTGTGATAACCGCGCCGGCGCTATACGAGACCATGCTGGATAAAGCAAAGTGGCGGCCGGTGGCGTGGAATGAAACACAGGTTAGTGGGGAGAAGACAGTTCACCGTGGGACGTGACGGAGCGCGATGTGGGAGGGGTAGGCGCAGCGTGCGCTGGCAGAATCAGACTTTCGTGTCGCCTATCAGGTACCCGGCGTCGCGTCAGTGCATAACCTTGCGGGATACGGGGGCGTCATGTACTTTTCCTGATGAAGCTGGAGCCCTTCTCCAGCGTTTTCATGCCCGCGAGCGTAGCGCCGTAAGACGCATCACGGACTTATGTGTCCTGCGGGTTTCCAGGCGATGGTCGGATGTCTGCGAAAACCACTGGTTACCAAACGTACAACCCCGACGCCGCTGCCCGGGCACTTAGCGTGAAGTCCGCCAGGGATTGGCCTTGCCTCCGGCTTTGTCGGTGTGAGAGTGTTCGGCCACCACTCCTCGCGCTCCTCGTGGCTACCGTAGCTCCGCCGAGTTTAATCCTCCGGTCGGGCACTAGATGTAAGGAAGCGCGAGTGAGAAACATTTCTAGGTTACCTACAGTGTCGTGCGAGCAGTGAATTCACGTAGAACGGCATTTCTAGCCTCCGTGCAGGCGCCATGGCGCCGCTGGTTCTCGGTCCCACCGTCGGAGACTGGTCAACACGGAACACGGCGAATTAACGCGGGGCTCCACCCCTATCGACTTATACCTACTATTGGGTAAGTACTCGCGGCGCCTATGAGACCGGACTGCCGGTTTCAGCTGTCCGAAGCCGGAGACGGAGACTGACGGACGCTCGGTGCGGGGAAGAGTGGGGGGTCCAGGACATGGACGAATCATCCTGGGATGACGAAGACGCTTTGGAGGACTCCAGAGTCGCCGAACCGAGCATACACAAAATTGTCGAGCAAGCCACTGTCTTGCCTAGCGACATCAGCTTTAGCGCCCAGGGCCTCAGTCGGGAATGGCTGGATATGCTGAGCGGCCTATCAGTGAACACACTCGTGGCGTGGAGTCTTGCTCCCGTCATTTACCGTCATGAGGAAATTCACTGACAAGAGGAAATAGCGAAGGACTCCAGGGTCGCTGCAGAACCGCTCGCGAGTCCGTAGGGCCGGGGTCGGGTGCAAGGGCGACTTCCAATAGAGCCACGCCTCCGGGCTAGCTTAACTTACTCCAGAGCCGGTCTTCATCAAGTAGCGCCGGACAGCGACCGGCTATGCAAGCGTTCCTGATACCAGCCCAGCAATCCATCCAATAAAAAGCGGTAACGGCCCGCCACAAGGGCCTCGCCAGACGGGCCAGATGGTTAACCCTCCGTTGGCAGGGGCTGATTTAAGCAGCCTGCGCGGAAAGTCAGGGCTTGAGAAAGGGACGCGATACGCACCAGTACAGGGCGCCATCGCCGACCTCGTCCCCTACTAACCCTGTTAGCTTAATTTCCCATATATCCGACCAGCCACGTACTTCCTGGTCATATCCATACTTCACCTGTGTCTATCCGTCCAGCTCTCCCCGCTCCGGGATTACGGAAATAACGAGGCGCTAGCTAGGATCATGGGTTTTTAGCCAGCACAGTGAAAGCCCAAGGCAACAATGTTTATGATGGCTTGTCAAAGAGTATAAAACGGCAACTGAGTGATAGAACCTCGCCGTGTATATTGCATGTAAAAGCGACTAACGCCCAGCGGGGACACAAGGCCCGGGTGAACTCGGATTATCAAGCGGCTGGTCATACATCTTCTATTTTGGTGCGTGCTACAGTGTGGACGGCGGGCCGCTGGCAGTTAAGGGTCCGTGTAAGAATGTCGACTACAAGTCGCTCGAGCTTTCCGACATGGAGCGAGAAGGTTTTGCAGCCACCCGTGTGTAACCCTTCGGCGTGGTTGCCACTACGTCGTCATGTCGCTGTGCACACCGTCATGGTTGCATGCTCTGAAGACGTGAGAAGGTCCATGATCTAAAGTTACTAGTATAGGTAGGATTGGCTAAGGGCAGCCGGAAAACGCGTGCCGGATCACCCCGCGTTGGGAGCCGCTGTGGCTGTGAATCCCGATGTGAATAGTATACTTGAACATTACCCAATTTAGTCCGCGAGCTGCTTGGTCCGTCTTATGGCTACTATGTCGGGGCGTGTTGATATTACACGGATGTCATCTATGGCTTATGCCAACGTACGCCGATATTAGTCATAGTCGAATGCTCCAATCGACAATTGATATGATATTCATTTAGTAGTGCACCATTCTCGTCCTTCCTGCTTCCGATTCGTGACCGCCGACCTGGCACACTGACCTTACCCGGCCATGCACGTCCTGCGCCCCATGGTTAAACGGTCCGTCATGCGCAGCCACACTCTAGTTTATTCCCGATCTCCCCATTCCTTTGTCTTTTAAAGACGTGTAACGACTTCCGATGTCTCTGGTCGCAGCCTGATGCGTGGAGACGGCAAGTTCACAACGATTGCAGCTACTGCGCCTAAGTTTGCCAACCGCCGCAACAGAAGGCGGCTTGAAGGTGCGGGTGGACGCGAACATCCCCTTATTGAGCATATATGATTGTGAGGACTCCCCAGAAATTCATGCAGCTAATATTAGGGATGACTCGGATACGGAGGGCACAAAACGAGGCCATTACAATGACAGCCTCTCGGAGTGGGGGGGCACACAAAAACTTCTTCGGTGACAGATGAGTTGCGACATCCAAGGAAGGGGAGGTTGCAGGGCAGTCACTAGCGTTAGTTTTAGACCGCGCCCCGGTCAGGGCGCTTCGCCAGGACGTTAAGCTGCCCGCCGAGCGCTCGAGGGCACCATAGCGTAGTCGAGCGTTGATTGTTCTGCAGGGCTCTCCAGGTGAGAACCCTGGTAGGTTCTCTGATACAAGAGACCGAAGGGACAAGAAACACCAGCAAGGCTCATCCGCGCGAGGTCCTGTTCGTTAGTGAAACAGACCGGCTTAACGGGCAAACGGTCTTTGTTACTGGGGGCCTGAATCAATAGCCTCGTTGGGTCATCGCGGTCGCGGTGCCAGGGGAACAGGTGGCGTATTGGGAAGCGGGAGCTAGCATGTCCTCGGACGTTCCCACACAGCACGACGGTGGCGCGTAGCCGACAGTGGGCTGATTCGGATATAAGCTTCGCAAATACCTGGCACGACAAGCAAAGGATGATCCGGCATAATCTGCGCAGGCAGTCTTACAGAATACAGGCCTTAGCTCATTTACTGGTTACTGGAGCGTCAGCCTCGTACGATTGTTCACGCCCTACTGATGGTCGCCACATCGGCGTCAAGCTACTCCGCGTTGTGGTCCCTCATTCAGTCGTAGGGTTCACTGTGTGCAGGCCGGCTTGCGTGAGTTATACGTCCGGAAGAAGTCATGAATCGACTAGAAATGCCAATCCGCACCACCACCTGGTGCGGACAGTGTAAACACCCTCGGGAGTAGTGTGTATTATCCGAAGACAACGGCGCCTTTTCAGGGTTTTATTGGTACTAGGGGCCCAATTACAGGTAGTTTTTACGTGACCGTTCGCCTAACTTACAAGTGCTTCAGCCTTATATGCTGCAACCTAAGGTCCCGAGCCAGTCGAGTGCGTGAACTATGCGATCGCAAGAGAGCTAGCGGGGACGATGCGCACACTAAGCGAAGAATAGGGATCCCGGACCCGAACGTGAGGGGGTCCACGCGGGCCACCGGGTGCGGCCCCCGCACTGTTAACGGAGCGTGTAGGGATGAGTACACGGCGGCTCGTGCTGATTGCAGTTATAGGGAGGGGCGCCTGGTCCCCGGCACGCCGCATTGTGAGGAAATCACCAACCCTGACCTACCCGGACCGCATCCTACGTTACGTAGATTCTCAATGCTCTCCCCCGCACCCCCCTATCGTACCGTTGGACCTTTAAGACTTATCCCACCGGATCGTCCATTCTCCCCACATAGCGACTGTCCCTGGTAGCGTGGAGATGCACCCTCCAGTATTAGCCCTTATTGTGCCCGCCCTATATTTGTCGCGAGCCCCCCTCTGAGTCGGCTGGTCATCATCTCGATGATCCCCACAAAAAGTCTAGACACGCCCACGTACCGAGTATCGATTGTTAGCGCCCTCCCTGGGTATTGAACACGATATCATAACGCTCCAGAGTCCGGTCACCCTTTGGCATCGTTGCAACATGGGCTAGTACGACGCCCCTATGAGTGCTTAACGAAGGGGAAGCTATATGCGCTCTATTACCATATCCGGGCAGCACCCTAGTGAAACCTGCAATGTAGGATAGACCAAGCAGGCCGCCGCCTCCGGACCGCCGCTCCAGTTGGACTGGATACACTCCATTCAAAGCCACCCCCCGCACGGGGCTACTGGCCGACCGATGCGAGTGCAACACCTGTGTGTTCGTGACTCCCGTAAATCAACCCAAACCGCCTCTCCCAACGAATCAAATCTCCAATGCTCCACTCTCCTCGCGGCCAGTTCATCGACTTACTCTGTAGACGTGAAAAGCCCCTATGCAACCGCGCCTCCAGTGATTCAGTACCATGAGACGCGATAATTCCTCTTGCTAACCCCCACCCCGACCGGGCGCAATGGCCCGCAAGCCCATCGCTAGCTGCAGATGTACGTAGTCCCGGTAATACAACCAGCGCCTTTGGAACGTAGAACCTACTGCTACGGTACATTGTAATGCGTGCCGTTGGCGCATTTAGAGATAAGGGCCGTAGCGCACTAGTATCCCCTGAACCCGGTGCCTCAGTAGGGGTTGGCGTGTCCACTGCCTCAATGGCAGACGGTTCGTGCCACTCATCTGAGAATCGATAGAGCAGCCGTATCAAGGGAGGTCTTGATGTCCCCGCAGACGCAGCATGGCAATCACGAGCCAAGCCGGCGTTACAAGTCACCAAAATTAGTATATTCTACCCCTCAGAGGGCGTTCCGATTAGCAGGTTTGCTAAGGCAGATAGAAATTAGACCGCGTGCTGCCTGGAAAGGATGTCGTTCTCCCATTTGACAGAGACTATGCCTGCCCTGGAGATCCTCCCCATACAAGACACGAATCGGACGTGATATCCCTAACGATATACTGAAACGGCAGTGGCGAGCGCCCCCGGGACCGCCTCAGTGTCCAAGCTTTGGTAGCACCACGCGGAACTCTTTCATTAGGCATGCGTGAGTACTTCGAGGGAAGCTTAAACGTATACTCCATGATTTTTGCGCGCTCTTGGAGGTTTTGTTTCTACGGGCCGCACGGCACTGGAGCCGATAACAGCCGCCAGCCAGGCTTAGGTGTCGTATAGCCCGGATTTAAAATTGCGATGTGCTGAGAAGCGAGAGGCGTAGCTTGCGGCAACACTGGACTTCGCGGCGCGAGCTCGAGTGATGATATAGCAGCGGGTCGATCGTCACTGGTGGACCACTGAAGTGCCCTACTGCTCCATTATCGACCGAATTTGTAACTGCGGCTCCGGGCCGGTATCAGCCAGCGATGCTGTAGCATAAGCGGCACCAAAGATTATTCGCTCTTACACTGAGCGGTTGGTCAAGATCGCTCATGCCACAAACGTCAAAAGCCTCCAATGGAGTTCTCTGACTACGCGGTCGTGAGGCAAAGGTGGACGCCCTGTGGTAGGGGTGCCGAAGTTGGCTTCGAGAGTAGCAACAGGATGGCGACGGCCGGCCGTGTTCTGCATTTTTGTGTCACCGCGGGTGTGACGAGCGATCCAGCCTATGGTCTTTGCCACACACTTTCTAACCACCAGCGCCCCCCGTTCGAGCAGTCGTGCAACGTCCTCGGATCTTACCCCCGTTAAGGACCTGCAACCATGCTCGCACGTCACGTGATTGACTCAAGCTTGGACCAAGCGTGCGATACCCACCGGCACCGCGGCTTGGTCCGCTCCAAATCTGTCGTCATCCCAGCTGGCCCAAGCGCGACGGCAGGTCTACCCGTCCAGATATGGAACCGCGGACGTAAAACGTGCGATTAGGCTTATCGACAAGGTAAAGCTCTGAAGTGCAATGGTTGTGCGGTGCGCTTAAAGGCGTTACAGTATTGGGGGATACAAGCAGCCACAGATTTTACAGTGTGGTCAAGGTTAGGGACGTAGATGTGGTACGTGCCGTTTCTCAGGTAGGCTAGCTAGCATGTTACTCTAACTACAACGCTAGTTACTGAAGTAACCGCGTCCCAGTTTTGGTAAGCGCTAGAGGGGTATAGCGGCTTCCACACACCTGCCGGACTGAAGCTAACTGGTACTGTTGACCATGGTTGCTGGGAGCCTCGGAAAGATTGCCCCATGCTCTGTCCTTAGTCTACAATAACGTCTGTGCAACACTCCCACTCTTGTAGTACCGCTACGGCGAGTTGGTTCACTTTGCGTCATTAACGGGTCCGAAGCTCGTGGGAAATCAGCATACCCATAGGTGGGTATCCCAGCGTGGCGTGGCCGTGCTTAGCGAGGGACGAAAACCCTGAGTCGCCCCACGGATGCGGCTTCTGGCTGGATCTCTTGAGAAGATAAGCGCGCGACGCAGATCGTTCTCTGTCCACGGTTTCGACTAATAACGAAGCACCCGGCACAACGGGACCAGCTCAGCCCCCTCCATATTGGTTTACGCGCACCAGGCAGTTTTCGGATTGACATGTATACAAATCAGTACCAGTGACCGCATACTTTTACCAGCTGCATTCCTCACGCGCCCCGGCGAGTCCTTGCCGGCCCCGTTAACCCACTCTCTCTTCTTCGCCTTGCGCCTTGTACGTTGGTTGGCATTACGCCTGGCAAGTCAAGGCACGACTCGCCCGGTCGCTCATTATCAGGTTCTCTCACACTAGCACGGGCTATCAATAGCTTCGCTAGTAGGGCAAGAACCACAAAAACTCAAAACTCGCTACCGCTTCATGGAGTCCCTCGAATGTAAAGACTGCTAATCTGCAGAGGCCCACTACTAATAGCAATACTGGGAATCATTAGCTAGCAGTCTCGCAAGCGCTTGACCAAGGCCCCAGGCTTTGCGATAGACTGCGGGCGTTTGCGGATCCGGACGTCTCAGCACCTGGTCTAGCCCGGCTGGGGACTTTGAACAATAGTTGTAACGAGTGGCCACCGCTTTCAGCACCTGTACTGAGGCATAGCTGGCCGGTAATGGTGGTGGGCCGCCGTCAACAGCAGCAAGCATAGAGAGTGCGGAGGCACCGAACACGTGTTGGTTTAACCTAGGGGTGGAATAGGAGTCGGCCGGTCGCGATGAGCATAGAATGTCATGGGCACGCTTACACCATAACTCGTAGGCCGGCTGGCAATATATTGCGAGTTACCAGGTCCCCCGCTATGAAAGGTGTAGCCCACCGCGGTAAGAGGGTGCATCCCTACCGTAATGGGTATACAAGCCTCCGGCCTGTCCTACGTACCGCGATCGGTTGTCGCGCTCTCTTGATCCGGTCAGTATCGCGTCGGTCTTGGTGGTAGGCTCCGCGCGAGCGATCGTGGTGACCAGGATCCTCCGGAGGTCCGTGGGGCGCACAGAGAGGGGGGTCGACGCAAGTGTCCCATCTACGACACTTCGCCACCCGCCAGCGCCAGCGCGCTACTTGCGCTCGCGCGTGTCCCCCCTGTGTACCCCCCGCCCCGCCCACATGACGCTAGTCCGCTCCGGGACGCTGCCAACCTTCCGCCCGCATGCACTTCCGCCGCCCTCCGTCCTAGTTCGATGAGGTTTGCAACTATGCCCTTTCTGACGGTAAAACATCGTCCGGAGATACTGACAGAAACTGACGGCATCAGTAATGGCTTATGGAGACCAAACTGCGACGTCGAAATATCGGCTTCGTAGCTTACGGGCCGGATGCACTACAAGAGGGAGGGTTCATTTTGGAGTTCGAGCAAAGTTAGTAAATTACCCATATTGGTCGTCGCATATGCACCCATCGTTTTATCGGTCTATTCTCAGACTCGGGCGACCATGTTGCATTGTCCAGACATCTAGAATTCACGGCCTGGCCCCCGCAGGCACAAGTGGGTCCAATGTACCGTTGAGGCACCGTGCCGCTTAGTGCGAGAGTCCCAGGCGCTAATAAAATCTTATCCTTCAACCTATCGCTTTAACCCTCTGAACCTGTGTAGGTCACAGACTAGCTAGGGTTCCTCTATTTAGACCTTTCAGCAACCACTGTGCACAGATGGTAGTTTGCCTCGGTGTTCAGCGATCTCCGGGCAGTGTATAACTGCCCTGGTTCGCACTAGTGCGTCCGGTGGCAGGTCGTCAGACTGATTGGGAGAGTTACAGTGAAGAGGCATGGCTTCAGTAGGCGACGCAGGGTGCACAGTTCGAGAGTGGTGTACTGGGAAACCTGTTGACATCACTAGAGAGGCCCGAAAGGTGAGGACTGAGCAAGGCGGTAGGTAGAAGTCGGTGACGGTGTACGATCAATGACTTAGGTTACCAGTCCAGTACGAGCACGATGTACCGTGAAGATACCACCTAGTGTCGCCCAAGGGGACACACCCAACATATTCTGTTGAGCGAGTTAACTCCTTCCTAGGAGGGCGCCGCCGGGCATGTACGGGCGTGCGCGGTCGTTTAACTCTTCCGCTGCCCTGCATCCCCTGGAATTTCCGCAGCGGGCGGCGCGACATCCACGCCCTATCTTACGCAAGGAGCTGTACCTTCGCAGGTTGGGCTTTCTTCAACGACAAGGCGAGCGTTGACGCGAAGATCGGAGTGTGCTAAGGTGCCCGTACGACCTCCAAGCGTTCGCCGAGACAGATTACCCCGACGTGGCGACCCCGACCCTGGACGACCGGTCTCCGGACGACGAAAGGCTACAGGGCGGGGGTCTACAAGCACACCGCGGCCTCGTGTGGGCTACTCATGACGCGCGCCACGCTCTCCTCAGCCTTAGCCGTCCTACTTTTCAGGTTTTCCAGAAACCGCTCAATGACGGCGGCCCACTGGTCCAATTTTCATGAACCTACCTCTAACGGCGCGCGACCTATCCGCTACAGATTCAAAGCATCCACAGCCCCCATTCATCCGGTGACGGGTTGTCTCATCCCTATACCAAGCAACATGGTGCGCGGACCGTAAGTTAACCGGTGTCCAACCCCCATGCCACCCAACTAAGCAGATTTTCACTCTGACTAACCCCTCAGTCGATCTCTTAGGGGCCCACCCGCTAAGCAGCCAGAAGCATGGTAGCTCGCCGTTGCACCTGCGATGGGTGCCTACCCCCGCAACACCAACATTGGATGCTTCTGCAGCGACGTAACTTATCCTCACGTAAGGTCCGCCGTTTCGGAACCCAGATCCATCTTTCTTTGTCAGCGAAAATTGCATTCACACGTCAGGAGCGGCTGCAAGATAAATTTAACGCTTGCCACAATAGACATGTCTCCCTCTACTCAGCCTCTTAGGTCTACTCAACGCCTCAAGCCACTGTACGCTTGGAAGCCCGAGGCAGTAAATAATGGCATGAAACGCGCACGACTCGCGGATGCCCCCCTTAAAGGGAAGCACTTGCGGTACGGCCTAACCCCAAGGGCGGCTGACCACCATGAGTCTAAGGCGCTTTGGGGTGGTGTATAAAGAGTGAATGGGAGGTGGAGTGAGAGCGTTGGAAAGTTGCAAGGCCTGTGTAGGATGAGTTCATAGAGTCAGGTCGCCGGGCAACAGAAGTGTTGACGACGGAGAAGGAGCGAATGGATAAGATCAGCAAAGTAGGACGTAATTTCATCAGGAACCGGTAGGCACTGCGTCTTTGATTGGTCGAATTTTACTAAGGGCAATCATGCAGCCAGCTTGGGGAGTTGAAATGCGAGCTCCGGTCGGTGGGAGTGTCAAGCTTAGCAATGACCAAACGCCATTAAATCAGATCCCCATACTCAAGGCGCTAAGGAATCGTTTATGGGAGAGGCCGACACACCGTGAGCGAACGGCTGAGTTCACGGGGGAGAAGTCATGGGTCTGGCCGTCGAGACAGGAGCCGAACAGAGCAGGCGCATGGACCCTGAGGTAAGGGGTAGGCAGGGAGGCACGTCCCTCGTATGCAACAGTATGGACCCACTGGCAAGGTGTGGACACGGGACCCCGCGGCCCCGGGGGGAATCAGTTAGGCGTCCACCTCTGCGCTGCTCCAGCTGGCGTGGACAAAAGTTGCAAGTGAATGTCGAAGGGACGGGACGGTTGCGGCGGAAAGTAACTTTTCAGTGCACAGAAAGGCGACTCGGAGGGTAGATAATGCGGGCTCAGGTAGGCGCGTTCTCTTGGAGATCTTCGATAAGCGCGCTACTTGGAACAGCCAACCGCTGCAGGGGCCAGCCTGGGACCCGAAGCCTAAAGGGGTCAGTCCGGCAATCCCGCGTGGGACATCCGGGTAACGACCTGAACGGCGGGCCAGCCGCCCGGTGCGGCCAGGATACCATCATAGTCATGCGTTGTAGCTGCGGCCCTTCACCCCTGTGACAGAGGTTGTTGGTTATAATGCCGCGAGAAGCGGTCCAAAATTTTGCGTAACGGAGACTCCGCCACCCGGAAGGAGATAGTCAATTGCAAGGAACACGATCACAAAGGGGTCAGTTATAGAAACCACAGGACTCCTGCAAAATGCTGTCAGATCCTGGAAAGCCCCGATACGAACCGGTGTCGAGGTGAATTGTGTCGCAATAGCAGAAAGAAGATGAAGGTATGTGGTATAGGCAAGAGGACATCTCATACGGCGTAGTGAGCCCTGGAGACATGGTCAGTGCGGGTAGGAAGGGTTCGAAGGTTTCTGTGCCTATTCACGAGGAAACTGACGCTGGTGGGTGTGCCTGACAGGGATTTTCATAAGAGCGATAAAGAAATGGAGAAGCAGGACAGGGCAGAAGACTGGGACTGAGTAGGCATACGATTTGCAGCTTAGTAGGGGCAAATGACTGAGGGTTTTACTCAACGTTACAGCGCAAGGGGTTTGAGGGGGGGTTGGAGTCAGGATTGGTGCATGAGGGAGTTCGTGCTTTCACAAGCTCGACAATTAACGAGGCGCATAGGTGAAAACGCATCGAGTCGATGAACACTGAGATCACCAGGCACAGGGATGCGGAAGAGGAATCGAACTCTGGTCGTTGATATACAATTGTGTTCACAAGGTAGTGTTCAGTAATAAAAAGTCGTATACGCATGAAATGAGTTTATTACGTTCTGGATGCTCATGCATGGGCTGGGTGGGTTTCGACAGATAAGCGGACGGGGGGGTTAGCACCACACCAGGCCAACAACACCATGTTTTACCGACTAGCCTTTAAGCCGCAGCTTGAACTCCGTTCCTTACATGCTGAGGACGTGCACGCCCCTCATTAACTAAGCACTGCGGCCGGGCGGATGACCGACTCAGACAATCTACGCTGGGTTCGGATTAGGCCTTCCGTGCCCCTCGCCCGCTCAATCCCTGTTCTCAAACTGCCAACTTCGATCTCCCTCCAGCATCTCCCAACGGCTATTCAATCCATATCACGAAGAGTGTCACTCAAACAGTAAGCCGTCACGCAGTCCTCGACAGATGAACATCCATGTGCATAGACATGGTCGCCATTAACATGAGCCTGGCACGGTATCATCTGTTCGTTCATCCTTCGACCCATGCCAACGACAGTGAAGAAAAATACGCACCATGGCCAAGAGGCCGCTGCCGAGTCTTGCCCACCGCTCCCTGCACACTGCTGGATCCCCAGCTAAACCCCCGAAAAGGAAATCGGTCGACACCCTCGAAACATCCTTGACCTGTACTCTTGGTCACGACAGCTTTCACCTCCCAACAAGTCGGCGCCTTGTCTCAAATTAAGGCCGCGCACCTTGATCACTCCACCGGCAGCTCTCTCTCGGCTGAGTCCCATATAAGCGGTGTCTTAAAAGGGAATGGACCGGGTCCCTTGATTTCAAACCCTGGATAGCAGCACTGCTGTTTGTCACTGCATGGTAGACTGTATAGTGAGTCAGATAACCGATTAAGATTTCTCCACTCAAAGCGATGCCCAACGATGCGTATGCGGCCGGTGGCAGGATCTTTGGGCGTGCCATTCATTTGGACGTATCGAAGAGACGCCTCGAGGGGAGCGCCACGCGGAGACCAATAGCGCGCATACCGCCGCTCCTCAGCCGCCCGCTTGTAGGGCGTTGGGTTTTTGGCCTCACCGCGGCTAAAAATGCCGCTTACGGCGGTCAATGTCATGCGAGCACCGGCCGGGCTACATCAGATCTTCTGTGCTTTTGGTGGGCGCATGTCAATAAAGATTGAGGTCGTTATGGAATTGACGGCGCGGCACGTCGGGATCGGAGTATTGTCACATGGTAGGTGGGCACGCGGATAATCTCCTGTACTTGTTTACCCACCCCAGCCATTGATTACACCCTCAACCTCCCGTGGGCAACGATTACCGTGGCCGTGCCACGACGCTCCGCCCCCGCTTCCACGACGACCTCTCCTAGAGCTCGATAGATTCTTACCATCTGCCACTGTGGCCATATTCATACGGGGGGCTGTGCCATACTGGGCAAGGCTTAACAGTAGATTAGCCGCTCGCCCCCCTTACTCTGGCGGTAGCGCCATAACCGCCAATGCTAGAACTCTAACACCCGTACTATCGGCAGTATCTGGGCCGATTGCATACGAACTCAAGACCCATTCCGTAGGAGCAGAGTCTACCAGGAGGGGGGCTCCTTCGGTTTTAAGGGGCCCTATGACACCCGTGCCCGTGACGTTGTAGAGATAGGAAGGCCTACCTGAGACCGCGCTGGCATCGTGCCCCATCCATCGCGCTTACCATGACTTTTTGAGGACAACAGTGGCGAGGAGGTGAGGCATGTCAGCGGCGTAAGAGCCGGTGTCTACGGCTATGGGTTGCCCTTTTTGCGTTGGGGGAACGGCTTCCGACCTGGCGCTTGTTCAGGAGCGGTGGCATTGTAGCGGATACAGAATTAAATACAGCTTAACGGAGTAGGGTAGCGTTTCCTAGGCAGTGGGCATGCTATCAATTCTTGCATGGGACTGCCACCGAGGGCCATCGAAGATGCAGCTGAGCGGTGTGTCGGCGTTGTCCGGCATTTTCGCCGGTGACACGTTGGTCTGGCGGGTTCGGAGGAGGAGCCAATTGTCCTTTAACGCGTGAGGGCGTATGTGGGTGCATCCTCTGGTCCCAATTATGCTCTATAGGTAGGTGAAAGAGGACGAGCTGGATCACTATATACAGACGCCGATCGGATGTGCATTTAGCCTTATCGCTGTAAAAGGAGGTAAGTAATGGACAGACGTTGTAAGCTACAGATCAGGAGCTTACAAAAGGCGTTGCAACCACTTACAGGCCGGTCACTATTCATACGACTTATGCCGGTGGCCGTCCACTCTCTGGCCAGTCCCACACGGGGCGCTTGGCTGTTTCCTCTTTTCGCATAATCGTTGTTCACTGGGTGCAAACTGTGGTCCTGTGGCGACAGGTGAGCACAGTGGTAGCCGCCATCCCCCTATGGTTCAGACTACTGTTTGTACCAACAGACTGACGCCCATATGCGGTTGGCATATATTCTTGGGGGAGAGCGTAATGTCGGGGTCACCGGTGCGACGGCACCAGGGCTGGGGATCGTCGGGCGGGGTCGAGTATGGTGTGTCTTCGCCGCATTGAAGTCTCATCTCGGCGGCCGGAGGAAACCAAACTATTCGGCTCGCCACACACTTGTCGAGGCGGGGATGTAGTCGCAGATCAGCACGGTATGCACACGAGTTTAATCTCCTATAGAACACATTTCGAATTTTGGTATGGAGAATTTATCGCCACGGACGTCACCGCGAGCGTGTAAGGAAGTTCAACACTTCACGGCTAGTTTCGGGAACGTCCGGGGAGCTGCTTAACGGCTAAGGTTTACCGAAAAGTCTGCTCCCAGCAGTCGCGGATGCGACTGCTTTTACGATTGTCTAAAAGCGAGTGGCGAGTAGGGTCGGAAGACAGGAAGTGGGGTTTGCAGGATAGATAGAGACAAGGCAGTTCGTCCAGGGGAACGGGGTTGTTAGTACTACGCGTGTCCAAGCACACCAGAATAGGCAAAAGAGGTGTTGACCGACACCTGAGTAGCCGAACCGGAGGTGGACACCTACAGGCGGGTCTAGAAAAATCGCAGCTAGATGGACGAGAGCCCAGGTGATCGATATTGCTGAATGACCTAACGTACAGAGGCGTCTAGCAAGTTTTGTTTTAGCACTATGGGTCGTTCGAAACTAGGCCCTCTGACCAGCCTTACTTAACAGATCTGATGACAGTTGTCCGTCGCGCCTATTAGGGACCCAGCCCATTGGGTGCTGTGAAAGAGGAAGGTGCCAGACCGCTCAAACAGGCTGGTCCTCACATCCATAAAAGTCGTGCATCAGCCAAGGGGATGTACCTCCATTGTAGCAGGTATTATAACCACATGAGCCAACGACGTGTTACCGGCACGCCCATCATCTGAAACAGTAGTTTAAGTAGGCCCTGATGTTTTGGCGCGTGCGGGGCGTGCCCAGGACGATCAGAGGTCATGTTTCAGGGCGGTGCACCGGCACTACCGAGGGGGTAGCGCGGGGCCCTCTTCATTAACGGACAGCCTGCGGCGTTTCCTAGCCCAGGTGTGTACCGGGCGGAGACCCGGGTTCCATTGCTGACTGTGTTTACTTGAATCCTAGAATCCCAAAGATATACGGACGGGTCGCGGTGGCACACGTCGACCACGAACAGGTGGCGGGAGGAGCGAAAGCCGCTAACCGATAACGACGACATAAGGACCGCGCCAGACACGGTACGCGGATTCCTGCTTAGCCGCCACGGCAACCCCGTTGCCCCCAGGAACCCCGTCTGTAGATATCCATAGAAGAGTGGCGTTCCACCGCCTCCACGGGAGGCATCCGTCGCTGATACCCCGCACGGCAAAAACGCATCGTCGGAGAGTTAACCGTACCCCCTCCCGGGCCCAGTCCCCTTAAAGTTGCAACGGGTTTTACGCGGTCGGTCGGAGCCAGACACCTGCTGCGACCAGGCGAGCAAACAACGAACACACAGTTTTTCCGGAGCGCCGGCCGCCCTATCTCACCGTGTAGGCCCCTGGGGTGTACTGGGTGCGCCGGGACTGATCAATGAGCTGAACACGACGCAAAGCGCGTTAGCGTTGGTGCGGTGGGGGGAAAGGGAGGTGCCGTTCCCAATCCAGGCTGACAGAACTGGAAGAAATGGGTCAGGGGTGCGACTTGGGGCACTCCAAGCATCGACCTAACGGTATGGCTACCGGGGGGTATTGCGGAGATAGTACTTGTGATCGTTCCTGCTCAAGAAGGGCCTACAGGGGTGCGAAGTGGGAGTCCCCAGAGCAAGCGTAGCGGTCGAAGTTTCTGGAGAAGAAGGATGCATCCATGTACGGAAGACCTGACTTGTCTGCGTAAGGGGCCTGAACCCGGGACCCGATGGTATGGGGAAGGTGTACGGAGTTCACCGCTATATAGCGCGTGTGCGTTGTGCAGACGGGGAGAAGGAGTGGCCGACAGGCAAGAGAATTTGTCACACCATGAAACGGCCTGAGATTGGGCAGCAGGCCCACGGTGCAGGGAGGTCAGGGAAAGGGAGGATGGCGACGGACGCGCGTGCTAGCCACAATGCGAAAGCGGAGGATGGTGCTCTGTCACCGGTGTGGGACACTTGTTAACATAGATGTCCTAGGCGAAGTCCGCGGGTAGGCGTTTTCAGTCCGGAACGAGTCGGATGCACGCATGAAATATGCGTGGTGCACTAAGAGGAGGAGCGGGATATTTGTAGATCACTGTTGATGTCATAGGGACTTTGTACATGTGTGAGCTTGCTTGGGGAGGGCGCACCTAAGGTGTATTATTCCCCATTGTCTGGACGGTCCAAGTCTGGGTTTATTGTAGCACGTTGGTGGGAGGACAAGGTGTTCCCCCTCCCCCGGACCGTGCTCGTGCTACCCACTTAAAGTTCACCTTAAAGTTCACATAGCGACTGTTATTCTAAGTGAGCACACTTGCGGAACGGTCCGGCTCCGCTGTTGACGAATAGATGGGCACCGACCTTTTTGGGAACTCGCCGGGTCTCGGGGAGCACCCTGGTGTGGCAGGAGTTAAGGATAGCTGCCACGGAGGTCCTCTGCTCTTAAGCCATTAGGAATAAAGCTCTCACGCCGCCGGTCACTCAATGCGGAGCTATGGAGAGCAAGCCCAAGGGGTGGGAGTTTGGAGGTAGAATGCCAAGCGGGAAGGACGTATACAGCACGCAGACATATTTTGAACGCAGGCGCGTATTAGGTAGCGTCATTATCAGTTTGTGTTCGGGTTCAAAGCTTCAGCCCCGAATCTCGCATCATACGGGCCCGCCTCACGTGGCTTGGTGTCAGTATCCAATAGGAGGGCACCTTTCCCTAGGCGACGGATGAAATAGTTTTTGTGAGTGGGGGTACCCACGAATGCAGCAGTCTCCTATCTAGTTCCTTGGGGTAGGCGAGTGACGGGCTGTGCGTCCGGGGTGTGGCCGGCACTGGTGCGATGGTCCACTGCGGGTATTCTAGAGTGCAGCAAAGTTATATAGGGCGGGTCGTACCTAAGGTAACGAATTAGAAAATTGGTGGATGGTGGCCACGGTCACCGCCAACGGACGTCGCGAAAATGGCTGGCTGTCGGCGGACACCCGGCAGTAACAAGGGGCGTAGGGGTGCTGTTTAGGACACAGCATCAGGGGGAGAAGTCGAAAGTGGATCAGGACCTTACAACTAACGTCGGGGCCACCGGAGATACTACCTCTCGATCCGAACCTGCTTTTCAGGAAGTACCTGGTTCGAGTCTACAGAGGAGGGTAATAAAGTCACGCCTCAAGATGTGTCAGGTTTGCGCAGCCGGGCGGTACCCAACTGAGCCACGAAGTGCTCACCGTTATGTACGATATCTGGGGGCTCGCCATGCAGGGACCCTGACTTATTATCACGAGGAGCATGCCCTTCATCCGCTCAAGACGCCTGTTCCCCCGGTAACAAAGCCCTAGCCATTATGGCCCACGGGAACGCCTCACCTAGTACTAATCCCGTAGTTGTCTACCTGCCAGTGCGGCAATGGGGCGAAGACCCTTTCTCCTCCATATCTTCCCACCGCGCTTTCATAACACGCGCCGAACTGGGGCCTCGCGTGTGGACAACCGTTGCTGGATGTCAAAGCCCGGCGGGCTACGGGGGGCTAGAGGCAACTATCGCATGGATAGCTAGGGAGACTTGTTGTCGCGGAACACAGCACGGCCACTCATGGCCGTCAGCCCGGCGGTATGTAACGCCAGCGACCTACGGTAGCCTCTACTCAAGTCGGCGTCGCACCGCGCTCCTGAGTCGTACCGAGACGGCCTCGGCTCAGAGTCATGCATCCCCGAGACGTCTGTCACCCCAGCGGTAGGGACACTAGTGACGGTGCTGCGGCACTGTGTGGCTTCTATCAATCTAAATTGTTTCGGGATTAACGCCGCTGAACAGGCCGTGATTGATCGAGGACCACCCCTATACATCCTGGTTTTCGAATCACATCGCCCATACCCCTCCGCGTCCATCTGATACGGTCCGAAGAGATAACGCCCCTGGCGGAGGTTGTGAAAGATGGTCAGCTTCTGTTACCCCGTACTAAGTAGCAATTGCAACCAAGCGTGCGCCTGGGCACCGAATCTCCAATCCTGACACCCCATATGTACGAACTAGTGGGCATTCGGCATAGGGTAAAGGGGTGAGTGTAACCCGGACTGGCTGAGGGGGGCTGTAGTTCACAAGACACCCCTAGGGCATGACACCCTTTCGCGGATAAGGAGTTACGCTCTAGTATCCCTGCGCGGGGAGCCGCAGCGCGGGCGGCCAGTCAGCTGGGCCTGCTGCGAAATATAAGGCACGCTCCATTGAACAACAATCTTGAGTGGTCGTAATACCAACCCCCTCACTGCGGTAGTAGATCCCCGGCCGGAGAACCATCAACGCACCTCCCGCATGTACGACACGGGCGATCTGAGGGGGACGACCCCGAAGTCGCTCCCCCAATCAAGGGCGCGAGAGCGGCAGGAGCCAGAGCAGTGCCCAGCTATGGACAATGCGGGAGACGCTAGCACCGATCGCGGGGAGTATGCCCGGTGGGGTTGGACTTCGGGTGGCTGCCCGGTACGGGGGAAAGTTGGGCCACCTTAGCGCACCGAAGCCAGCCCCGCCATCTCACAAATGCACCCGGTAAAAAGCAAGACACCGGTGATGGTTGTCGTGCCCTTTTGCCTAGTTCAGCGGACTTGGATGACAGGACTACGCAGGAGATCAGGAAGCAGCAGGAGTCCACCGGGCTTATGGGCGTTGACCTGTGAGGTCGTGCGCAGCGGGGTCGGTAGCGTTAAAAGCTCGTGGGCTAGGGCCACGGCCGTAAGGGCTGCGCCGCACCCTTGGTTGACGCTTGGATTTCATCGTAGCGGGACATGGCCACGCACAATACCCCTACCATTCCGCCTCGGCGATGAGGTGCATCAGGTGTTGCGTACTCGTTGGAGGGAGCGACGTCTAGGGAGGTCGAGCCTGTGGGTCAGTGTTTTGGGATCATGCACGTGAGTAGGCATGACAGTTTACCTTTTTGCCGTGCTACTTACCTAATGAAACGTAGCGTTACAGGTATGATAGCATTATCATCTCATGTAAATCCAACTCGAGCAGGGAGCTTCATAAGGGTGCCGAGGCTAGCTGTAAGTACAAGTAGGCAGCCAAGAAACATCCAGTCCGGTAAGGTTAGTGCAGACCTGCCTTGGTTTGAGGGGATTACCCACCACCTCTGCGCTGCGAGAGGTGCAGCATCATAGCAAGATTACCCTCCGAGGCCGACAAGGGTGCGCAGGCGACGGGGCGCCTGACTCTACTCCGCGGTCCCCGACCGAGGCGCTGGTGATGTACGTTCGCGTAAGTCGGAGAATTAGCGTTGCCGTACGGATACGGCGGAACTGGAATAACTAGCCGCGTGCTGTGGATCGGGTACATTAAGCACTGGCGTACCTTCACCCTCCTCATCAGCCAACATTAATGATTTCAACCGGAGGATGAATCCATTAAGGCAGAGAACCGCCGGCCGCGGAATCCCGCTCGTTGTCAAAATCGTAGATCCACCCCAAGAAGGAACCGCGAGGGGCGCTACAGCGCGTGATCACTGCCACGTAATGTCAAGCTGCCCCTAGGATTCGGCCATGGTACGAAGGGTCTTTGTATCACAGCTTAACAAACAGCCAGAAGGTAGACGAGGCTCCCATGCCACGGATAGGTAGTCTACGGCTGACCGTGATGGCGGCAGTAGTTACAAGTCGCGAGATGCGCAGACCCGCCTAGACGACTCGAGGTCGTAGGAGAGCGTGGGGGAGCGGTAGAACCTCTTGGTGTTCCCAGTGCAGGCCTCTAACTAGTCGCCAGGGCCTGACAACTAACTCCGTAAGTCGGGCGGCGTAACCTCTGACCCAAATCACCACAATGCATGTTTCAAAAAATCAATGGACGACCGAATATCATTTTTGTCCTTGTAAGTACATCGTTAACACCCGCCACATAAACCGGTGCGATGTCCTGTCGCTACGTTTAGATGTCAACAAGGCTCCAGTACTTGCGGGCACGCCCAGGTTTCCATACCGTGAGCGAATTGCGTACTAACCCCAACCTGTAGAAATTGTTCGCGACGATGTGCGCACGGCAGATCTGGTCAGGAACAGCAGGGTCCATTATCTACCTTTCGGTATAGCTTGCCCGTGGAAAGCCCTGTTCGCGGGAAGGTGAGGAGCACGTTGACTCACGTGACTTATTCGCCGGATTTGTTTGCTGACGTCCAACCTGGAGTAGGAAGGGCGAAGGTGCTCAAGCGCATTCTGTTTTAGAATAGACGCATGCGCCATCCTGAAGCACGCGGTACCGTGCTTGTCGGCCAGCTGGCTCCAGGACCTGCGTGGGATTGCGGGGCTGCGCAAAGGTATACGCCAGTCAGAAAGGCACCATTCCTCCGTGTTGTCAGGCGGGCGTGCGCGTTTGGCCCAGAGGAGGATGAGACGAAACCAAGGGGGATCCGTCGCCTTGAGCATAATCACCAAGCATTTGCACGCCAGGCGGGTACGAACCTCCAGAAGATCAGCAGTGACCGGGAGACGTTATATCCACGGGCGGGACAGGGTCATTGTCAGGGACATTGCACGTATGGAGGATGCAAGAGGCCCCAGCTAAGAGTATGCGCTATTATCTTTATGGAGTCCCTCGAAGATTCTGTGTAGACACCATAGGGTCAGACCCCTTGACACAGGCGGCTGTTCGTGTTTGGATTCACGGTGCCCCGGACACGTGGCTTAGAGGGTACGACGGAGAGCCCGAGCCAATTAAGAACTAAGACGAAGTGCGCGGCCGGGGTGCCGGTCAGCCGAAACGCGTAAAAGTTAGTCAAATATGTGCAATGAACTAAAGAGTAAGCAAAGCCATAAGGTATCGTTTTATATTAGAAAAGGGTCGGACGATATCGCCGAAGAATGGGCTATGGTTTTGGATGTCTTTCGTCTCTCGCGGACGCCCTTGGAACCGTGACTTAAGGTCATGCATCTTTACCCCTGATGCATTGCGATAGCTGCGGTAATGCCTCGGCAACCCGGTAACAGGCCATTCGGAGCCGGGATCCCCTGCTATACAGCAGTGTCAGGCCCCGTATCGGCTAAGAGCACATTGGTAACGATGACCTAGACATAGATGCGCGACTCGGAGTAGAGGGGGGGTGGACGCATCGAAAAACGCAACGCGGGAGCCCGTAGTTCCGCTTGCTGAATGAAGAGTTGAGTCGTTGATGCAGGGGGCAGTTCGCGGGATGGAAGGGTATGTCGTTATTTAGGGAGAGAGCATGGCGCCCCCGCGCGAACGGGACGTGGCCCCGAGCATAAGCGCGATAACTATGCCTTCTGAGCACCCGGCTGTGGCGCGGATACGGAAGAGGCCCAGGACGGGAGTCATCAATCAAGGCCTGTGGTGTAGGTAGCTGTATTCACTGCACCGCCGCGCGCGCCTTCGACCACCCCGACCTTGCATCCGACCAACAGGGGGAGTTAATCCGACGCTCCACACCCGTACGACTCCGCTCGAAGGGCATCACTTGGTATTGCCGGACGCATGTAGTCGATGGGACGCTTCAGTCATACTGGTGCCGGTTGTAGGGGCTCCTAGGGCGAATCATGGTAGTTCCGCACCGGTGGCTAGCGCAGGGACTATCTAACCGCACAATGCATCCACCACGGACTTTGGGCCACCGACCAACTGCCACATGAGCAGGGGCACGTCTACAAGGCATTGCACCGCGCAAACGTGGGAGGGCTCGTCACACGGAGGAGTTCCAAAACCTCAACCAACAGTCAACCCGCGGCGGACGGGAACAGGGCGCCCTCCGCTGTGCGTACGGCTATGCACCCGAGCCCAATAGCCGCGTACAAGAGCTTATCATTTTCATCTTGCGGTCCACCACTGGTAGCACTGCTAAGCCCCCACCCCATCACACCTTGGACAGGTCACCCAAGTTGCCCGTCATCGCCCCTCCCGATTGGCTATCCATTGGTTCCGCGGGGTGGGCTACACGGCCTCGAATAGAGCCGCGGCCTTGGCTACCTCAGAACTAAGAGCGGCCCCGCGGGTGCGCGTAGGTATTCAAGGTGACGCCGCCCAGTCATCGCCCCCCGTGTCGCCCACAGGTGCAGCCGGCGCGCGCATCACAGTCATCGCGTCCTCCAGCAGGACGCGCGCCTTACGTTGGAACTAAGCGTTTCCGTACGTTTAATCAACCGGGCTGCTGCGCGTGTATGTGGCAAGTACTATAGTGCAGGTTTGTTCGTGGGCATGGTGCCCTGGACCGGTCCCCATTATGGGGCGCAAGTAAACAAATATTCTCGTAGACCCATTGCCCGGCGCCAACGTTACGTCCGCTTTCGCATACCCTGTGGTATCTATTGTTAGTAGCATACACATCTGAAACACCGGAGGGCGATGCAACTTCAATACCGCGATGCACGTGGTGGAGGCTGTTGACATTACGTACTCTATAGAGCTGCAGTGTCGATGCCATATACAAGGTCGCCATAGCCGCCTCTAAGCGGAAGGTACCAACCTCCCCGCCTGGTCTAGTGATACAAAAGCCCCGTTCTGCTTGGGGGCGAGCAGGTTGGGTGATACAGTGGAGCATAGAAGGATACTCGCTCAAGTTTCAACCGGAGACAATAGGCGCCGGTGGTGTGACGCGAACGAAGAGAAATCGCAGACGGAAGCACTCCTTTGCTCGGCCCAGAAGCGCTTGCTGTCCCGAGGGCGGGGTTCTGCATGCAATGACAAACATCGCCGGAAGAGGGAACCTTTGGCATTTTTTTATTATTTTATGATCCCTTGATCTGGCGAGCAGCTGGTCCCGCAAGATGCAAGGTCACGCCACCCGCGCACCTACCACGAGGTACACGAGGCATGAACCGCTTCATACTCGGACCCTGATCCTTTCATTCACGTGCCCCAGCTCCTAACACTCAGCCACTAAGGCCCCTAAAGCAGCGCAAGGGGGTCGATGATCCTTCAGCGTGTGGGTTTTTATTGTATAAACAATTGTGCGAGATGATTGATGCTCTTGCGTATAGTAATCAATCGCCATCTTATCCCCTGCCTCCCCGGAGATCAGTCCAGCCAAGGAGGGTCCAACTTCCTTACTCCAGGATCTGTTCGGCGGCGCTTGGCTAACTCAGCCACCTCTCACCCTTGGCGTCCAGGTAAGTGGAGGCGTTTTGCACCAAGCGTACGTAGGGGCGGTCAGGGAGTACCACCGGTCGAGTGTCCACTACATGGCATTCCAACACCTGCGTCGAGAAACTTCGCACCTTAAACGCACCGGGCGAGCCGGCGATACCTGGTCCTGGGCATCTATAGCCATCACGCCGCGCCCTACGCCTGTTAGCAGTCCTAGTGCAACAGATCTCAGATATAGGGTGTACAAGTTAGCTTGGCTTAGTAAAATCGCCTTTTGCTATGCGAGAATTCAATGGTTAGTTAGAATTGTACACAGTCCAGACACAATGTTTTCTTGAGCATAAGCTTCTTGCCATTGAGACAGTTTCTTTAGGTAGTGGATGATTGAAGCTGTATTTCGTGTACAAGTGTTTAATGCAAAGTATAGCTGGCCTCCTTTGCCCATTAGCCGTCCTTTACAATAGGCAGGACAGAGAAACAGGTGCATGGCAACAAACACACACTGGCCATGGCAAACAAGCTGTTGTACTCTACGCCGAGCGTGGGCACTAGCCCCAGGGCATAGTAACAGCGTAACAGCGGAGAAACTCGATACTAAGAATACGATATTCGAGGCAATGGAGCGCAGCTCGCGCGAGCTGTTATGGGCTCTAGCCGGCCAGCCTTGTGGAGCGCACGGATCCGCGACATGATACTACGAAGTAATCGCCCTGGGCTCTATAAGCACCCGCTGCCACGTGGGGCTATGGAGATAGCCTATGGTAACCAGGGTCACGTTTATTGCGAGCGACTAGGGGCCGGGCACGCAGAGTTAAACGAGTCGCCGTGGGGGCCGAGGGCCGTCTTACTCAGGCTGGGGGCTCCCCACTACCATAAGCCCTAGCATAGGGCGTCTGCCCGAAGCGCCGTGTCACGGAAGCGGTTTCCCACGGACCCGCGTGCCGGCAGTCGAACTTCAAAGCTTCAGAGCAGCAGCGCAGCCGCGAAGACACGGCAGGGTCACGGCGAGGATTATGCCGTTGACCTGCGCACGCTACGGCCTAGTTTTTAAGTGCCCTATGCGGAAATGCTCCGCCTGGGCACCACCCTTTCTACGTGTCAAAGGTGACTCATACCGCACAATTGACCTATGCCCGGCCGTCCCCGCACATGTGGGGACCTACACAGACCCAATCGACAACGCATAACGTTATTTGGTATAAGGTGACCTAAAACCGAAGGTTTCGTACGAAGCTCGACAAGGACGATGACCCGGACGAGGAGAGGAGGCATCACGGGGAAGTTGCCCTGGACCGCCTGACCAGCTGCGCGCGATACACCTGATCAAAATGGGCCGCATTCGACAGTGGGCCCCATGGTCGACCAAGGCCTGCCTACAATCCGTAATTAGAAACTGGCATGTCCTCTTCCCACTGCGACTCGCAGTGCCTATATACTACGTGCCGCGTCACTGTCGTAAATAACCCGAGCTTGAGAAGCGCGTTGGGAACCCAAGCGGCGGCGAACCAGCATGGGGCGCTTCTTCTAGGTTGACAAAGACGATTTATGTCCGATTAAGCTGCGAGTACATAACCACAGGGCAAGTAGCGGAAAGGAGCCTGACGATTATATGGCTCCTGGCGGCGCAGCGCGGACTACCCGAAATAACGCCGTGGCTTCGTCAGGCCGTCATGGCGGATCTATTACAGTCACGCGTGCGTGACTCCTCCGCCTAGCGAGAATACTGATGAGCGCAAGCCGGTTCAAACAGCATACCGCAAAGTCAGACTGAGCGACTCTGCACCGTTCCGAACATGTGCCCAAACTAATAGGCCTAACCATGGTCGACAGGGGATCAAGGGAGAGGTTGCACGTGAAGTACCCGCGGCTGCGCGCTTGCCATGTAGAACCCAGAACTAGAGCCGGCTATGTCACGATGGGGGACCGACAACCCTCGGAGCCGTACCGCTCGTGGCGCCCGATCTCGACCTGAAAGTGCTGAACGTGTGCGGCTGAAGCTTCAAAGGCTCCGCCGGCGTGCCTAACCGGCTCAGGCCCAGCACCTCAAGATAGAGCAGGGACTTGGATGGTGATATCTACCTCCGCCCAGTACTAGACGGCGGTTACCCTTGCCTGAAAGCGCCCCCACACAACCCTACGCGGAACGGACCCGGCTAACATCCTCTTCCAGATCGGCGATTTCGTTGTGAGAAGAGCCCCGTTCCGCGCGGACCACACGATGGCGAAGTTCGGCGAGAAGCCCCGGCGAAGTCCTCAAGCCGTTCCCATGTACTTTGGCATGCGCTTGAATGTTCCTGTGCGACTGTGTATGGACAGCGGACGCTCCTCGCCCAACAGGGGCCGGTCTAATACAGTGAGCAGTGAAGGTAAGGGCATTCGTCAGGATCGGGGTTGGGTGAAGGGTCCAGAGAACGCGGAAGTTTAGCTACGCTGAGCGACACCCGGACGCCCTGGTCAAGTCTCTTAACTCCGTCGCACACGTCCAAACCAAAGCCATGGGTGTTGGCATGGTGGAAGCGAACAAGCTACGGTGATATTTTTCAAGACGCCGGGCACAAAAGATGAGAGCTGCGTGCGTACCGGCAGCCCTGTTACTATGGTGTGTAGAGTGTCACTGACAGCTGATGTCGAGGGCCCTGAGCCGCGTGTACGAATGCCGGAAGCCACCGCACTGCTTCCCTACCGGGAGATTGGTATTCTATTCACCAATTTAAGGAGCATATCCCTAATTCTCGCCTCGTGAGCCGTTGGTCGCGTAGCAGACCGATAGTGTTTTATCGGGAATAGAGGCTTAATACGCGTCGCCTCTGTTAGGTCGTTGTCCCGAGTCACACCCCAAGGAAGCACGGCTAGTATTGTTTGTCACAAAGCTGGATCGCGTGGCGGACGGGCGCCCTCGTATAGAAATGGTGTGGGCTGACCGACCAACGATTGGTCACACCTGGAGTGTCCGCCTGGAACACAATCGCGTCGACGCACGCCGCTCAACAGTTGTGTGAGACGGTAACCTATCCTTCTAATGAACCCCTATAACACTTCGTCGAGCGGGAATCACAACTCACCTACACTACGCCCGGCCAATCGATTGGGCGAGCGTCCGCCCGCATTGGGCTTCGGAGCCGGCGTCAGGCGGCTCTCGGGCAACTGCCAGGACAGTCCGTACTAAGCGGGACCAGGAAAACTGCGTATCAGGGGGTAACGAGGCGGAAGGTCCAAGGAGGACATCAGGGACAGGTACCCTGTACTCCAAGGTCGCGGTCGTGTGAGTACGCTGTGAGGTGCGAATCGCACCCACCTGCACCATTGAACCTCATCACCGTCACAAGTACGCCGCAAGGGCCTCGGGACCGAAATACCGCTCAGTGAAGTTGTCTCTCGGGGCGTGGCGGCGGGAGGGTGGCTCGGCATAGTGGTGACGGTACACGAGGCGCAGAACATCACGAGTTGACCGGCACTTGGTTAATCGGTGAAGATACGCTTCGTCTTGTCTGCTATGTATTGATGTAAGACTTGCATAGCCGATTGCTGGCCTCAGCAGGGGGGACTACGTCATCCCAAGCGGTGTTAGACGGCCCCCACGGACATCCGGTAGGGTTAGAGAGGCACCCGGCCGCGCAGCCACGTCCAAGGGCAGGAGGGGCGCGAAGTTCGTTGGCGCTTACGTTTCCCACTCTGACAGCCCTTGAGTCGCCACCAGGACGCGTTCTCCGGAATGTCCAAGTAGCAAGGTCTTGTGCGTCACTGTCGCACGCGCGTGCCCGACCATACTTGGCGCGCATCAGCTGCGTCGGGGCCGCGCGCAAGCTAAAGTCGATGGGGAGAACGTTCTGAGTGAAAATTCGCGTTATGTACCGCATGATATGTCTTCATACGCACAAGCTTTCACTTTGTTTGCCAGACGTATCCTGGCACTTCTCCAACTTTGGGATTTGCATTTCAAACCTGTTGGCAGTACAATGGCCAATAGCTCATCATCAGTTCGGTTCAATTGGGGCCGCCCCGGCCGTGTGGGTTTTCGCCCTCAGTATCTTGAAGGATTACTGCACGCTCTTTGGGCGGTACCAGGTGGTGGGCCACTCACCTGCTCTGATCCACGCATTACGCTATAGATTACTCCACCAACCTCGCTACTTCCCTGGTAAAGCACGTGACAATGAGTTAGTTGGCAACCGCTCCGACTGGGAGGTTGAACAACCCACCACGTGGCACCGGTCCCTGTCCCGGCCTTGCCCCGTAAGGTAAACGGCTCTACTTGGTTAAATCGACGCGTCCGTCGCATTCGCCCCCCATGACTAGATAGTAGCACACCCACCCTATATACACCGCGAGGGCCATTACGGGAGACACCGCCAGTTCTGTCGGTGTGGGGCAGTTTTAACTTCAGCACTGGCGTCAGCACACTAAGGCCGGGTCCCAGTTGCGTGGGCCCGCGCTACTGACCCATATCCCGCTTGATCCCTGACAAGCAGCCTGAACCTCTGGGCTTAGGCTAGACTACATTGAAGCCGCGGCGCCGGCCCTTTGCATCCGAGATGCATCTCGTATCAGGAGCGCAACTGTTGGGGTTGGCTGCGTGAGTGCCGTGGGTGTTCCAGCGCAAATGTTTGTCGTGGCCAAGGCCCTGTCTCGTGCGGGGCCCCAATTGACGAGTGCTTACACAGGGTGCCTCAGATGTCCGTAAAAATGGGCCAGAATCGCGGAAGAGTGGCCGGAAAGGCTGTGCTGTACTAACCTGTAAACGTCGTGGAACATGTTTTGACTAGAACTTGCCTGGATATGTGATCTGAGCAGGCGCTGAACGAATATAGCGGGCGGGCGTCGGTTCACGTTGTACCGGTGATGCCGTGTGTCGAATAACGATGTGCAGATAACAACGTTAAACAGCACCATGCTACTTTAGTACGATAGAGATACTGGATAAGATAATGGCGGCTTGTGTGAGAGCTTGGGTGTGGTCGGCGAGGGTTCGGTTGTGGTACAATGCGGTTAAGCGGGGTGCTAATCAGCAGGCAGCGTCAACCAAGGTCTATTATCACACGGAGGTCAATCTTACCACCCTGCAATGGGGCCATGCGTTCACAGTCGCGACGGATAACACCAAGCTGAGGTAGGCCTCGCGCAAGCTGCGGAAAGTCACGCACCTCGTTGCACCCCGTGCCGTGATCCACCACATGCCCGTCTTTCCCAGAGGGGTGCGGTCAGGCCAGGGTCGCCCCCCGAGAACCAGCGTCGGTCAACTAATCCGTGGCCTGTTAGGGACCTATGCTCCGACGGTCAAAGAGACAAGCGGCACGCGATTGGCATGTCCATGTGTTGCACGATGTTCGTGGTAGAGCTCGACCTGTGCGAAGGGGCGAATGCCCGGGGAACAAACACTCCGGCGAATCGCCAAATCCGTCGCAAAACTCGGTATGTCGTGCAACAAGTTAACCGAGGACTCTGGCTTTGAGGGGGACTTGCTAAGGGGCTAAATGGCCACAAGAGGTCCTGTTCCTCGGGCCCATGCACGAGGCGTAGGCCGGGACCCACTCGAGCTCGACCTTCAGTCCGCGGCATAAGGCAGTACGATGCTCGCCCTGCGCGAACGAGGTGGTCCACCGGGACGCTCAGCAGAACCGTTCGCGTCTCTGTAGACCCCAGCGATCAGGGGTGGCACGCGCACTGATTTGGGTCTAGTATTACTCCCGGTGAGAGGTGCGCTCAGACCGCGGAAAGAGGGTAAAGATTAGTGGTGCCCAGGAATACTTTCATGGGGGGCGGCGCCAAAAGTATTGGGCATAGGACGGGAACGAGGCGATGGACGCATAGTTAGTGTGAAGGGTAACATGCGTTGAGGGAGAGTCGCCTCATCAAGCAGTGAAGGCAAACTTTGGGACCCCTAGGGACCTGCGGACGACGCGGGTACTGCTCCACCTCCCTGGCCGAAGGGTGCCTCCCCGTCTGTGTGAGCAGAGGTCATCAGCCCCTTACACGGGGTACTCAAAGGGCGGCCCGCGACGGCCACGTCCTAAGCTTAGCGCTCGGGAATAAGGTTTCCTGATACCGTAGGTCCCAGTCTGGACACACCAGTCACTTCCCCAAAAGCATTTGATGTCGCGTCCGCAATGCGGATAACTTGGGACACCGAGCATTACAAATATGGCCTATGCGCGCCAACCCACGTAGCGGTGACCAAGTTTATCTGTTTCCCGGTTCGCAGTGTAAAGTGAACTTATCGTCCTAACGTTAGTTATATGCATCCGCGCTAATCAGCTATCCTACATCCGGGGCCGTATACGCCATTGTAAAGGAAATCTGGCGTTACACCGGTCAAGACTACGTTGGACAGTGCTCCCAGGGGATTGTGACATCAGACCAATCCATGTCCACCAATTACCCTCAGAAAGAGGTCGTGGGCCCACCGAAACGTGTAGCCGCCGTTAAGACCGCGGATCCCCCTGCGCATGCCGAGACATCTTAGGCGCTTCGTCGGCGGTGAACCGGCGGCGAAGCAGCACGGAGCTCTCCTGGTCCAGTACAAGGCCAGATGGACCCCAAACCGCCGAGCAGATAAAAGACTCGGAATAATTTGCTAAGGACCGTCAGTCCTGTTACAGATACAAGTTCATCAGCACTGTTACTCCTCCCAAGGCCATGTGGGTATATTTATACAGTTAGATGTACCAGCTCGACACTGCGGGCCCTGTGCCGCACAGGCAGCTTAAAGACCCCACTATTGTGGTTGGATGGGGGACCAACAGTAACCCCACAACAAGAGTCCAACTTAAAGAAGCTTTTGCGACCCCTCCGGCGTCCTAAGAAGCGGTGTCGCCGCACTCCGGGACGTGATATTACCAGCTAGTAAGGCAGACATGATGGAGCCGGTCCCCAACCGCCATGGGTCCGCCCTCAAAAGCCAGCGGGGAGCCGTATGGTTCGGCCCCACTCTCGGGTACTCGCCCCCGCAGACTCCCGACACAACTCAATCGGTACGCGGCGGGGTGCCAGCAGGGCACCGACAGACCTTAGCAATGCGCCACAATGCTAAGAATTGACTGCCCACCACTCCATCGATTCAGGGTACCACCGTTTTGCCCGTGTTTTCCGTGCTTCAACAAAGCAAGATGTCCGGTCTCTGCTCACGTCCCTAGCGCTAATAAATGACATGCCCGCGATAAGGCGAAAATGGCAAGCCTCGTTACCCAGGCGGGATCAGACTACCACCGCGCTAGAATATCCACTCCGCGGGATTACTGGCGCCGGCATCGACGCTCAGTGTGCCGCAACGATGCTCGACTGTACGGCCGAGTGCTCTTGTTAAAATACCTGAAGCACTGACAAGCCGCTCCTGACAGCGCCGACCCTCATTGGCACGTCACATGGCTCACCACGCTTCATCAAGTTGAAAGGGATTCGCCTGTTCAAAGTAGAGCGACATGCTGAAACTACACACATGCCCAGGTTCGGGTGTTAGCGGAGAAGAACCCCTTCTGCCCCCCCGCTCATCGTGGTCCGGTGGTAAGCCCCAGATCTCTAGGCGATTAACTCCTCCGCCCCTCTCTACAGCTTCGTTCTAGTTGGAGTCGGGGCCTGTGTATCAGTCTGATACGGGTTGCAGTCGCCCCGTAGACGGAACCTACGGCAAGGACGTACCCAGACGTAGAGCGCGCGCGCCGGCTGCCTGGTGTATTGCTTGAAATCCCAACCTATCGCCCGTGGATAGTCCTCGTTAGAAAAAGGTACAATGTGGCTTAGTCGAGGGTTTGATCTGTCGACCCCTCGCGCGCATGACCCGGATTTCCGTACCCCCGGTTCCCCCCGGCCGGTTCCCTGTCTCCGGGAGGAAAGGCGCAACAGAGACTTGGCAAGCCCACTGCGGCCGTTCCACGACTAATAGGTAGGCTGCGCGGCGCAAGGGTCTATCGTCCGCAGCATGCCGTCGGCGCCGTTACGGTGGCAAAACCTAGGCTTCCGACTCGTTGGTGAATTGATGCCTATCCCGTAATCCTACCCGGACGTGTCACGCCCCATCTAAAGCGGGCGCCTTCGGTAACCAGGTCCGAAACTCGGATTCCGCACAACTATTCATCGGTAGTGGTATCTGCAGTAGCAGCCACTACCAGCAGACTTTGACGGTCTGTGACTCGCGTGTGGTCTGACCAGTGGATTCATATCGTTGGGACACACCCACGCCTACATCTCCCCGCCCTCTCACGTCTACCTCATTACTACAAGCGACCTGCGCGAAGCTGTACTAACAATAGACTTCCGCGTACCGAAGTCCGTTGTGCTCCGGTGCGGGGCCAGCTGTTTTTATGCTGCAGCCAGGATGGTGGGGTGGAAGGTGGGTGAGAGTCGTAGGTCAATCACCTCAAGGGTTGGGCACGTGCCACCTTTATACCGGGCCGACGGCTGCAGCTGATGGACCATGACCATAGACATTACAATGGTGGGCGTAATGTATGCGGTCGGTTTTTTCTGTGCTGGAGAGTGCCAGCGCGTTGATGTCTGAAATGGCTGGTGGTATGCGGCCAGTCCTGGTCAGGCTAAGATGTAGTTGTGAGCTATCTGTGGCCAGCTAGGTGGGAACATCAGATCAGAAACTAGGAGCGGAGGCTGTCCACAATGGGGCGCGTCGGCTCGACTAGCGGGCACCATGCACCTGCAACTTCTATCGGGGACAGCGGGAGTGGTCTCTCAGAGCCGCTCAACGACTGTATCAGGCGTTTTAACAATGGCAAATATATATCGCGAGTGCTGCGCAATGCCCCCCTCATCCCTGGTACAGCACCAATCTGTTCATGTCTCGAATACCACAAATGAACTCATCATTAATCATATAGAAGTTTTAAGTGGTTTCACGGCCTCGGAGATTGGCATGACTGTCGGGGCTATAGGGGTAGAAACATCGACCAGACACACTACCGTGGAGGCCGCCTAATGGTACGTACTGTAGATTTCGTTGACACGTAACGCGGTCTCGAGCAGACGCGCGATAACAGTAAACCATAATGAAGAGGGTGATACGACTAATCAACAGGCGCAGCTCATAGACCATTTGTCGTGCTTAGGGATAGTTCGGAGA
>57852_
CCGTAATTAAGCGCCCCCGGGCACGCTGTGAAGTAATCGTCGCCCGAAGATTTGCAGCCCCGGGTCACCGTACCTCCTGGGCTATTTGGCGGGCTCAACCGCATCCCTCCGCGTGGCAGCGCTTGTGAACGACCCCAGGCGCTCTCAACCACAAACGACTTAGGACGTACCACCACCTGCAGATGCGGCTTAGACGGCCATGACAGAGATGCCCTGGGTTAACACGGCCTCGTATAAACGCCGCTCCCCCTGGGCACCACCAACTCTTCGTTCTTGGACACTACAGTCCGTCCAGTGCGTTACGGTAACACCGGAACCACTCTCGGGCATACAGTTATTCCTCGGTAGACTCATCTAACAGTGAAGCAGCGTCTACCCCACTACCGTACGTCTAGTCTCAGGTGATAACTTAGTCGGTCGGAACATTCAATACGCTTCCTTTCAGGCAGTACACTTACACGGCTACACCTCCACGACGCTGATCCGTCTTCTCACAGTAGTGTTAATTCCCGCCTGCCGTATTACTGGTGCCTTTGTTAGTTGGTGTGCTTATGTCTTAAGTTCGGTTTTAATAACTCAATTGCTAACTCACTCATGAGGAGGAAGTGCATAACGGGCAGGGTGTGTCGGGTAAGTGGGAGATGTAGGTCGGTCGGAAGCCTCGCCGGCCCTTTTAAGTTTATGAGGGGCCACGAGACTGGCTCTGACGGGGGACGAGCCACAGAGCCACAGGTTCATAGGCGCATGTCCAAGCGGGCCTCTGAGATGTCCAGCGGACACCTAACCCTCCCCTTAGGCGTTGACCGAGGAGCGGGGTAGAACTGGAGAGCGCAGCTGGTCGGGCCGCAGCTCAGACCGCTCCATGCTTCTCCCGGTTGCTATGCGATCCTAGGACTCGGGTCTTGTATACCCGCCGGAGGCACGAGTCCGCGCAGTGGATATGTCTTCTCAATCCACGTATCGCGTGGCCGAACCTCCGGGGACGTCACCAGGCGGCGAGTTCTTGACCTTCTTCGCTAGGAAGCCTGGCAAGGCCCTGGCGTTTAGCCGGGGGTAGTGCTGCGGCATCTGATATAGTGCCCTCCTTTTATATGTCCAACAACAGTCATTGTGGCAATGTCACCTGAGTGCTCTTGGGCTCTGCATCGCACTCCTTCTTCTCTGGTTGGTCCGATCGGGACTGAGCAACACCGGGTGTTCACGGCTGCAGGGGACTGAAATCTATCGACATGGTCTACTAAATCGCTAAAGTAGCATAACCCCCCACGTTAAACCGCAGGACTTCCCGCACGAGTTTCCGTCCCGCGGTGGAGCTACACCTTTATAATACCCGGAGCCTCGCCAGCAGCCCGGTGGCGATCTTAGTCCTCGCCCCGCCTTCGCTGTATGAGGATACACTCCCTGGTGCCCCTACGAGGGCGAAAGGAGAGATCCCGTGAGGCCCTGTGTGAACCGGGAGCCTGCTGGCTACGGTTATATGCCGCCTTATCCGCAATCGCGTCCCGTCCGATCTTCAAGGACATCGATGGACCAGCCTTTGTTTACGTGCGCCAAGCGTGCCCCTAATCGACCATCTTCCAGCACGGAGTGATTTGCTACGGCGTTGGTGTTCGGATACCGGTACCGGTGTCTAACTGGGAATTTCTCATTCCTGGAGTGGGAGGGCTAGACTTGAGTGGGCATAGCGGCGAGAGAGGAAGCCCTTCGCCAAGGCGTTAATGTGGACCGACAAGCGACCCTTTGCGTGTCTATTGAACTGTCCGTTGGGAGGACGTTAGACCATCCGTGCGGTTGCTGGACGCTAATGCTGGACATTCAGTGTGATTAGGGGGACGGTCAGGCTAGCTGGATGCTTTGGCTCAGGCCGGATATGGCCTGCGAGCGGGTCTAGTCCAACCGGGAATGCCGCAGCGCGGTACGCCCTAATGGTGTGCTATCGAGGTCTGCTGGAATCTCCGACCCGGGTCCGCTACCTCTTTGTCCGAGCAACCCGCCTTCCCCAAAGGAACCTCGTACGAATGCACAACTTGACTTCAATCCTCCTCGGAATAGCGATTAGGGGAACGTGACTCACTTCCGCGCGGCGCGCGCTAGGTCGGAAATCCCACTCCGCCGCTGCGCAAGGGGTTTGGCACCGCCTCAAATCACAAGCAATGATTTCTGGGAGAAGGCGCCCGGCTGGTCGGGCGAGTCTAGGCCTAGCGTTATCGGTTACGTTCAACTTAACTGCCCCCGCCTTTTTAGAGTCCGTCCTCTGACCCTGCGACGTTGATAATCGGAGCGTCATGCACCCTTACACGGCGCAACCTGGGGCGGTCGACCGCTATCCATATGTCACGCCAATCGAGGTCCGATCAAGCATCTTCGTGTAGGCTTAGTTAACGTCTAAAGAATGGACCTCACGGTTTGTTGCGGTACGCACGAATGGGGGGGTGCGAGGCACGCTTGGAGTGAAGCGGTCTGACTCGCAGATCCGTCCTCCACTACTCAATGATGCTGTTCAATCACCGTCCCCTCTACCACGGAATCCGGGGAGTAAGTCCTTAGGTTGCTACGCCTAGCATCGCCCGATGACACCCTGTTGATTTCGGGTGCTTTGCGTTCGGAGCCCGCTTAGTGATCGCAAGCCCCGCTTGCGAACGTATCCCCACGGTCAGACTGTGAAACCATGAGGTCCTTTTCCCCCCGGCGAGCAAACTACGCGGCGCCGCATCACCCCCAGGTGCGCGCGCAGCATTGGTCAAGTCCGACTCGGGGGCGACCGCCCTGTCTCGTTGCTTAATGGGCCGAACTTTCCCGTCGCGATGCCCCGGTCTTTCGGCCCCCCCTCCTTGCCTTGCTCGCGGATCGGATATAGCGATAACTCCATGGTGTGGGGGCCGTTGTCTGGGCTATAGTAGAACTAGGGTAGGGGCAGAAGTGGGAAAAGCCTGTCAGGTCCCCTAAGTCATCGTCGATATGATATCAATGAATAAGTCTAGAAACACATCGGCCAAACAGTACCGTTGGGGAGTACCTCTTAGTTGCCATCTCTAGCCCCCTCTTAGTCGACGTCCACTGCCCTCCCTTACTAATCAGAGTTTCGCCCACTCCCCATACTCTGTTCCCATGTCTTTGGACTGCCCCCCAGTCTGTCTGAAGGCGAGCTGCCTGAGCTAATCCACCCGTACTCTCCGCTCTCGTTGGCGTTGCCTCAATTGAAGTTCCTATAACAAACCGCAATCAAAACATTGAAACGTACTTTGCGCCGTCAAAATCCTTGCAGATAGACGACAAATTTCACACATGGTGTCATGGAGCATCTGAGTGCCCGTGCCCCTCAGACGTACCGAACTGTTCATATGCACATGAAATCTCCCCTTAGCAGTCCTCCTTAATATGCACTATGCGCTGTAGCTATCCGATACGCCCTGGTTGGCTGGCCCTCCTTTAAATACAAGGTAATATTCGAGTCGACCACAAAAACAGATCAATCATTCCCTATTACTCCCTTCTAGCACCTCCCACATGTTTCACGGCAACGTGCTGGCCCGCTACTTCATTCTCGGCGCCGCGCTGAACGCAGCCGGCCAGACTACTTGCAGTTACACAGCTGAGGGCTCTCCATAACAACCTGCTCCAGGCCCACGCTGGCACGACTCATCGCGCAAGAAATGTGTTTCTTATTCCTGTTGGATAACCAGCTCCTAACCTGAAGAAACATGACAAAGGCAAGCAATATTCTCTCGTGTGTTGCCCACCGGAAGCATGAAATTTTTGACAATACTGATCTTTTAGGTTCGTGGTGTTATGTGTTTGTGGCTAGGCAAACCCGTGTACGCGTGTTCTGTGATGTCAATCCATCATGGTTCCAACAGCGTGCAGTCCATAACCGCGGCCACGTGGCGCCAAGCACACTCCCAATACGCCACTGGTGTAGATGAGGTCACCACCAATGTCGCACCGGATCTATCCTGAGGCCGGGCTTTGACTAAATAGCGCTCAGCAAACGCACCCTGTTGATAGAGGTCTGTGGTCGTGCCAGCGTAGCGGTCCGACCGTAACAGGTCACGTGACCCCTTGTCTCCCCCTAACGGCGGCCCGTCACGTGACCTGTGAATCGACACTTCCTGGTGATCGCATCACCTGGGCGAGATGCGGTTGTTTCGATTCGATAGTTCACTACACCGACGTGGGTGCACAGCGCCGGTCCCTACCGTCGAGGTTTAAACACAATCGCGTGGGAAACTCGTCTGCAAAAACGCTCGGTTACGAGAGGCGTACGTGCTCGACGGCCATTTCAGGCAAGATGCACGCGCCCGATGATTTCAGCCGGGTTGGCCGTAAACAACTGATATCATCTGTGGCATAGTAGTCGTTAGGCGTGTGACTCCAGCTACATGAATGGTCTTAGCCGTTTCGGCCCGTCCGATCTGAAGCCGGTTTCAAAGTCTCCCCACTCGTACAGGCGTTCCCCTCATCGCTGGCCCTCAGTCGTATCTATGATGCCCCTCACAAGCCCAGACCTACATATAGTCTAAATCTGAATGAATTGGTGCCGCTACACTCGTCTGCCGTCCGCCACGCTCACGCCGCTCCCCTTGACGGACGCCCAGACCCTAGTATCACCCCGGAGGGCGACGTACTACGCACGTCACCACGTCGCCCAGCATTTCTGTCTGTTCATCTCCAGCTGCTTGGTTTTCACACTTTTGGTCTCTGCACTTCAGCCCACTATATAAACCTATTTGGCTATACTTGCGTGGTGCGTTCCGTATGGACTCCAGCTCTACCGTAAGGGGCCTGATAAGGAAAGTACCTCGCCCGAACCGCCGTAGATCCCACCGTCTCAGCGCCGCCACTCGGATTCAGGCGCGGCTAGTTCATCGACCCACCGTGTTTGCGGCAACCACTTACCCACTGGCAGAGTCTAGAGGAGGCTGCCGCCATTCGACTGTTCTTATTGACAGCCGTGGCTCGGGGCGGCCGCCGAGCTACCTCCCCGACCCAAGTGCGCATTTCGTCACAGGGTGGGCCTGTGCAGAACGAGGGCTTCGCGTGGCATCTACTTGGCTGTCAGCAGACGCAACACGTCACCACTCCCCCGCTCCCGCAGCAGTCCAGCACTTATTCGCCTGCGCTCCCATCATTACTACGCGTAGGACCACATCCTTTACCAACCTTGATGCGCATGGCATTTGTATCTACTTTGCGCTAGGCGGACAGCTGCCTCGGATGGCCCCAGTTTCTTATCGGGAGGGACGCGCCGGATCGAGTCTTGCAACTGCTTGCACGCGCAGCCCCGCACGAACGCGTTTCACCGTAATCATACCTCCCGCCGACACCCCCGCGTGGGTTTGTGCCTCCCGGGCTCGAAGTGCACATTGCAATGGATCGAAGAAATTGCTCGCTCCACGGGCAGTCCACATACCACGCTTGATTAGGCCGGACGCGCCACCACACACTGCAAGACCCGCATCTGTTGGCGTGCGTGTCCGCCTGGCGAGCAGGCTCGCAACCTAGCCGAGTCTCTAGCGGCTTCGCGCACCCTGCCCCCCCGCGCTTCCTGTCGATAAGCCATCCCTCCACCGAGGAACCCAACGTCCCACGTGTCATCCCCGACAAAATGCGTTTGCACCTGACGGAGCGAAAGCGGAGTACTGGGGACTTATGCGGGGTATTGTTGACTCGCACGCTGCGTGCTGGAGAACAAGACAGCAAGCGCGAGCACGAGACGTAGTAAACACGCAAGGAATGAATCTCTCTGCGGTTCAGCTCATAGGCGCGGTCGGTGGGGGTCGACCTCAATGTGTAGGCTAGGGAGACCTAGGCTAAGCCGGCGTCGAGGCGATCCTGGTGGAGCGGGGTGTTCGAGAGCGGGCCCGTCCCGTCCGTTCCGTGGGAACTGACGTAGGGGGCTAGCTAGAGTCGACTGAGCGCCCACCGGGCATTAACAGAGCCGGTGACCAAGCACATCCTATCCTAGGGAAGTTCGTCAGGACCGTTGCCGCGGCACTGCAATGTGTTAATACCCGGTGGGGGGTCTAGGTCCTTCTTGGTTACAACCTAGCAAGCAACCACTATATTAGGCCTGTGGTACAAGGCCGGGATCTTATAAGACCCAATACATACGTTGATCACTCATGGTTTTTTTAATTCAGATTTCCCGACGCATGACCTCCCTCACGTGTGCGGTTCCATTAGCGACAGAAAATGTCATGTAAGGTATCTTGACAATGATAACCTCTATGAGCCTGTAACAACTCGCGCCAGGGAGGAACGCCTAATTACATGGGCGCCAGTTAACAGACCTGCAACAGGCCGTCATGGATATCCTGCATTTCCTGCGCGCAAGGGTGTACCCCCTTAGGCCACAACAGTTGTGTGGCCTTCAAGTAGTATACCCGACCGGCCGAACGGTCTTTTGACAATCGGACGGGAAGGCGCACGTACAAGGAAACGCCTGGTGCAACCCGGAGGTGCGCAATGAGAATCTTCCCCGGACCACCTATACCGGGTGGCCACCTAACCACTCCCATTGACCACCATGAATGCGCAGTGGGTCCAGCTCTCGTTCTCGAAGCCGCACCGCGTGCGCACAGCAGTCCTCCACCCCGTTTCGTCAGCTCGTGAGACGTGAGGTCCAGTAATTGTGGTAGTGATTTCCACACGTGTCATCCGCCCTGGGCGGGTCAAGCCGCCTCTGCACGCTGCAGGACTACCGGCTGTTGTGATCGTCTCGGGCGCCGCAGTTGGGGCGGAACTATAATAGACGAGGGGGTCTGCATTGTGGTGTGATCGGTGGACAGTCAAAACGGTGCAGGAAGGCTGCCCTGCATTCCACGCGTTTGAGACCATGTAATCGAAACGGACGGTTTTGCGGGTTCCGACATAATGACGCCGTCGGTCGCGTTTACCGGGCACACGTGTGGGCTCCCTCCCCGGCTTGGATGCGTCCCGAGGGACCTAGAGTTATCTCTTTGTCGTACCGGCACGTCGCAGCTTGAGGTCTGTTCTCGCACGCTAGTTCAACGTAGCGTCCCGCTCCTACTCAGGATCTAACCAGGGACTTGACCAGGCCGACTGAGGGTCCCACCCCCTATGGAGATAGGGTGCGACAATGAGAATGGGCAGGGAGAACCACGCGCACACTTCGTGCCTACGTCTGCACTCCCACACCTCGTATGTCCAGGAGAGGGACATTGGCGCGTTGACCGGGCCGCAAAACACCCCCGTCCTCGCGTCGACATACTGGAAAACATAACCACGCGCTCGACTTAGCTATCGCTAGCTGACGACGTAGGCAGATATGCGACGATCTTCTGAAGTGCACGCTGTGGCCGGGTCCTGACAAACGTGAGGCACGAATGCTCTTCATTTCAGGACCTACCGGGCCTCGGTCTAGCTGCTTCATGGTCCGGGTGTCTCTTGCCCTATACCCTCCCGCAGTGCCTCAGCTGTGTTGCGCAGGTGGCGCGCTTAGTGGCGTGTTAAGTTCATGTAACTGGAACCTAACTAGTTCCTGAAGTCCGGAATGCACGTCTCTAATCTCGGCCCGAGCCGCGCAGACGGCGCTTACATACTCTACCCAATACTCTCGGCGCTGCTAGAACAGCACAATCTTGCCGCAAAGAGTCATGATGGTTCTAGCGATATATGGGTCGGATGCAATGCCATTAAAGGAATAGAAAGCTATACCCTTAGTCGGTTCATTGGTCAACAATCAACAGAACTTGTAATCCTGATAGTTACTCACAATCTGTACAGCCAATTTCGCTTCAACAACTCTAGTCAAAACCTCGCGCCAGTACATTGAAGCTCAGCGATATAGGTATTCTCGCGGTGCTGAGCTGTAATAGGTGGAGGGTCTCACCCTATTCGCATGCACTTCACTCCTTGGTCAAGCTTCTGCGTTTTCACCATTCCTGATTAAGCACCCACGTCAAATGAATAACTGAGTGGGCCCGATGGCAGTACGTGGCACGCTGGCCTCCCACACAAGTAGGAGGTTGTATGTTCTTCCGTGACCGGAACACAGACAGATAGAATGGCGCTACGTGCTGCGGCTACGGCCTGTAATGACGCTTCTGGGGACTATAGGGCAGTTACTCGGAAGTTGCAAAAGCGTTCAGCGACAACGCCATACCTACGCCCGCGTTGACCCACGTGGACTACCGTATGCACATAGTACATCACTGCTAGGTCGGACGCAATAAGTAACGCTGCATGAGTTCTCGCGTCGCCTGATTTATTTAATATGCCGGGCGATGCCAGGCGGATTTGAAGGTGGTCCGCATAGCTTTGGAGTTCGTTACAAGGCAACACAAGTACAGCTAGGACCTGTGCGTGAGGTGCGGCGAGGGATTAAACGCTCAGGTATGCGGGGCGCCTACGTAGTCACCCGATTCCCAAGATGTATAGGCGTGACGCTTAATGCGGTTGCCAGCCAGATCATATGATTTTCAGCACGACTGTGGGTAACAGGTAATTGGCCAGGTGTCTCTGATGGAAGTTGTCACTGTCGCTGAATAGGTAGTATTTTGGGTTCAGGTTTTCGCTCCACGTGCGCGTGAGATGACCCTTGCACACATTTCGGTCTGTCCCACCGTGCGAGAGATCCCGGCATCACGCCGAGCAGGTGAGGGCTTTAGTGTGCGGTGGAATCTCTATCAGACAGGGGACACCAGGTAATCAATACTGATCTAAGGGCTGCGGGTGCTTTCGGGTGAGGTGGGGCTAGATTGTACACGCTTTTGTTTGGCACATGGCGGCAGACAAGAGTAGCGTCTCGGGAAGTTCCCAAACACATCGAAGGTATGCGGGGCTACTCCTGACTGGGAGGGAGCCAACGAAGGAATCGAGAAGTTGCACTGCGTATTCCGCCTGATAGGCTCGTCATACGTGGCAAGCACATGCATCGCGCCGGTTGTGGTCATCCCGCTCCTTAGGCCCTTTTCGCATGAGGGGAGATCCGGTAGTCGGCGTCGATGTCTTTCGTATTGGCTAACGGGTTTATGGCACGAATGGGGGGTGTGTGCTGTGCGGCCCATTCTTGTCTATGTACCGCTGTCCGTCCCCACGGCCGGTCGCACCACCAAGGCCCGAGTTTTACTCTTTCCGGACTGAAGAGGTATCGCACGAAAGCTCGGATAATATCCGCTGTGACATGGCCGATTGCTGTTCACAACGAGAATTATTCACAACAGCGGACAAACTCGCCCCGCGTACCGACTCCTTTCACATTGTATTAGCCGTTGAACCTTCACTACGGCTGGCCTAATGAAACGTCCTTAAGAGCCTGGAGCGGTCGCGTAACGGCTGGAAAGCGTATCAAGGCAGCCGGACTGCGGGTGGTAAGTTAGACAGAGTTGAACCCCGGATACAGCGTACGGATCAAGGAGGAATATCACCACCTGCCGGATTTGCAACTAGGTCATAGCTTCATGTTGAACATAGGTGCACACAAGTCGTCTGTAACGCCTCGAACATGAGATGTGCTTCGGGGGCGGAGTGCCCGCGGTCGCTCGGACCTTCCAGGCTAGCGAGCTTAATCTTAGTATCCTGTTCCTACCGCGTCCACTCTTGGACGACGGCAGGGAGCCCACACACCGCCGGGGGTCCCCTTCTCGTTTGTCCGGGTTCTCCGCGCGCTGTCCGGTTCCGCGCGACGGTTTGGCGAGTGTCAACTGTTCTGCGGTACCCGAGGAATTTGACCGCAATGGCTCGCATATCCACCAATACGTTTGGGATAGGGATACCTCGGGCCGGCCTTCAGCGCACACTTTTTCGCCGCCGATGAATGGCTCGCCGATGACTGACGCCCGTGCCTAATGTGTCTGGTATCAAGTTGTACGCGGCAAGAGGTGGTGCACTCTTCGACGTAAGGAAGTGAACTATTAGATGTATTGTATAAGCACAACCTCATCATCCGCAAAGTGTCTGAGCACGACAGACTCTCCAGTGATGACTTGCCCAAGCGTCGTCGCAGCCACCAAGTAGCACAACACCTGCCACGGGACTCTGCATAGAGGCACGTTTACCAACTCACTTGATTGTTCACTCACTTATACTGTTTATGCGCAATTCTAACCTCCAGCGTGTGGTCTTGTCGACATCACAGCCCAGTGAGTGTCGACACCACCACGTCACGCTGACTGTAAGGGGTGGGTCGGCCGATGGGGGCCTGGGAAAGGCTGCGGAGCGCCCGGTAATGAAAGGCTTAGCTGGCGCAACCATAATATCGCCAGCCGCCAGTACGCCTGATGGTGTGGTCCAACAGCTTACCCTTGGTTCTCTAGCCCTGCTAGAAAGCGGATCCCGCCATGGACCCACGCAATGCAGCGGGGCGCGTACTATAAGCGGACACGGCAACAGTATGTCACTGTGCCAAGCAGTGGTAAGGGCGAAGCCCGGTTTGCACATGCCCGCTTATGCTAAGTCTATACCAGTCACGGCTCGTCGAACAGGAGAGTCCCGCGTTTGCCGGGCGGGCGAACCTCCGGGCACGGACCTTTGCTCGACCCGGCTAGTTACGACCGCAGCCCCCCGCCGATCTGCGTGCGCATCACGCTCCGGGGCCGCCTAGAGCTGCGGAGGTTGTCGGCGGAGGTGCCGACTGGGTACCAAGTCGATAGTCTCCATGCGTGCTACGTGCTCGATCTCATCGCTGAGGTGGACTCTATCGGACAACTGACGCATACTCTCGCTCTCGCTCCGGCCGGAAACGACATTTAATTACAACGAGGTAATTTGGGTTGGTGCCACACACCCTCTACCTTGCTTGCGAAGAGGCTCCGAGTGCCCCCTCACCGGGTCACTCGGTGGAGCGAAGCCAAAGGCGGGACGCGTGTCTCAGCCGCTCAGCATGACATGTCGTAAGTATTTTGATGGTTCGCTCCTCACGCAAGGGAGTATTCGCTAATGCCAGGAAGTGCATCGCAGGGTGGCCCACCTCGAACCGCGAGCATGCCGTGGGAGCCAAGCCTGATACCAAGGCTTACAGGTCATTACACCCTCAACAAAACTCACACTCCTTGTGGCGGTACTCTTTCGCTTACTTAGGACTCAGCATCCGCTATGCTGCGCCTCATATTTGCAATCGCGGGTGAGGGACGGCTCCGCCGCCCTTGACTGGTTACGGACAGAATCGACTCGGCGCTGAAGATCCAGATGCGCACGCGTGTCCGGCTCCAGCCGAACGCCACAAGCGGTTCGACCTCCCGTCGAGAATGACACCATCACATGACTGCTTGTATCTTTCCCTTCGTCGTGAGCTGCGCCTCGGACCCTACTCCCCCCATGTTGTCGGCTCCAAGTGCCCCTATCAGGAATGCTGCCCATTGATCATATCCCGCCACCCGGAATCATCCATTATCTCTCTTGCATCCCTCCGGTTCATCACGTAGCGTGTATCCCCACCCGCGTTAGTTCGACAGCGCGCAGTCGAGTTGTGTTTACCATCCTTCACGGACAGGCGCCTGCTCGATATCGGCATGCTTATTACAGTGAATTCCGGCTCCCACGACAGTCATATTATCTTCCTGCCGCTTCTCTCCCGCGTACAAGCAATTTGCCCGGGCGTGCGTGCGCCTGATTCAGACCAATTCGCCGTTCGTGACGAGGTGGGCGCGTTAGTTTTGCAGGCGTCGGAACAAAATACCGGGAAGTCCGGTTTATGCCCAGGTTAATCGGGAGCAAATCCTAGTGAGCCTGGTAGAAACCCCGCTGCCGCGTATATGAGCGCTTGGTCAATGCCAATTACGCCGTCAGGGGGGCGCCTACTGGCCGGCTGGCGTACTGTTCCTTGCACGCTGTCACGCCACGCGGTGGGCATCAGGTGTACCTAGAATCCTAGCAGTCTCCTGATGGCGCATGGCCCCGATTCGAGTGAATAAACGCGCGTGTCCCCCGCGGCCCCCGCAGGCTTGAGTCGAACCCTCGGTCCCTGGATGTGGTAGTAAAGGGAATGCTATTCAGGGTACTCTGGTGGGGTTACGGCTCATCGTGCGGACGCGACCGGGCAGAGGCCCCGCCGATCGACCAGGGGCGGTCGCAGCCTTTTTTCACAGAGCCGGCCTGCTAGGTCCGCCCCGTCTATAGGCATACATGACGGCCGTGGGAGCGGTGTCGCCGGTACTATCTCCTTGGACTCGAAGTTCCTTGCAGCTCTTAAGTAGCCTGCCGGTTTGACATGAAATTGGCTGCCACCTGCTGATACGCTTGGCGAGCCATCGTTTTCCAGGGCTAGTCCCGGTAGAGACGTTCGAGGTTGGGGCACTAATCATGAATGCGCTTTGTGGAGGTGGGGAAGCACTCCCCTTAAGCGAGTGGGTTAGGGGGCCCGCAGCGCACTGCGGAAACCGACGTAGCGGTTGCATACGAGCACCCAAGGTGAGCCGGGTGCAGGGTATCGGATCGGTCAACGTCACTGCGGCTGTCGCTGTCATCCCAGGTTACATTCTCAGGTCAGTGTCCTGCGGCTCGGCCGGGGGTCAGTCTTCTCCACTCCGACCCTTATTTAGCTAGCTTTCACACTCACGGTCTCACCAGGGAAATGGGAGAAGGTCCAATAAATCGAGGAGCAGAACATTTGTCTGATCTGGGGAGTGAGTGGGTCGGTTCGTTCTAGGACCAAGCACCACAACTGTGCGGTCGGCATTTTGCCCTACGTGGCAACTTGAAGGCGCATTCAACGAGGCGTTTAGTCTTACGGGGGCTCTTATTTCTCATGCATGGTGCAACCTTGTCGCGGAGCAATGGTGTCCGACCCCTGGGGTGAATACTACTCGGCGGAACTGCCAAGACGTAGATAAGGGCAGCCTAGGACCTGCGCCCGCCGCCTGGCGGAATCTGGGATGCGCCTACAACTCTCCGCGGGGACGACGTCTCTAAACTGACGCCTCGCGGAGCCGCCACCCTCGAGGCACACAGCGAGTGTCCACCACCCCTCTCTGCTCCCATAGCGGTAGACCCGCGCCGTCGCCCGTGTTCCCCATGCGGCCCCACGTGGCGTAGCGGTGGCCATTAGAACTCTAGCAACTTCCTTTCAAGATACGACTCCGCTGGCAGGGCAGCACGACCCCGAGCCGCTCGGGCGCTATCTGCGAAGCCTCACCACCCGGAATGAAAGGGCCCGATACTAGCCTCAAAACTTTAATATCGTTTTACCAATTCTGAGCTTACCGGTCCGATTAGACGACTACCACCGGCGAGGCACAATTGACCCCAAAAATGGGTGTCGAGCTGCGGTCACGCCCCGGCAGCGACGTTTGTCGGGGTGGACTACGGTAGATTATTCCCAATACGGTCGCATCGCTGCGCCTTATGTAGGCAAATGGGTCAGGGGCTGGCTCTGCTGGTTGGAGAAATGAGGGACAGAGCATTTCCCTCTGTATACGTCGACAGGCTGCGCCATGTCGAAAAACGAAACCCACCCGGGGCTATGGCAGTCGCGCCCGCATATACCCGGGGGCGGAAACCGCCCGTAGTGATCACCAATCATACGGTCAGGAGTGGATGGTCTAACTCATGCCGCTCCTCGGGCGCCAAGGGCCGCTACACCAACCGCCGCAGTGCTTCCGCTTCCGGTAAAGTGTCGTCGATGCTCTCAATCGGACCCCCTCATAGTGGTAGGCGACCATGTGGATCCGTCCCGCCAGGGCTCATCAAGTCAGGTGGGAGGGTGCTCTGTGGAGGAAAGCTGTACACATATTGTGTTTGCAGCGGGGAAGGGTGACGTGGTCCGTTATGGTATGGATGGAGGCCACTCCTCCGCACAACTAAGCATTTCGTGCACGAAGGCTCGCAAGAGGAGATTACCACCCGTATAGAATGTGAAATGCCCATTTAACGTCCTGCGTACCGCGATTCCCCCCCCGTGAACCCCCCCCCGTTCTACCTCTTGACGCTAACGTCCTAGAGTTAGCCCCCTCGTAAACAAAGAACGATCCGGTTTATTGACGGTTGTCCGCTCGGCAACCGCCCCGCCACCCTTCTTTATATCGAGGCGTTTGTGCACCTGGGTGCTTTCGAGATCAGCAGATCCTCCTTACGCCCGCGGCAGACGTATAATACCGCACAACCGTCCCGTGATGCGGTAGCTCCGCGTCAGCTCCTAGTACCATATGTCATCACTCTGATCAGTGCCCGCTCTGGTAAGGCTGGACGGAGTCGCATGAGCGTGCTTGGTCCAGCGGTGGTGCATAAAAGCACAATAGGGTCGACAGGCTGCCAGTCCGGAGAGCTGCGTGGGCGCGGCCAATAGTCGCGCTTCCTTCCGCGGCCATGTACGGTCTGGTTGTGTTAGTGAAGGCGACAACGACTCCGCTCGCCAACCGCCTACCGAAGACAAATGCACCTCCCTCACACTCGGTGTGCCTTTCGCAACCTCGTTCCCGCTCGGCGGTTCAGCTTGCAAGAACAGGTCAGGACGAATTTTACAATGGGGTACGGTTGATCCTTTGGGCGGGACGCACTGCCCGAGTCGTTATTGAATACCAGCCGATAGTGCTTGGTGCGGTGCGTTCGAACGGAAGCAGACCAGGAAGGACACGACCGTATTGTGAGGGTTTGTGTAAGCCCGTACCGGGAGCACGTCAGAATTTTGGGCGTTAGACTCTTGCGCTTGTCTGACGCACGGTGATCTGCTCACGGCGGACGGACGTGCGGTCACTGGGAGTTGGGGGCCCAGGCGGTGCGGGGGTGACGACGATGCCATTGCCTTCCCGTGCAAAATGGTGAGTGATGCGTCCCGAGGGAATGGCACTAGAATTTTTGTGGGAACTGATCGTGCCACGGACCTAATTGCAAGTGCACCGTTGACGCCCACATTTTCAATTGGCCGCCTGATTAGTGGGTCGTGGTTTGGCGGACCTACTGACCCAGGCGCCTCCTGAACACGCCAGGCTATGCGGACGGATGGCATAGTTGTCTGCAATCCGCACTCCGGCGGATGACTTTTACCACGTGCGGTTAGGGGCGAGTGCAAGCCCAAAGTGGTTACGTCAAGGATTGCTGGGTCTGGTTGCACGTATGGCTAAATCATCACACAAAGTCGCCCGCGCAACCCCATACATCTTCTCCGTCACGTCGAGTCCGTTTCCTTAACGCAACCGACCCGTCAAGGCTGCAACTAGACCAACCCTATTACAAACCACAGTCGCCACTCCGCTAATGCGTAGCCCTTGCCGTGCTCCCAACTCTGGTTAACTCCCTTGCGAAGGACAACGGTAGTTCAGGTCACACACGTTGTAACCCGTCCCACCTGCAACATGAACATGCACGGTTATTTTGCGCGCGGGCACTAGACTCCGCCTCCGCGACCAGAGCGATTTTGCTAGCCAAACCCTTCGTTACCATTTGCTTGCTATCCACAAGCTCAAGCCGTTGGATGAAGTATGCATTGCTGCTTTCACAGAGCTCCCGACGGTCCAATGTAGCCTCGCCTTACATGCGACACCGACGACTCCACACTTGGCACCGAGGAATCGGCGCGATGCTTTACTACACGGTGGAGTGACTTGTCGCTGTGGTGTGAGCTAGAGGGCTACATCCAATGTGGGAGACATCCGTGAAGAGTTGGACGAAGCGCATGGTCGCCCGTAGTTTTCCCGGCTCATGCCATGGGGGTCCAATGGAGTGCGCATTATTGGGGCGCAACTCAGCGCTCGTTGCTAATTTTACGATCCTTCAAGCTCGCTGTTCTGTCCCCACAGACGACTCTTTCTCGCGCCTGGAGGGCACCCAGCAGTGGAATGCTTATCAGCACGCCACGCCACCCTGACTAGACCGCAGCCCCGTCGTCGAAAAGATGCGACGCGGCACATCATGATCGCAAAGGATCGCGGCTAGCCATATCGAACGCAAGTAGTAGCATGGCATACAGGTTACGTACGAGCCCCTCAACCAACACACCCCGTCGAGAGGCCGATTAGGCGCAGGACATCATAGTGTAGGCGTCAAGGCTTCTTAGGGCTAGTGCAGACGATCGACGCACCACCGACTAGATAGGGCTGCGGGAAGGCGGTTGCGCAGATCGGTCCTCCCGTTGACTGGTCGCAGGCTAAGCGCGGGCGGGTCGCGCAGCTTTAAACGACCTCTTGAGTGCTGCGCTGCGCTGCGGTACTTTTCCACCTCTGCCTCGCTCGACGGGTAGTCTAAACCGACGCAGGGTGCCATCTGCAAAATTCAAAGTCAGGGCGAGCTAGTCGAGCGAGTAGCGTGAGGTCGAGGAACAAGGCGACCTTAGATAGCCAGCCAAGCTCATGACTTACACAGTCCTAACCGTGCGTCACATAACATTATCGACTGGAGCTGTTGCGCTCGTCGGGTCGATTCTCCGCGAGCACGAGACCCGTGCTAGAGAATATGTCACTAGGTTGCACTCGCTGCCTGATGACCACAAGCTGGAGACTTATCCTCCCAAAGATTCCTTTGGTTGACGACCGGTTTCCCGCGGAGAATCGCCCCTGCTACCGCCGAAATTAACGAGGGAGCCGCCATCGGTCTTATGTCCTGGCGCATGGCCGCTTCCAGAAGACGCGGGCTCCTGTTCTACGCCCTGTTCAGTTACCCCGACGCCTGTCCCCGAGGCGCGCGTCCCGGACTCCCTCTTGAAGCTTACTCATCAACTAGCACTTGGTCCCTGTGTATGGGCCTACCCGTAAGGCACAAACGCACTACGGAAACTGGCCGACCAACAGGAATAGTACGAGTGCCGACCTCCGATCGAGGGGTACGTATTCCACTTATCGTTAATATGCCTGGTTGAAGAGGCAAGTGGCCAAGTCTTATCGCGATTATGACAGATGGGGTGAAGCCGCCCTCAAAAGTCAAACGGCACACTGCGTCCAGAGAGCATTGCGTAGCTTGCGCGTTAAACACTCGCCGGGTCACCTCTCCGCGTTACGCTTAGCAGGCAAAAGCAATCGGTTGTGGTGCGCACGGGGCCCACTGCCCTCTCTGTAACCTCGAAGGTACGGTATCCAATAGGCCCTCCCCGCCTTCACACCCACCCCGACTGAGGCCTCCTGGCCCTCGTGTAGAGGGGGAACTAATCGCAGCCGCGCCCCCTAACCGACCCGCCTCGACCGAGGAACTGACCAGACTCCGAGCGCCGCCATACCCGGTAGGCGCGGCGTCGGATCTCGGGGACCCACTGGTGCGTCCCGTGCCCATCCCCACGTTAAGAGTGGGCTCTTTGCGAGTTCCCCGGGCCCCGGACTCGGTGGATGCAGCTGGGACCCCCCCCATATATTCGCCCGGACGCTCGCGTACGGGGTTTTGGCAGGCCTCTGACGCTGGCGTATCCAGGAGTGGTCATGACGCACTGGGGACCTTAAAGCTTAGGGGCGGATGAGTTAGCCAGGTAACGACCGCTCTAGTCAGTCTTATTGGGGACGCCCCAGGGCGTCTGTTCGTCGGCAATGGAATCTGCTAGGCCTAGCCAACCCGTTATGCGTGGCTGAGTGTTCTGAACTATGCCACGTATGAGCAGGTACAAAAAAACTCTTACTGACCCGTACTTGCGTGCGGCGGGACCCTCCCGACCCACTTAGGTTTTGTCAACGAGTCCGATTATCTTGGCGGGGGCGGTAAGTGGGAAGCTATGGGCTGGGGAGCCCGTGAGGATAGTATCTCCTCCGCGGCAGCGGGTTGTGCTTATCTGTTAGGATCCGGCTTCCCATATGCACATCCCCGTCGGAGTTCATCGTTCACGTCCACTTATTCTGCCTTCTCTGTTCTCTCGCACAACGTGAAAGTATAGGCCATAGACAGCTTGTGCACTTCGAATGCGCATAGCTTCTTAATGAGCTAGTGACCGCAACCCCAAGGATACCAAGTCGCCACAGCTTTCTTTTGGTCCCTATGCAACTGACCCCTAAGAAGACGAAAGGTTGAGCGCGTGATTTGGCCATGGTCGCTGTCAGCTCCAATCCTTCCCTTCTGTTTTCGTGTTTCCCGTGTGCCTCTCTACAACATCCGTGTACAACCGTCAGTTCGTTTTCGGCCACAATCGGAGTCTCTAGCAGGCGTTCTTGCTCGACCGGGCGAGTCGGCGTTTCTCCAAGATGTGTCGTAACGATCCGGACGTTCTCACTCAGTAAGGACGCCGCCACAGTGAGAGTGAGGGAGGACCCGGCTTCTCGATGACCCTACACGAGTCACTCACCGTAATACGAAACCCACCAGTAACGATGACGTGGCTTCTCTTCCCACTGCCCCCGTTCCCGTTTGAATCTCATCTACGAGAAACAGGCTCCTCTCATCTTGTATGGAGTTCGACGACAGAAGCACTACAACGGTATATTCTGACAACAGGACTACATATGTATCTGGTGAGAATCAACAACCCCTGGAAAAACTGGCTAGTGACTTCCACGCGTCCCGCCGGACACGAGGGAAAGCCGTCGGTGCGATACGGGCAACGGCGTTCCATCGGGGCCTACGCACAGAAAGACGGATTGGACTGTCTACGGGAGGGTCGCCTCGGCCGGCTCCGTCGAGGGCGGGCGGGGCCCCGCGTTGTCTGCGGACGCGAGCCAGTTACCCCATCCCTCGGCTCCTTCGCAGCAGGATCCCTCCCAGGCCTGGACTGAAACCTCTTTAAGATAGGATACCCGAGGTAACGTGGCGGGCCGGAGCCCGTGTCTATATGCACACAAGGTCAAATTAGCGGCAGGATGCGACTGGGTATTTCCCGCACTAAGTCGATTGTTCTATGGAACGCGGTGTTGCCGCTCGGCGAATAAACATTTAATAGGGCCGCGCTTGGGCAGTTGCGCTAGGAGCTATCATAATGGTTGTCCAAATCAAGTGCATTATGAATGTACCGGCAGAGCCCGGCCGGTTACAGGATGACCAGTGATACGTGGGGTGGACCTTCTGTTCGGCCAACCCCGGTGTTACGCGTTTGCCGCAAGCACGCTGTGGGTTGTTGTGCCGACATTGTGGGGTATGACCGCGCGTTCACGGTGCGAGCTCTATACCAACTAGGCCGGTGTGGTTGAAGGGCATCCTGAAGCAGTTCCGTGTGTGTTATTGGGTAGGCTTCCCGTGCGGTGGGCGCGGTAAGCAATGCCAATTTTAGTGCCTTATGGTGTTGGCTGTCTTGCCGGTGGGGCCTAGGAACTGCTGTTAGATGCTCGACCACCCCCTGGGTCATGAACGTGCGGCTTGTGACGTTCTCCCGGAGCCTGAGCCATGCTCGTGCGTGCCATAGGGGAACGCGGCTCACCACTCAAGGTGATTAAGCTCAGCAAGCACGACCGTGATGCAGTGAATGATCTGCACACTACCTCATAAGCAACGGGTGGCCTCATATCCTAAAAAGCTTGACGGCGGTCAGGCGCAGTAACGATCCGGACCGCCCCAGAGCTCGGTTGAATATGCGAGTTTCTCTGCCCTCGCTTTTATAAAGGGCGCTTGCAGTCGGTCCGTATTGGGTTGCATCCCCGCGTACCACTCGAGTGTCTCCTGGCGCATCTAACTACCCGCACCACCCGCTTTTAGTGCCCTCGCTTCCGAGCGAGCGTTGCAAATACCAAGCTGTCCAAGCTCATGTCCGCTTGCTGGTCCGGATGCGGGGGACGCCAAAGGCGTGCACTAACACGGAGATCATGGCCCCCCCCCTCCACCTGGGTGCTCACATTGAATGGGGGCATTACTCACGCGGAGGTCCCGACGAGGGAAGCTGAGCCCGGCATCCTCGCCACAACGTTTGGGTTCCACCGACCGTCCAAGATTCCGGGGCACTGCGGTTTGGATTTATTATTGCACTACTCCTGCGGATATGAGGACCTCAGACTTCCGTGGCGCCATCTAGTGCAATATACTACGTGCGACCGTTACGATCCCAGCGACGCACAGTTGTCCGACTATAAAGCTGGGCCGGTTATATGCTATCTGCCAACCTGAGTCGCAGCGGCGCGGTTACGCACATGTTAGGTTAAGGATTCGCAAGCTGCGTGTCCGTGGGGACACCCGCGCCTTGGGCCTTTGAACATGGGTCCCATTTCGGCGACACACGGGACAGTTCTTTGGGTGTTTTAAACTTCTCCTAGCTCCCGGGCCTGAAGTGCCAGCCGTGCGAATTTATTGAGAGTTGTTTATCAACCCTTACGAGTAATTCTCTTCTCTTCGAGCCGGAGTCTAAATGGATCAGGGTGGGTTTGCGTCTATGGGTGCCTGCGTCTCAGTTCCCCAGGGGCAGTTTTGGGTGCCTAGTAACCCCATTCGAGCTCACCTGCCCTTGGCAAGTGTCGAGGCACCGCACCTTTTTTCAAGCAATCCTCCTCGACCAAAGGATGTGAACTCTGGGGAGGAACCCCGCGCTGCGGGGCATAGGTTATTTCTGTAGACGTCTCCAGAAACGCCAGTCCCCGTTCAGTGGCTCGGAGCACGGCACACTGCCCGGGAACCGAGCGGAGCACCCAATAACGTCGTGAAGATCAGTTCGTACGATGGTGGAAACATCGTAGCGTACCGCTATGGATATCACGGTTTATCGTAACAATGAGGTGGGGGCAAGTGGGGCGAGTGTGGAGGGTTTTTTAAGATACCCAGTTGGGACATAGAGAGGGAACAGGAAGTTAGCCGATTGGTAAGGGTGCTTAGAGAAAGCGATGAGGGTTGACCCCCTGGAGGTACAATGGATTAAAATGTTGCACGAGATGTATAATGACAACTCTAAGATGGGGAACAGGAAAGATAGGAGTACACTTGTGCATTTTAGGTATAGCCTGAAAACTAAAGAGCGTATAAGTAAGGTGCCGCAGTAAAAAATCACAAGATTGAGGGGCTCACGGCTGTTAACGCAAACGCTAAATAAAGGATAGGAATATGGTGTGACATGCAGTGCGCAAGATAGCCCGCAAAACAAACTGTGTTGTGAGTGGATGCATAGGAACCTATTAGGGTTTTCTAGAAACTCCCACACGGTTTTCTAGGCCAGAATTGAAAGCATACAGCAAAAAGCAGGATGCAGTTTGGCTACTCATCGCAGAAAATTTGGGTCGGTAAGGAAATAAGTTTACGCATCCCTGGTTGACGAGAGCCCAGCGAGACTGTACGGAAAAGTCATCATTCTTATGCAAACGGCATTGCAACACAACATCCCAGAATGTGTGGGCTTCACTATAAAGTGCAAGACAGGTTGAACCGGAGTTACAACGCGTGCCGTTGTGAGCAAAACAAATTTTTCTTTCACCCAATAACCGCCGAGGGAGTTGCGTATATGCAAGACTGAGTTTCCGGCCCATGGAGACGTGTGAAACGAGTATTTGGATCCATCAACCGTGAACCGGGTGGGGAGGTCTCCGAGTGTTCGCACACTTATGCTGGTGAACGGTCAAAACTCTGTGGGAGGTTCGGTAAGATCAGATGCCTGCAGTACGAGTCGTTCTCGTCCTTTTGTGCTTCCGCGTGCCGGTCCGTCGTGTCAAATTGAATAAGCACGCACAGATAATACACTTGGCGTTGGCGTTGGCACCACCATTGCGATGCAGAGCACATGCTGCGCTTGTGCAAGGTTGATATTGACTGCGTCATCACTTGCGCACCTGATCATAACTGGGCCAAAGATGAGCTGGTCTAGTTATGGTGATGGTGTTTGGTTGACGCCCCTTCTGTACCGTTAGGAGAGCCCCCTTCGAGCTTCTCGAGACTGTCAGACCTGCACGTCAGATAACAGATACAGCGGTCGAACGCGGGCCGAACCCACACGAGCTAACGGTTTTGGTGTTTACGCCATATGAGTTAGCTAGCGATGAAACCCATACCTTAATCAGCAACCTAATACGTGAGTCAATGTTCGTCGCTTACTTAGACTTAGTGGCAAAAGGGGTATTTGGTAATACGGGTTGTTGTTGGGCAGGGGTCAAACAACAGTGCGAACGGCGGGCGCGGAGGAGACCGTGACAGCACCACGCCTTGTCGGGTTAACCGCATCGCCAGTTGCAAGGGTACTATATGCACGCGCATCTACTCGAACAGAAAAGTGTTCGAATGGGGGGCTGTGACTCTCTATTCCCAGGTGATGGCCTGGCGGGCGCAACCATCTAATTAGACAGTAGTCGCCCTACTTAATGCGAGAGGCCCGGGGGCGCAGTGTTTGTGTGTCCTGTTGGGGGGGTAGGTCATGGCTGTAGGCTCGGTGAGCTCCGTGCATGGGGCGGTCCAGGGAGCCGGCCGTCGACGTGGTATGATTTTATTGCGCTAATGGCGGACCTCTCACCAGGTCACCACCCTGTCCGAGTCAGTGCCCCCTTCACACTACGCACCGGGGGTGTTAGTGTGGCGCCCAGGCGGGGCACTGCCGTTCGTGACTCCGGGCAACTACCACCCGGTCTCCTACTGTGCGCGCGTGCACTGAAACGCGTCTCACCTAAGGGAGAGGCGTCACGGGAAGTCCACACCCTCAAATTTAAATGCGCCTCCAACATCGGTAGTCAACTTCTGTCTAACGCTCCCCAGGGCAGTGATGGTATTCTTTGCGGGCGTACAGTTACCCTCGTCTCGCTTGTGTCGCCTCGCCACAACCCGGAGTCGCGCGTACGACTAATTCCGGCAATGTTAATTACACTTCAGGTGGAATATTATGTCCCCCCATCTCACGAAATTTTCATTGCTTGTCAATACCATCCCCAAGCCCAGAATATCTTTCCGACTCACTTCCTCTTACACCTCACTATACCTCTTCCTTCATCGTTCCCACAACAATCAAGTTAACTTCAACCTCTCTAAGAAAACTTCCATTAACCGCGACAACCTCCGTCCAAATGGCTATTGTTAGGACACTGCATGCAACAACTCAGCCCTCACCCACTGAAATGGTGGCTTTGATCCGGTAACACCACGCCATATCGTAGTCTGTAGTCTAACTCGGACGAAATTTTGCTCACGGACCAATAGACCGAGCCCTCGGCGCTGCAAACCTATCGTACGACTTGTGGCAGGTCAGTCTCGTATGCGCCAGCTCCGCGGGCACTCGAAACACGACACCTCAGGCGTACCAATCTTGCCTTCTAGTAGATAGGTTGCTGATATGGCTGAGCTTATTCAGACTTAAGCAAAACTCGCTTGGTACGATGTAAGGTGCCGACAATCCACAGGAACACGGCGCTAGTTACCTGTCTCCATAGCCATTATTCTGCGCACTGTGTATAGAATAGTCCCTCTTCATGATTTCCCTCTTACAGGCCTCTACCGTGTCCCCCCCACCCACCCGAATTGGCGCATAACGTAGCCGCCCCCTTACAGCGAAACACGCTGTTGCTCCGTTTCAGTCCGCGACGGATGAGCCACTTTCTGCATGGCGCGGGACCGTCCTGTCATTGCTTCAAGGCTTCTGCTCCCCGTGGCTCAGGACGGCACCTCGGCTGTTCCGTGCGTTGCTCTACCCCTGGGGATAATTATAAATATCGTTGACCGCACTGACGCGTGAGACTACGTACGTTTAATACACTTGCTGATTGATACGCCGCCCGATGTCCGATGCCTGGCCCAGCGAGCGACGTCTACTTAAAGTGCAATCACTCCTGTCGCCAAAATCTTCATCACCGTGGTGCGCATCGGTTTGGGCAACTGCTTGGACTTTTCATTAGGAATTGGACCCAGCCTCCAATCGGACCCTCTCGACATTGATTCTCCTCTGCGGTAACCACCGGAGAACAGCCGACAACCCTGCTACCCTTTGCGCCTGCTGCTAACAGGAATGCACAGCTGTCTTGACATGCGTTGCATGCTGCGATGATATGGTCCAATCGCGGTAACATAATCTACGGGTACTCGAGAACGCACGCCCATTTTATAGATACTTGGCTAGCCTTATTCCGGCGCCGACGTTTATGGATCGTGTTAGAGCCTCAGCTACGGTAGGCTGGTGTACGCTAAGTGGGGAGGGGATCGTCATGAGTGGGCGGGCGCTCTAAACATTAGAGATTACAGAGCCTTGTAATTCTCCACAGGCGGTGGCGTCCTAGGCTACAGGCCATCCGTGCGTATGGCGGGGCAAGGAGTGCGCACGCAACATGTGGTCGGGCCTACCATCCCTACCGCAACCCCCATTGGGGAAAACTGCGGTGGGCGGGCGAGGCACAAATCACCCGGGTTCTATCGGCCTACCAGTTGGCGCCTTCATACAAGATTTCCGTCACGAACTTTCGTATTCCAGAGCCTTGTACCGCGCAAGGCTCGTCGTCTACGGGTCCGATTCCGGTCCTGGTCAAGGGCGTAGCGCGAAAGCGGCCCGTTGCGCAGGAGTACACCTCCCCAGGCCTGAGTGGTGCAGAAATGCGGTCTGAAGATCCGCAAGGTGAATGGGAGGGGAAATTGCTTGGGTGGTAGGCAGAAACGCCGTTGTATGCCGTTTGTCGGAGTACAACGCTGGAGGATGCCGCAATGAGCGTTAGGGTAAGGGATACTCGAGGGAGCTCGGTACACGCGGGCTCGGCGTGGCGTTGACAGACACCGAGGCGAAGATCGGAGACGCCGTGGGCGCCCCATAAGGCCGTTGACCACAGAAGGTAGCCTAGGGGGCGGAGGTTCGGAGTTTAATCGATGAAGAGGTAAAAACCACGCAAAGCCGAGCAGGGTACCAGATTCCTGGGCGCAAATTGAGGAACTCGGCGCCCAGAAGCAGTATCGTGCTGGTAAGTGGATGCGGTTAAATCTGGCGAGTGGAGTAGACTGCGTAGGGCTAAGTCTCAGTCCGCACATGGGTTGAGACCCTTAGCGGGCATGAACCCCTTCGTAAATTCACATTTTCCATCAGCAATTGTCAACAGCGTCACTGTACGACACCCTAACAGAAACCGCTCATGCCAAATATACCCCCCAACCTAACGTCACCCATGTGCAAGCTCTTCCGTCTGACTAGCTAGCAACACGCGACCCGCTCGCGTCTGTATTCTGTCCCATATGCATCTTTCGTGCCACCCGTCAACATCAGTTGCTGGTCTGGCACACAGCCCCACTCAGTGTATCCCTACCAGTTACGCGCACTCCACCATCAGCCATTGCATTTGTTCCTCGTCCATCGTCCCCGGTACTCCCGTTTACAATTGCTTAGCTGTACCCACCGTTCCAATTCCACCACCTGTAGTCCCTCACCCACGGGACCATAACATTGTGTTGCGAAGCATTCCCATGCCCCTTCGTGTCTACCCCACCCTTACATGTGCCCACCCACCCCGCCTTGCATATACTAGCCCCGTCTGTGTAACCACTTGTAAGCACACGTGCGCCCATCCACTCGACTAATTTTTTCTAGATTGCTCATACACCATACTTCACAACCCTTAAATTGTTCTGTGCACCACTTCACTCAACTACGCCTTACCACCTTAACTGCTGGTGCTAGTCTTCGCTCGTGCTAGTTTCTTTTCCTTGCTAGCTCCAGTAGCCGCTGTCTGCATATCGCGACCCATAACCTCAACTGCACTGAAGGTGAAAGGTCCATGGAAGTAGTCCCCACAGTTGTCCGCGACGAACCCGGCAACTTGAAAAACAGCGAGCGGAATGCAGGCAAAAAAAAGCCATGCACCCGCATAGTGAAACTCGGCTTAGAGTAACATAAAAGTACCGCAGAGGCTCAAGCCTGCTGGCGTATACGAATTGATGACTCTATCACTTCACTTAAGCAACCAAATCAATGCACGCGCTAACCGCGACTAGGGAGGGGAGGTCGGTTTGGTCCTATGATGGTCGCCTCGGTTGCGGAAGTGGTACAATCTCCGGGAGCGTGCGTTGTCGCGTGTCTAGTAAGTGGTTGCACTGGCGCCATGAGAAATGTGGTATCAAAATAGTTTGTCAGTTCAAGCCCGAGAGAGGCTCGCGTGCCGTAGGGCATTGGACGACATGTGGCCAATGGTTAGGTTCGTGGGCGCCGGCAGCTCGCTGTATACACACCCCACTCAGGTACGGGTCTGCTTGAGTTCCCCATTTTCAACCGACGGGAAACTGACATCTGGTAGCTGCGCCGCCAAATCAGAGTGGGGGGGGACAGGGGGGCGCTGGCGTTCAGGGGTCCAGACTCGCAGGGCACTGAGGGGTGCCCGGCCTCGCAATTACATTTTGACCCGCAACTTGAGGGGTTGCGTGTAGACCCTAACGGGTGGCGGCGAAGCGCATCAGGCGATTACCATCGCGTAAGTGGCGATCGCCGGACAGGCCGGGAAGGTTTGTGCACCGATTACATAGTAGTCATAGAAATCTCCCCTCTAGAATGTAGAATTACTCCACTCAGCACTTCCAGTACAAGAACACTAAGGGTGGCATTGAGCAGAGGACCAAGGCATGCGAGCAGGATTCTCTCCCCGTGCGAACAGACGTACTCTTTCGTTGGTTCACCTGTGGGCTCAGCGGCATAATGAGACCCGATTGTGTTGTTGTGAAGCCAATAGGGAAACCACCTATCAGCCTTTAATTACCCTAATCACACATACTGCAGCGTCCATTGGACGCGCAGAAGAAAACACGTCTCAATAGAGGTGCCATATCAACAACATTCTCCTAATGCAAAAGACGGCTTGATAGAGTCGAGCGTCATGCGGGGCCACGGATCATCCTGTGGCGCGCCCGCGCGGAGTGTGAGCCGGGGGCATCAGCCGGCGGCCGAGGGACGCGTAGCCGTGTCCCCGTTGCGGCGACGTGTTGGTTGAATTCGGTATAGAAGGAATACTGTTCGAGGACCTACGATGGCACCCGATGCCTGGCGCTGACGCGCGGGACATGGTCTTACTTAACCGCTTTTGTCATACAGGGGCAGGATTGCATTTGTATCTACGGCAAATGCCGACCTCAGCTAACACCTGAGGGGCTTGTCCACTCAGCCAGATGAACCACTTTTAGGTAGCGGTCAGTTACTTCCGCCGGGGGCATATTTAGAGTGCCGTGGGGTGGAAAAGACGTGGGATCTAGGGCCGTACAAACCTCCGCTTCAATCGCGATGTTCGTAGTATGATGGGGTCGGGTGGATGACACAGTTGATAAAAAAGGGGCATGTGACATGAACTTTCGTTGTTGTATGGCGAGTGCAAGTATGTGGCTGTGAGCCACGCTACGGTCTGGATGTACAAGAACCTCTTGCTTTTGACTGTTGGGTTATGTGTACGCCGAAATTTTCCAGCCCCGTCGCTGCCCGCGCTTGGACCGGTAAGGCACTTGGCCGGGCCGTGATTTGAACGGCCAACGGGTGATTTGTCGACTAGGCCCAGAAAGTCACAGTAATGTAACCAGATCGGTCTTCGTTCGGCCGAATGCTGAACGCGTGAACGGAGCTGTCCATCGACCTGACAAAAGAGGCTTGTACTGGAGTCCGGAACAGGATCTTGCTTGACGTGGACGGCGGCGGTGCAACAACGCTAGGCTTGTGGGCACTCTCTGAGCATGAGGCGCCTATTGCACACCGCGCGTGCGTGCTGATATCCCCGGGGTCGTGACCTGCGGTTAACTGACTCGCCGGTCGGATGGCTATGGCCCCGGTGTCCCGCGTGGGTATAGTGATCAACGAACGTGGCGAGACCGATATACCAAGAAACAGGAACTACGTGTTGGGGCATGTGTTATCTCTGCATGAGAACCGCCGGAAGTCAATTGGAGTGAGTTCATGGGTATGATTGTCCGATCTGGAGCAACTTGTGCACTTTGTGAGCAGCGACGCAGTACATGGATACGGGGGAAGTTGGAGTACTTTATTAACAAACGTTGCAGTGCGATTTGATGTGAGAGTGNGAAATTCGTTCTGGTGNAAAGAACTTCTGGGCCAATAACTGGAAATGAGCTGTGCCAGATGGAATCTCATTTCTCAGCGAAGAGCATACTTACGTCTGATCATCGGTCCACTTATGTAAGAAAGGACTTGCGCCGCCGAGGATTACATAGACAGAAGCTATTGCACAATTGGGTTCCCCGGTCGTGATACTGTAAAGACGGTAGGCACGTGAGGTAGTCCAGGGGACGCACCCACATCATCGAAACAAATGGCGCATGGGGCCCACGAAAGTTCTAGCGACCGCATTATACGTGGACCGGCTCTGTGATCGTCGTCATTGCAACACCGCCACCGATGGAGGAGTCTTAGTGCTACCGACGTTCGGGTAGAGAGTGTCAGGACTGCCCCCACTAACTGCTTATTGCTGGCTAGGCCGCGGAGGAGTTACATTTTCGCACCCGCACACCCCACTCTCCAAGAAGACTACAGTGACCTAGGTAGGCTGAGCTTGCACCGATATAGCAAACACAGTGTTAGCACGAGACGTTGAGCTTTCCATCAGACACGCTTGTACCCGCAAGCTGAGCGACCCACTGCAGGCCCATGTAATAAAAAGGACAGGGGGTGCCACTGAGCAAGCCGTCCTAACGGCCATGTCCGTGGATTTACCGACAACGGTGCTGGCGGGGAGTATGCTTCAAAATAACATACGATGTGGGTGCTGTGTGTAGCCCGGTTTTAGCGCCGACTCATGCTCGCTGACGGATGATGGTTGTAGGTGGCGATCTACATAAAAATGCCGGCGACACACAATACCTCTAGCCCCACACTTTAGCGGTGCCATCGTGCACTGGCATTACCGGCTACAGACGCATGCCGTGTGATAACAAGTGCTGGGATAAATAAAGTTAAATTCCGACTTGGTGGATGACCTAACGGTCAGGCAAAGTTCATTACCAGACCTCACTACCACCATGAGTGTGGGAATCCCGCCCGATGGCACCCGCGTGGTTGGGCCCGCAAGGAGTGAATTAGTTGCTCGGATTGGTGGGGGTATGTCTAGGCCGAAATGGGAGGCGCAGTTCGACGAAAGTTTGTCGTCTAAGTTCTATTCCCCCCGTGATGTGCGCCGTGACTCCATCTCAACTAAAGCTTTACTTTATGGCACGCCAGGATACCTCGTCTTACCACGCCCGCGTAATGAAGACAAACCCAGTGGAGCATCGGTCTTAGTAATCCCGGGAAGTCCACGCGCCTCCCCCCGATTATCGGCGCGTCGGTAAGACATCCCCCACCGTCTCAGCAGGGGACTTAAGACCCGTGAGACCACAGAGCCTAGTAGTCGGATCATTGGATAGTGGTAACTCCCGAAAGTCGCGTGTCGATTTGCGAGTTAAGGTCGTCCCAGTTCAAGCCCGATCATACTCAGCTACCCCCTGTTTGCAGAGACTTAATTGTCACCCTTCGGAGGAGCTGCTACATTAAGCGCACTCCGGCTGCCCAAGGCGCCACGTCCCAGGGTCCCCAGGATAACGGCCAAGCCAGTGCGGAACCCGCTCCAGGTCCGACCACCGCACCGCCGACTTCCAGTTAGTGCTTTCTGACAAGATTGGAACAGGGGTGCCATCTCCTCAACGGAGCGGAAACACGATATTCTTTGCATTTCACCTGGTGAAGTGTAGAGGTGATATGGCCAGGGGTTCCACTCGTGGCGCTACTCGAGACAGCGGTTATACTTGCGGCACAGTTTAGGTTATCGGGCCTGTAATCCATACCCCCGCTCGTCGTCTTAAAGGCTAGAGCATCCGGTTTGCCTGGCACGGAGAGCAGGGCTTCAGGATTGATTGGTAGGCCGCTTTTACGGTAGGTGCGCTTGATAGGTATTTGTGTCCACTCACGGAGATCAGAGCGGCCCCGGCCTCGATTCCACCGACACTAGTGTTCTCCCCAACCTACTCCGCTTGCCCATGGCAGCAAAGTACCGGACTAGTCTAACTACTAATGAATGCATTCAGAGGACAGGCATGGTCAGACTTAGCCACTGAGCTCAAAGCAGAATACCGAGGCCTCGGGTCGCGGCAGTGATTCGTCGACCCTCCCGCCACTTCGACGCCGATTGAGCGTGGCTTCGGCGTTCTAGTCGCCCGTCGGTTAGCTTCGCGGTTCGATTTCTCGAAGTAGTAGAGGCCGTTATGGACGAGCCCTAGGCCAGATCGGTCATCGCTCCATCAAGAATCATAACGGGAGAGCTAAGTTTTCTCTTAAACCACTGCTTGTCCTAGCAGTCGGATTCAGAGACCCGGATTGCCCCTCATGATCCATACGCCCGCTCACCGCGTTCCATACGTAATATATAGGACGGGACTGGTTAGGCCGCTTTGCTAACGTACCGGCAGACACTTAAAGCTGCTCCCGCTGCTCCGTTAGGGTTTACGAGTCCCGGGGAGCGGTAGATCGGAGGTAGTCCCTGGACCAGCATTCACGTTAGCGATGCCCCGGATTATTCCGACCGCGACACAAGGTGCGGGACTGCATCCCCAGGGAGGCGAGTGCGCGACAAAGGGCCTTGAACTATGCCGTTAGCTCATGGCATGAGTGCAAGAACTAGCCCTACCCTTTCCTTCGATTTCCAACTTAGATGCGCTACAAGTCATATAGGCGGGTGTCTGCAGTCGATCAAATCAATGCAATGTAAACGGTCGACGCGCGTCATACAGGGGTGTGTGCCGCGATGCGCCTAGGTCGTAGGTCGTCACGCCGGGGTATGCGGTCGTTACGAGCCGACGGGTTCCCATAACGGCCGCCTTGTGTCCACACCGCGCTACTGCCAAAGGTCGGCGATCCAATTCATCTTCAGATCTAGCGACCTGATATTGCTGCCCAGGATATACCTGCCGAGGTAAGTTTCCCGGGGCGTATTTTATAAGTCACGATTGGGGGTGCGTGAAGGAGAGACTGGCGCGAGCGTGAATGGTTCCACCGGTAGATCCAGGAAGGCCGTCTAATGTAAACGTGGGTCACGGTGCAAACTTACCCCAGTTCATATTTTGACCGTTTTGTTTATTGCCGCACTAGTCAGACGAATGTGCCCGTGGCCCAACGGTCTTAGCGAATGGTAGGTGGTTCTTTCACAGTTCATAAATCGCAGTCTCATCCAGAAATAGTGTGGGGAGTTTGTTTCAAAATATGTGCATGTGTTATTTGTTACTACGCTCGTGGTTACATTTTTACGTCCAGCATACCAAAACTCGGATACGGTGGGCCTCTGAATTTCTTGGGCGGTAGACTTTTCCAGCTGCGCAACCTTTCAGTGCGAAGCCTGATCGTGACTAGCCGGTCCCTTACGGACACCTTCGGCTACCGCGCGGCTAGCACTGTGCGATCGGAACGTCTATCGCCTAAATGGCAGCCCGCGAAGTCCAATCGTTACTAGGTATCCTAGCGAACGCGGGCCATTCCCCCCGGGATGGCCCGTATAACAGTGTGAGAGGAAACTGTTTGCGCTGACCTAACCGGCCTGACTAAGGGGGTATGTAAGACCTGAACATAGCACATTATCGTGAGAGGCGCATACGGCAGGACGCAACCGTGACCAATCAGAACCCACTATGTTTCAGCACGGTGAAGACCCAGCACCGCTCCGACTTGCCGCCCATGCAGCCCGAAATAAACTTTTCACGCCACCTTTACGCCGATCCAGAGGGTATCGTCCAGACTCGCGCCCCCCTCTCCTTCCACTACCTCGAGTCTCTCCTCAGCTCGAGGCGCACTCAATTAACCACCTATAAATCGATCATTCATTCCTTTCTAACTTTCTGCTGGGTGCAACGTGTTTGGTAAGTCTCGGAGTGGAGCCACAAATTGTTTGACGACTCTCTCTTATACTACACTAAACACGCATGTACATAACTAGAGGCCCAAAGTCATTTTCACTCACCTGTTGCACAAGATCATCTCTCAGGCCGATACCCTACTAGTGTCTCCTTGCCCCTTTGGACGGGACATGATCTTGGACCGCAGAACCGTCGTCTTCGCAATGAAAAAAAAACAAAAGTCCCCTGCAATCTGCGTCACGGTAGAACTTTATGAAACGGCTCTGGAACTGCAACGATGGCGATCATGCGCGGGCCTGAACACTAAAAAACCGCGCTGATGCCGGCGGGAGCGAATCAGCACCTCTACAGCCAGCGCTCACTCCTCTTACGGGCACGTCGTCCCACTCCTCAACGATAGTAGCGTGCAGCGGACAGGAGATGCTACAGCAGTAGTCCTAATCAACAACGGTGTTTTAGTGTGCTGAGTGACACCGCGTCGGTAGCAACGGCATGGGCCAGGACGATGCGGATCGGCCTCGCCACCGCGGGAACAGCGTTGATTGCCCCGACTCTATTGGCCATCTCCGTCGCGACAAGTGTAGCTGCCCGATGTCGGCGAGTAAGCGAGGGAGGTGAGGCCGGAATGATAAGGCAGTCTGGGAAGGGGTGGCTGAGTGTTTGAAGCTAGGCATAATACCTAACTAAGCAAACGCCCTGCCCTGACGCCGGGAATATCGGAGTGGTTGTGGCGCGATCTCCCAATGGACCTCGCGGTGGAGGGAGTCGCGAGACTAAGCTGGGAGACCGCCGAACACGTACTAGAGATGACCAACTAACCCGGCTCGCCTCGCTCTGGCTATGCGCCGCCCTAACACACTTCGTTGAATCCGGCCATCCTGACATGCCGGTTCGCCGCTACGCCTGGTTGAGGTTAGGTTCACGCGTGTTGTTCCCTGCAACGAGCGATCTGATCAGAGCCTACCATCTATTCATATGTATACATGACGGCAGGCCGCTGATTGCTGGGTAAGTTAGTAGGCGATCGAACTCTAGGCTGTGTGTAGGGCACCACGCGGTTTTGGAAGGTGACAGTTACGCGTTAGAAGTAAATAGTATCCTGCATTAAGGCGAGCTGCAAGCCGGCCACCAGAATGGCACACTTGTGAGGACTCGCCAGCGGGGAGGTAAGGGCCCCGAACGTTAGGATGGCGGGCAAGTATTCCACGCTTGGAACAGTGGGTGGTGACGAAAAGATGAGCGAGAGGGGTGGGCTAGCGGTCTGCCGAGTAAGTAAGAGAAGGCCCCCTCCAAACGGCGACCCGTCCGAGCGCCCTGCTGCCCTGAACCACGGTGCAGAAAGGGGGCTTTGATATGGAGACCCCCGGGACCACCGAGCTGGGTGAGACCTATATACAGATGCCCTTCTCTCAACGCACGCTCTCTCATCATGATGTTCTTGTGTGCAGTTGGTTGTCAAAATCGCTGCTCCTCTACTGGAGTGACTTATTTGTATGTATGTGTTAATAGCAGTGATAAAATCCAGTCGACAAAATAGGAAAACTAGCAAGAATCAATCTCGAATCTCAGGCTAGTTCCATTCAGTTCAGCCAATACTATGTCGGAGGTAGGTAGATCTTGTCGGCGAAGAAGGACAGTTAATTCTCCTATTGCTTTAAGATAGACCCGAACCACTCCGTCACCGGTCCCGACTCACTCTCTGTGGTTACTAGTCCATTGTAGTCGTAAAGCCTTCTGCCCCCCTACTAGTATCCACCGTCGTTGTATATTATTCTCGCACAGTTACATTAAACCAGGAACATTTTGGGCGCACAAGGCTAAATAGGCAGGGTCCGAGCCCTCTTTGGTTCACTGCCACAGATTCAGGATTTGGCCTCGGCCCCGTTTACGGGCCCCAAGATATGCCTCTCATGCGGCCATTCGGGACGTGGAAGGGTTTTGCGTAAAATTTTGTGAGCCCCCGAGTGAGTCGGGGGCCGCCGCTGTTCTCGCTTGAGGGGCGCAGCCTGCCCACGATCCCAAACCTTTATTAGGCGAGCGGTCGTGCGGCTACAATAAACTCCCGGGTCACTGTCGGAAGCACGGGGTAGTATTCTGGTCCCATCCGACCTCGGAGGTCCCCTCGTGCGCGTCCTCGGCAGGGGCATCGTTCTGTGAAGCAATACAATGTCCAAGGGGTCCACGGGGGGCGAAAGGGAAGTCAGCGGCGTATATGTGTGTACAGGGGGTGTTCTAGTATTGCGACCTACGAAACAAAAGGTGAGGTACGCCCTCAAGGAGAGGCATTAGGTTCCTGCGCCGGGATTATACACACCTGGGTGGCCGATCGGCACCCTCCGGGTCGGTGATTCGTTCTTGAGCCTATTACCCTGGAGCCGGCAGGTAAGTGTCTTTAGCCGGCTTACCCATGCAACACAACTTTTGGTCTTGGCTACGTCCTGACCCTTCCTGCTGATAAATTTCCTTTTAACGCGTATCCACTGCCGCGACCGATGAACGATCTGGAGACGAAGGAGGAAGACACAAGGATATTAACTCCTTAGGGTCTCTCCTTTATCACTAGCGGTTTACGGCGCGGGGAGATGCGCGCTCTAACCACTCACGTTTCCGGACTGGAGATCTTGCATCAAGATCTTCCAGGAAGGCCATTCGGACGTGAAAGGGCTCGGCACAGCCACGACTAGGGGCATTACGATTACGAGTGGGGGAGAGCTGACAGCGTCCGTTGCCCCCTAGTCTGATTTTACGCCGCCGGGGGTAGATCTGCGGGGTTCCATTAGGCCCAGTTGGACTATCTAACGTGAATGGTCGAGTCTACTCAAGCGCGTTATACGCTAAACGCGAAGGTAGCCATCAGTCACCGCAAATATGCTGCGTTAAAAATGTGTCTCTATTTTACGGCATCACTTTGAAGTTTTTGTGAGTTTGCTGAGTCCGCAACAATGGTACCTGCACGTGTAGGCGAATTGTGTGTTGTTCGTCTCCGCCACGGCCTGGTGTCCTGTGATTATGTGGTGTGCTCCTGCCATTTCAACTTAGGGTTTGTATACGCCATGCCAACACATGGCCCGTTGGATTAGGCTTATTTGCGCCACGGCAGTCGCTCGTAGCGAGGGGGGATGGACTGGATGGTAAGCCCGGCTCCCATGTCGCTCCAACGGGCTGGGGCAGGAGCCTGTAGTGACAGAAAATACACGCATTCCTACGAGCCGTCTATCAAGATCAAACACTTGACAACGGCGCGGTCAGGTTCCCGGTGTCAACGGCCACTCGTCCACTCATGAATCCCGCGAACACGCCAGTGTTCTGTGTAGAAGCATGATTAACGCCACCGCATGCAGCCGACCAAGTGACGGCATATCGCAACGTAAGTCTTGTGAGTGCCCCGGCTATACGGTCATCGCTGCTCTTGTCAGCCCATATGGCAAGCTGCCAGCATAACCTCTTCTCTCACCCGACGCTTGTCCAACATTGCGATTAGAAATCGCTCCCAGTGTACTCGCGTGTAATGGTATGTGGCCGTGTGTTTTACATGGGCGGCTAATGCTCTACCTGCATGCGGTTCATCCCCCTGTACAACTGCTGAATGAGTCCCCCAACCGTAGCCATACCATGTGTTAGCCTGCCGGGGCTTTCGCAGGCACAGTTTTCTCCCTGCTCGCACACTTTGAAGGCCCACGCCAGCACTCCCGCGCCTAGCTTGGCAGTCCCGCGGCAGGACAGTGGCTCATGTCCGGTCGGGAGCGGCGTTATGCTGGTGTTACGTGAGAGCGTGGTCGTCCATCTGTCACCCTGGCAGGCACACCTCCAGAGCCGACGGAGAGATTTTAGGGATACTAAGACGTTGCTTTGCAGCGACATTGGTCTCTTGGCAACAGTTAGGGCCATGGGGGGGTTGTCCCTTAGGAATTTTGGGCATGTATGGTGCCGTGGGGGACCTAGGTATAACGTTTTCCCAGGGGAAGTACAACTCCACTTTAGGCTGCTGCAGACGAATTTACCAATCCACCTGTGGGTAATCTTACAGCGCTGAACGTTAAGCTCGGGTCCGTGGGCACCTGGAACGGGCCCAACTAAAGACTGCAGTGTGGGGACTGCAGACGGTGGTACTGCCACTTTTTTCCCCGCCGGCGGCAAACTGGTCCAGACCGGCTAGGCGAATGGAACTGGCGCATTCCCGCGAGTGCCTAACGCCTGGAGCGCCTTAATCCTAGATTTTGTTCGGCTACACCTTTTGGCGTTGCGTGGCGCCTCATATCGCGCCGCGGGCCCTGTGTTAAGCAAACCTGGACTAGGTTTCAACTGAGCGCGACAGTCCGCGTGTGGGCACTGCCAGGCGCCACCAGAACCGTTACTTTTCGGTCCAAGTGCCTAATTGCCCCACTTCTTGGGGGTAGGCCAGAGGGGCGAGCTTGGCATGCTTGTTTCTCTCCACAGCGATGAAGGCCTTTTGTTTAGATCAGTTTTTGTTAAGCAATCTAGCGGGCGAGTGAGCTTCATAAAGGGTGACAGATTCCTGAACCTACTTCCGCAATAAGCGTGGTCTGGGCAGGCAGATCTACACGGACACGCTGTTAGTTGCCGGGGGCTGTGGTATTCCCCTAACGCGGAGCCGCCCGGTGGGTTAATAGTTATTGCTGGTGCTCGGTTTGAGCCGGGTCGGTCCCCTTGGACTACCGGACCCTCGACCGACCCACTGGAGATCTTGTGAGGATGTGAGGTCGGCCAGGGGCTAGCCAGGATGTGGGCACGGGGAGAGGTGGGGCCTACCGGGTGGTTAGAAAGTGGATCTTATAGCCGACAGTTGATGAATATCGACACGAACTTACACACAGGAGCCTCGCCGACGAGGGTGGTCCGCCGTCCAGTTTCTGCTCGCAGAGATTCCCGCGCACCGGCGGGCGATGGCTGGAGTGGCTTCCGGAGCCACCTCCCAGAGCGTGTGTTAAGGCCCCATCTCGACGGTTTTGGCACATCTCATTTAAGCTCAACCATCCGCACAGCGTACACTATCGTGGGCGGATGATAGGGAAAGGCGAGAGAGATTTGAATTAGATCGAATAGTCGGGACACTTAGTATGTCGCTCACCCAGTTTGAAAGGGACCCGGGGAACTGCCACAATGATCCCTCTGTACCCTCGGGCCTTTGAGTGAGTCCCTTCTTGTCGGCCGCAGACGCGCCCGCTTCGTGTTGAGACCGTCGCGGATCGGGTGATCGCAGTTATCCTAGGCCCATTGTCCAGTGCTATAAACCCATGGGGTTGGGTTGCAACCGGGCCCAACCAAGGCAGGTGTAACCACGCGTAGAGAGTATATTCCAAACTGAACAACGCGACCCTATTAGCGCCAGCTGACATACAAGCGTTGAGGGATTCCTCAAATAACGATCACTTTATCCCTGTCTGGGAGCTCGGTCTACACTCGGTAATACAGAGTTATGATAATCTAGCTCCCACCAATAAAAGTGGTGTGCGCGACATAACCCCAAGGGGTCGGTGACCGGGTTCATAAACCGGACGTGGTGAGCCGTGTCGTGGTTGTTTCGCTGCGGCAGGTCCGTGTGGCCCGGAGGTGGAATCGGTGGTTGGCAACGACGTTAGGTGGAGGTACTTGAACAAAGCGCAGCGGGCGTACCCAGCGGCCGGTGTCTAACACCCGCTCCGTCGCCGCGACGGGAACGTGGATCAGTCGAAACCTCGGGGTCCCATATCAACTAGCGCGGAAGCGCGCGCTCGAGTGACGTGGCTGGACGAAGCTTTCCAAGCGTCAGCTGCCTTTGGCCGTTTGAAGCGGCCTGTTACCCGGGAACGCGTACGGGTTAGCAACCTAACGGCGGGTGGAAGCCCGCGGCTGTACCAATATCGGAGGCGAAACGAGCTCCTATGGGGACTAGCCGCGCGTGCTCCTGGTGATCTGTCACCGGCGTACGCGGCATCCGCGTCCTTTTACAGTACCGCACATACGTTAAGCCGCACTATGGCTTGGGCCCATATGCACTGTATAGGAGTACCGTACTTTGGGCCAATCCAGTTAGGGCGCATCGTAATCATGCGTTTACGAAGCCACGCCGTCTTCCGTTACAGCGGCGGGCAAGGCGGTAGCAGGTGTACTGGCGCCGAAGGACTACACGGGACGACCAGAGAAGGCATTCGGTTGGGCTGTATCCGTCGCCGAGGATTTTTTATATTGCGTCCGCGGCTGGCCTGCGCGTCGAAGCAGAGAGTGGATGAGTTAGAGGAGACGTTCGCCGCGCTGGTAGGGGGCGGACGCTAGTGGCCATGATGAAGTGAGATCACGCTTGGCTAACAGGAGTAAGCACCAGGGTACTGGACTTAATGCCCTGTGATTTACATGTGTTCTCGCGCCTAGGTTACTAAGACAGACGCTGCTCGCCACAGAAGGTTTACCAGAATACGCATCGGTGGGCAGTGTACTCGACGGGTGAACGGCTCGGAATGATCACCACGTTGCGGTATACAACCAGCGCAATAGAACGGCATCCTTAGGAAAGCCCGTTCCACTATAGCTGATACATGTTGATAAGGAGGAGTAGAGGAACGGGCGCGATTATGTTAGGGTCCGACATCCATTGCTGAGGGGTAGGCATCACCGTTGATCTAACGGGTGGGGACACGGTGCGAGAGTGCGGGGCCTTAATGGTATCTAACATGACCTCGGGGCCAACCAGGCAACGTAGTTAATGATTCTAGTCCAAATCGGGTACGCTCAGGAGGTGAGTTAGCTCGCCTCGGCACGCCTGGACTCAGCCATTGCAACCCTCGGCGAACCGTAAGTGTCTCCCTGGCTCTCACGTCAGTAGGAACATGTAAGACTCCTCGACGGTTCGAGCGCTCCCTGGGTATAGGGCTTGACACGGTCTACTTCGCGGTGTAAACATGGCGCCATTGGCTATGAGATAACTACTTCTACTGCTCACATACGAATTCCATCCAGGTTCAACGTACCATTGCCGACCGACGTGCAGCGCCCGGTCGACCCTTCGCAGTCCAGAAACCGGAGCGGCTGTATCCGATCCGGGACACCGAATGCGTAAGACATTCGACGGAAGGCCAAACCCCAAACCACCCGCGTATACGGGTGAGATTCGGGTAGTAAGCCCGTAGGTGGGACATATTCGACGCGGTGAGACTGTGAGACTGATAATTATTGATACCTACAACCTCCGGACACACCCAGCGCTCCGCTGCAAATCACCTATTCGATAGGGGTCGCCGCATCACGACGGTATGTAAGTCGGGGCTTCGGCCAACCCTCAATTGTAAAACAACAAGGTAGACAGAAGAATGCCGATGCATAAAGCCCCCGGGGTTCGCACGTGCGTAAGAGGGTTCACCTGCGCTGCGCTATGACTGACTACGTGCCACTCGTTGGCGTAACGCCCAGACCCCTGTTCATTTATATTTCTAGCTGCAAGATACTCGAGTAAATAACGCCCCCCCATGCCCAGTTAATACCCCTACGCTTCACTCCAGGTTGCTTCGCTACGACTATCTGTAACTTCTGCCCCCCCACTCGGTCCTTCACGCGCTAGTGATTCCGATGTATGTTCGTGGCAGCGTATCTTGTGCAATTATACTCGGGGAATGCAAAGACGATGGAGGCGAGCCGGGCACCTGTTAACACTAGGTCACCGCAATAAATATTGCTACAGCGTTCCTTCTATAATTTGTAGTATTCTAGTTCATTAGTGGTGGGCCTGGAAGGAGCACAGCCTGTGGAGGGGACAGCGCGGCTGGGCAGAGCCACTGTCTTAGTTCGGGACGTAGACTGAAGAGCATCCCCAGCATGAGCGCCCCTGCGGTTACCCGCGACCCCCCCCCCCCGCCTTAACACGCGAATATAAAGATGGGCGACATGACTAATCGCTTACGGCGCCAGACGTTGCTCCCCACCGGAGCCACAGCTCCCTCGTTCGCGCGCCCGAGGGCCGTGAAGGGGCCCGTTGCAGGCACCCGCGCCAGACCGGAAGGTCCCGTCTCCAAGGGAAGCCCGCAGAAACATTCTGCATGTCTGACCGAGGAGGCGCGGCTGTTCTTTTTCGCCTCCTTTGGTGCAGATGTGTATGGGTTAAGACGGCCGATCCTATTAGGCGCGGGTGCCGGAGTATAGGCACAGTCGCGGGCCACAGCATTGGCGAGGTGCTCAACGAGGCTAGCGAGCGCCTGAATCTGAGAGTTATGCCTCGGACAGGCTATATATCCTGGTGGGGCTATCACAAGGTTCCACTTCCGGATCCTGAAGAGCTGATCATTGGGTCCAGTGATTCGATGTAGTCTTCTTATGCGGGGAATGCTGGCAGTTGAGGGTGGATGGACGGCATTGGAAGAGGCCTCCCCCACTCTCAGCCTGGAGCACTGCGCTCACGCGTTACTATGAATTGTGCCCCCAAAACATTGCCCCCCACCGCGTCGAACGTGGAAGTCTGACGGGTACGCCTTACGGCTATCACGCGTCTGTGTCCCCGGCCTGGAGGCATACTCCTCCCCGGTCTACCTACATGGCCTTAGGGCGTAACCCCCGGTGGGGGTTGCAAGAGCCGCTGCTAGGCTTCTGCCCGCCCCCAGATTGATCACGATGGATGGCTAGTGGCACGATTCAAGGCGTGTGGCCCTCTCGGTGGGGGGATAACGGTCGGATCCCTAGCAGCCTGTAAGAGCCGATGGCTCGAATAACATCCTGCGCTCGCGCGGGTAGCGAAACCTGCCCTGTGGGTGGGGCTTCCCGCTTCAAGCTATCGTCATTGTCCCTTTTCTGACCACAAATCAGGTGAACGGCCCAGATCCGTGTTCGTGAAGCTTCCAAGGTCTCTAGCATTGTTATACGTGCCACTGAGGTACATATTGCCAGTAGTCGGATCCCCAGGAACCAGTACCGCGTGGGATTGCCCAGGTACAAGGCGAATTTGATTTCCAGCTTAACATCCCCTCACACACTTCACATCTACTACGTTGCACCCTACTCACGACACGTCAGTCGCTGGTGTGGTCCGGTGTGGCCCGGCGGCTGACTTGGCGCTAAGGGGGGTCTCCAGGAGTCGTTCGTCTGTCAGACCGACCGGAGCCTCGGTCGCTGCCGATTTGATCTGTGGTCGTGCATATCGGTCTCTAGAGGACTTGGAAGTCTAGCGGTCATTGTATGGCCCTCCGTACCGCCCGCTCATGTGAACCTCTTTGCGACCGTCGATTATCGTTCGTGAGCACAAACGATTAACGGGTGACCGTACTTTGGCTGAGTTTCCGAGACCGGGCAGGTAGTGGACGTATGGCGGTACGTAACTATGGAAGTCACCCGCAATTGCGGATATCTGTTGGACGCCTGCAGGCCAAAGAGATTTACCGTGCCCGCTGCGCGGCGCACTGTATAAACTAACGGGGGTTCTGTGATGTGTTTCTCCGCAACACTGCAGGAAATATCCCCGAGCCACGTACAGCTGGACCACACAGTTAGATCGGCGCGGTTCTTTCCCGCCGTCTGAATCAAAGCCTTCGAAAGAATTTCCTTTGCACACGGGTGGGCGAGTAGGAAGGGACTCTCAGCGTTCACCTCTGCTACCGAGGCAGCAAGGCCGCTTTCTCATCCCGAGCCCGTCGTGAAGATCGACACGTACCTAGCCCGGGGGCTCCGCTGACAGACCCTGTTTCTATAAGATACAGTCGCGCGTCCCGCGATGGCAGGACTGCGTCACACGCTACCCAACGCAGGGACCACGGGTATGTCTCACGGGGCCATTTCGGAGGCACTGCACCGAAGGTAAGAACACCCGCGGATGCCTTCCTACCGCCCCGCGGCGCCGGCCCTGTCGAATTCCTTCCCCAGGTTCGGGCCGCTGGCACGGCGACGCAGTACCGCCACATCCGAGTCCATATCCGCAGAGTCGATAGATACGGCGGATCCAAGCACGGGGCTTCTCTCAGCGCGGACGTCGAGCAACGGTTGGAGGGTTCGCAAATCAGCCACCAAGCGCACAGACTGCCCTCGCGCCAATTGTTGAAGCAAAGTCCGGGATTGTGTCTGTAACAATGCGTCCGATATCACGGCGTACCCGAGCCGAACTTAACGGTCCTAGCGATGGTAAGGGCAGGGAACAGCCAATTAAGCCCCCCATAAACTATTCGGCTTAGCCGTCATAAGACAGTCGATTAGTGGTCTGACCGGTCCCGCGCTCTCGTTCGGGCTGTATGCCTTCACCTTATCAGGTCCAGTGCGATTATCCCCCCTCACTCACCCCTGTGTCTAGGATTGGATCCTGCGTGACACACCTCCTACTCGAAAACGCATGACACCTGATTAACAAATGCTGGTATCTGGTACCTGCCTTATCGGCGGCGCGATTTTCGTGGCACGGCGATTTGTGTTGATAAGACTCATGTTTCCATATTGCACTAGTGCACGCCAATGCTCTGTGATGATAAGTTAAACAAACCAGCAACCAACGGTTCACAACGGTTAAAATACACAAAGCCGCACTCTAAAAACTAGTTCGCCCTGGTTTGATTGGTGACGTTCTGCTTGGTAATACTAGTGCACCTCTTTCTAAGAGCCTCATTAGGGCTACCGGTCTACCGGTCCGCTTTCACACCTACACCACGCCCGCAGTTCAGGTGGAGGTTATTCTGGCGGCCATCACCTCTGCAACGACGTACCCTAAGCCCACACTGAGTATCTGCGCACAGGAGATCCAGACCACAGTGTCTACAGTATGTTGCTGCGGGATTAAGCCGTTACCAACTTTGTGCTATCCCGTCATGATACGAATCGATCAGTTGCACCAACCCATCTGCCTGTCGAGTGAGTTGTCCGGTGCTACGCTGAATAGGATGATCCTGCTACCCTAGCCTTAAGCTAGTTTCCACCCACTACACTATCATGGCCGCCCCATGCCTATCGTACGCAGTCATCGAATAAATCAGCTTACATGTCGGTTTTGTTATTCTTGCCCACTCAGTTACAGCTACTGACTCTAACCGAATGGGGCCAATTTGGCGCGTCATCCCAATCACATGCCTATGTGGTATGCCCACACGAAAGCTGTTATCTAAGACACTCTTTCGGCACAGACGTCACGTAGATAGAGCCGCCTTGGAAGTCTGTGCCCGGGAGTTCTCCCATGGCAGCTACGATGAGCCTGCCGGGCCAGATCTTCTGACCCGGACACGTGTTGCGCCGTTCTCACGGTTCAGCGTGCTCTCTACGCCCAGGCCACCTTGTCTAGGTATATAGCCAAGTAGAGACACTTGCGGTCACGAGTCGCTTTACACAGATCGTCGTTCTTCCGCCAGAGGTGTGGAAGGCGTCACGGGCCGCGGGTGAGGACATTGCACGTTGGCGTTGTCCTGTCCCTTACATACCCTTTCATCTTTTCGATTCACATATTTAGTGTGACACGATGCGGCGGTGGCATACTCGGCATGTGTACCGAACGCCACAAACTAACGAACACCGTGCGGGCGGCGCGGGATAGAGAAGGTTCAACGAACACTCGATTCGTATACACAATCATTCCAAATCGGGCTGCTGGCGGGAGCGCTTGATGACTCTTGGTAAGGATAGCCCTAAGCGAATTCCCCTAATGGATATCTGTGGAGGCTCGATGATGCAGTAAGGGCGTCAGGACCGGCACCGCGGTCCCATTGTCATGCGTGTGTTACTCCTGAAGTGTCCTGTTGGTTTACGCTTGCGAGTATTGCCGGCCTAGTTCTAAATCACGTCTCCTTCTCCCCCGTCTTCCTTTCGTTTCCTGCCCCGCCCGGTTTGGTTCGTATTTGTCACGTCTATAACGATGTACCCAGTTGAAGCCCTTAGGTAACGCCCTGTCGGCGTGTGAACTTTGTCCCGGGCCGGTTGCGCGGCAGGCTCGATTTTGTTTAGGGTGTGGCACGGCACTTCCTGAAGGAGGGTGAGTTGATAGCGGGCATTTCCTACATTCCCGGCCAAGCGCATCATTAAGGACGTAACGCGACCTACTTAACAACCGCTACGGGTCGTGGTGCTGCCGACCGGACCAGAGCCACGGGCGAAGGGCAGGAACCGCAGCTACCGAAACGTAATACTCTTCCACCACTGCATTTCACCCATTTATGTGTGTATTCACAGCGATTGTGTAAAACAGACTGGCGAATTGGGGCTCTCGCTTCATCGGTTTCTTTTACACATAGCACTCGCCTGCTTATGCCCTTAGCATAGTGAGAATGCGAAGGACATGTGCGTCCCGGAGCCCCCGTAAAGCCACCCTCCACGGGCGCTGAACCAACCTGATTACAAAGCGCCTGGCCTCGGCCCAGCACTACGTCACCTCCTGACCGCGCGCTGAATCAGTTGCGGGCTGAGACGAAGCACTAGGTTTCCATGTTGACCAGGCTAGAATGTATATTCGTGGTCCTCGCAGAGCTGGAGGCGAAAAACATTGAGATAAATACGTGGACGGATCCAGTACGGGGAGGGGAGCATCCGAACAGCAGGGGGTAGCTGCCGTTATGGGGGCCTATGGAGGGCCTACTCGACGCTGGATACGTAGTGGTCTGTGCGCTTTCCTGTGTGACGTTGGCTCCATGGACAAAAAGCGGTCCAAAGTCCTCCTGTCGGGACTGATTCGTTCCCTACAGCTGCTACCACTCCCTTGCCTCCGTGCCCAGCTTTAGAAATCTCTCAGACTGTAGCGCTGAGCGCAGCGCCGGGGAAAGGGGATTTATGGCTATCGGGAAGTCGTGGTTATCGCCCCCCCTTGCCATAGCGCGCGTTGGCGCGCGGCATGGTGGAAAGGCACGGCCGCAGTACTCCCTGCTGGGGCGCGGCGTCTCGGGGTGCTCACGGTCCGGAACCATGCCTCCGCGGGTCAACTGCTGAGGAAGCTAGCGCGCGGATGTTAAGCACGTGACACATGGTCTGCGTCAAATGCTCGAAGGGATTCGACCATCGGTCCGGCATTTCGAACTGTGCGCCTCCTAAGTACGGTAGTCGCTCCAGTCTGTTGGCGTGGACGAGTCATGCGTCTCCCTGAGTTGCGGCGTGAACAGCTCGAGAGGTTGATCTGTCGTATGGGCCGAGGCGAAAATGGTACCGGCAGTTGCGCAGCCTAGTGAAGCTGGCTACCGGAACGGAGGGCGGGTCAGTCGCACCGGTTGATACGGATTCTACTGCATATAGACTAGCGACCACAGGTGGGCGTAATAGCCCGCGCTCATCCTATGTCAAGAGCCCGCAATCTCTATCATTCAATCATCCACATCCAACGCGCCCGGGCACGCGCCATGGCGGGGTGAACCTAGTGCCTGCACCTCCTGATTCATGGCTTCGTCGCTGCTAACAGACGATCACCCGGCACCCCAGAGGACTAACAGTATCCCGACCACATGCCGCTCGTTAGCATGAGATTGAAAGTTCGGTGGCATACCTTAAGCCGCTGGTTGAGGAGTCTAAAAAGCCCCGTAATAGTGTCGGACGTTAGTTAGGTGTAGCGGGGGATGGGGGAACGCCTTAACAAGAAGAAGGAGCTTACTTAAACTTATTCGTTCGACCTACAGGGTAGGGAGCCCACTCTATTAAGTTAGGCTTGAGATAGAACATTTCTTGCGAGAGGCAAGCGCACGGTCTCGCGCGCTGCGAGGCGTAGGGACGCATGTGTTTTACTGATACGGCAACGGAGCTCTCTCTGCGGTGTTTATTGAAAGCGCCCGCTTGGGTGATAGGTTGGGAGTGGACATCGCGCGGCCCTACCTCGGCCTCACCTCCACATCCTTACGGGGCGCCGACGAGGCTCGGGCATCTGCCATATCTGACCGACCTCAGCTGGAGCGCTGCTGCGGCCGGAATAGGCCGCTACAGGCTACTCGGTACGGCTGGCGGTTGGTAAAGGGATGCTGAATGGGCGGAGACGGGGGCGCGAATGCCGAAGGTGTCTTGGGTCTCGGACGGCTAATACAAAACTCTGGGTAGGCGGTATAGACCGAGAACAGCGCATCAAGCTTTGCGTAGTAGGATCGAGCGGAGCGCCAGGTGTGTATCGTGGCAGCGCAAGCGCCCTTGTAGCAATGGCGGAACACGGGACTGGGACCAGGTTGTTAGCGGGTCCTAATCCCCGGTATGTGATTTGTGGAAAGTGACCGGTAGTCCAAATCTCGATGACAGCGTACTGCGATGCCATGTCACTCGAGAGCCCCATAGGCGGTGGTGTGTTCGCGTAGCCATCGCGGTGGTTCCGTGTTAGGGGCCCGAACAATCGGCCAGTAGGCGGGAAGTTTAAGCGCGGTTTCGAGCCGGGGGATGTCCGGCCGCGCGGAATCCGATGGGGTGTAACTGTGGGAACGGTATGTCAAATGGACGCAGGCAGCTGGGGACGCCAGCCGCAATAGGGCTTCCGTATCCACAATGGGTACGTGGCTCGCTGGGAATACTGTACTCGGACTACCACTGACCATACGAGCCCTCCCTGCTCGAAGTCGTAAGTACCGTAGGCAGCCGATAGACGCGGCCGGCACTCATCAGAAATCGCTCGGTTGCTATCCCGAACCGGGATCGAACTCCCGCCTCCTCACAGGACAAACGCTACGCGCCGGCTCTGCGGCAGTGCTCAGCATTCGGGGCGCCACCAACGAGGGGAGAGCCTCCATCAGTAGAACGGTCTGCCACTTTGTAATAGATCAACAAGAGGGTGCACCCGGTTCCCCTGGCCGCGCCGGCAGGCCCCCCGCATGCGCGAGCGTCAGGCGGGAGAGCTCGGTACTAACAGCCGGAGGACCGAGTGGACCGTCACCCGACACGCAAAACTGCCTACCCGCCGCATTAGCATGCTAGGCCATGGTTCGAGCTGTGTCTCTGATCGCTAGCTGGCCTTACTACCAGGGGCGCCCAATTGCAACCCCAGTGCGGGTTCCCCATGATAAGTGTGTGATAGACGGTAACGCTCCTATATAAGCAGAGGTCCGCAGGTCCATAGCCTTGTTGTGGGAGCCGTCGTTACGTTACTGGCAACCGACCCTTCCAAGCCACAGGGCCAGTGCCAGCATGGTGGGCGTATACGTCCCTGGGTAGCAATCCGTAATACAAGACAGTCCGGCCACTACGCTCAAGCTAGGGATTTACCCAAAGTGAAACGTTGATCGAGGTAAAATCACGGTGGCCGGCGCCTGCCCGGACCGGATATGTGCAACACGTCAGCATCCAGTCGCACGTATATCTCTCCAAAAGCGAGACTTCGGGGCGTTTCCGTAGCGCCGCATCTTACGAGGGTGCGGGATCAAGTTGCGGAGCCTGCTATGTACGAACACAGGTCAACGACATGACTAGCGACTGCCCAACTTGACAATGAGAAGACAGAAGCTATAAGCACTGATACGGTGGAAGGGACGGGTTTAGATCCTTAACTTTGGTAACAAAGTTTGTTCGCGGATTCGAACTATACAAACGACCGACACGATGTGGTATTCATATCACCCGCCTGGACTGTGCCTTACTCGGCAAGAGAGATGCGCTCGGTAGCCCAGGAGAGCACGCTGCGGACCACAGGCGCGCAGATAGGTGCCACCTCGGGGTGTAGTAGTTACGTCATTTGGAGTTGCGGAAAACGCGAATTTAACGCCTCCCGGAACCGCAGCACGACGCTTTACTAGCCGTGGGGGTGGGACCAACGTGTAACTGTCCCACGGGTGACTGAGGGAGATCCCAACCTTGTGACGGGCGGTCCGCGCATAGAAGGCTTGAGTGAGAGGCACAACAATAATCTCCAGACTTCCCCATATATAGTGTTGCACATCCATAGCGGGCACTCCGCCAGCTGATACGCAATCAGCGTTATGCTGCGGTGCCTTTTCAAAGTTGTAACCGGACAAGAAGTATTGAAACAACCCGACAGCAGCGAAACACCGGTGTGCGTGCAAATAAACGAGGCGTTTTCTGCAGAATGGGGTGAAGAGGACTATCGTATCGCCTGCGAGTGTGTGTGGCTTGTTGGCGTTCGGTAGTTACTGCGACGGGTAAAATACATGGTATTCGAACCCTTCATGGAGGTCGGGCTGCCTAAGGGTCGAGCCAGCTCTCCCTATGCCAAATGTGTACCCATGCGCTTTAGCCGTCGAACACATGCCCAAACACCGCTCTCGGGCAGTGCTCGTGGGCCAAGGACCCTCGGCGCAACGCGGCGATGACCGACGAGATCCACTTTTTCTCTCTCTCGAGCTTCCCAGTATCTCGTGACGTGATTAGGCCCACACCCGCGTGCACGCGGGTCAAGCGCACACGCTATGAAAAATGCGAACGGTGTTAACACCGCAGGTTCTTGGCGTCGGCTACAGGCAACTTCACTTGTAGAGCTAGACTCCATAGGAAGGGCTGTGACTCGTCATATAACCACCCAGTCTCGTTATTTGGACAGCAGTACGCATCGTCGTTCTTCGACCAAGCCGCAACGCAGAGGCGCATAACACCTCTTGGAAGGAGCTCTTAGATACCTACTCGCGCCAGTACAAACTAACGGAGCGGGAGGTGGAAAAAAGAATCTGACTCCCACCTGTGGAATTATCCCAGAGGTGGTGCCCCAACACCGACACTGGGCGGCTTCGGCGCCACTGCCCCAGCACCCCGCCATCTGTCGAGGGCGTTATCGTCCTCAGTAGGTATGCTGTGTGTAGCTGCGCGAAGACCTATACGTCATGGTGCCCCGATAGGTCCATGCGTGGGGCGCACCCTAGCGCACATTCCCACGGTATAGCCCCCCTTCTCGAATCGTTCCCTTTGCAGGGATCATCGCTCTGCCTAAGTATGTCAGGTAGCAGGCATACCTCACGTACTGTGGCGCGAAGAGACACAGCAAGCATACTCTCTTCCACACGCGGTCCGGGTTCCGGCAACCTTGTCTAACACAAACCTATGTAAGCTGGGGCTCGGCACTCACCACTTTTGTCTATCTAATCTTTCCGCACCCGGTCTGAGTACGCTTCCCTGGGGTGCACGTCCTTTGTTCCCGCATAGTATCGCATGAATTCGCGTTGCTATGGGCCAGTCGCAAGTGGAGTTCCTCGGAGCTACCTGACAGTCATGACCGCCCAATTGTACTGCATCTGGCCGATGATTTAGACCGCGCGTATGGGCACCGCGAGTTATCTTGCATGACAGCGCAAGGCTGTAAAACTGTGTGGGGAACTGGCCAACTCTCAACCCTCTATCGCAATTTCGTCACGAGTACTGTTTGTAGTGCGTGAGATGTATTGGGTGTCTATCAGGGCTTACCTTATCATCCTCTGTATTGCCAGTAACGGGGGCTGGCTTTGTGTCATTGGCGCTTTCTTGGACTAGTTACGTAGGCCGCGTGGGTGTCGCGCTGAGCTACCTACGCACTCTCTGCGATCTCTTTCAGCCGCGCGATAGGGATCCTGCATCGGTTATTCGCCGACACCATTATGCGCTGATGGCTCCGAAAGATCCCTTGTTAAACCTATCTGTGGTCGGCCCACGCCATCGCGACCTGGCATGACCGGCCACGAACAGGGGAGGTGGTCGCACGAACTTAGGGGTGAAGCGCATAATCGTTCTCTTCACGCTTCATGGGGGAGCTGGCCAGAGGCTGGGAGGATGTCGTCGGGACCGTAGCTGAGAGTGCAGCCCGGTTGTAGGGGGTGGTGTAGGCCAGCGCGGCGGCCGGGTGTCTATGCTCGACTCATTAACTAATCACAATTAACTCGCCTACACTACCCATCCAGCTGTTTAGTACTAGGTTTAACACGCGAAGTAACGCGTCGGAAGCGCTCTCATCGGGGGAGCAATCGGCGGAAATTCCTACCGCGACCTCGATCACCACCGATCCGACCGGCGGTATACGTTCAGATCTTAGCGTAGCAAAGCAGCACTCTCCGGCTCAGCGTGTGTTGGCCTCACATGAAGCACACAAGCAGACGCCGCGCGATTAAGTTTTTTACTATATCTTATAGTGTCCTGTTCATGACCCCCCCTGAGTTGGTCTATCAACATAGTGTCGACTCACAAAGTGCTAGGTGCAAGCGACCTTGACCAATTCTGCGATCGCGGGACAGGGAATGCCTATAAACACTGCCCAGTTCGCGACCGCTAGGCTTAGGGTCAGTACCCTTTGGGCCAGCGGCCGACAGCCGTGCACTATCCCGGAATTGTTCGGCCCCAGACTTGTTCCGGCCTACGTGACTTGAGAAGCTGGGCTCTGGCGCCACCCTAATGCGCCAAATCACTTAGTTAGCGTTGGCAACAAGTAGGGAACAGCGCCATATTCTCTGATGAGTGCTTCGTTGCAAGCCGCGCGAGTTGCCCAGCAAATTCTAGTTCTCGTGACAATCCTATGTCGGGACCCGGGACGAGATGTGATCTATCCGTGGCGTTAACGGGGTTGCCTGCAGGAGCATTATTGGTAGTTTTTGCCTTGTGCTGCGGTTCGCTGCCTGGAACGCGTATCCCGAGGATCCCGCCATAAGACTGAACGCGATTTGTATGCCAGACGCGAACAGTTCGCGTATGAGGCACACCGCTAATGAAGGATCATTGACACTTGCTGTGCGTACCGTTCGAGTAGTGGGTCGATTTCCTATACGTAACCAGGGTAGCAAGTCCAAGTCTGTGGCGGCCATTGGAGGACGATAAGAACACGCGTCCTCTTCGATTAACCAAAGTATTTGTCCCCAGTCCCCCGCCGCCCTCAGCGCCTTTGTTGGATCGTAACTACTGCTGCGTGTAAAAGCTCGAGCCGGCTCGTCCTCGGGAGTGCTCGTTGTCGTCTGGTCGTTGCGGAGGCGTGGTCTAGGCGATAGGGCCCTGTGGCCGTTGCCCGCTTGCGCACCAGGCAAAGCAGTGCGGATCTACGCTCCGACTCCCCGGGTAATCTGCTTATTGTGCGGTGCAAATGCACATTCAATAAACGTTTGGTATCAGATCTCCCAGGTATCCTGGGGCCCCGACCGTTTGGGAATTGTCCTGACGGAGGAGCGATCGGACGAGGTTGGAGATGCTCCTATTTGATCCTCCCTGACTTTTTTGCGAGGCCTGACGTGACCCAATACAAATCAATACGAGTCAATTGTCGCGAGCAGGCACAATTCGCTATCACGAATATTGTAGTGGTGGTGCAGGACATTTGGAGACGACCACGTGAATGACAGCGAGGCAGCGTGACGTCAACGGGGAACTAGCGGGAGAGATTTGTATGACGACTATGGAGACAACTTGTTGGGGACTGGATGGGGCTAAGAGGGCGTGCTCCTTTACGCAGGAATCTTTCTCCGGGGTGGGCGCAGGATCGCCCAACAATTAAATGGTGGTTTCAATCACGACGCAACGGATGCGAGCTTGTGAAACCTGTGTCCCAAGTGGACGTGGAGAGAGTACCAGCGCTCTTTGTAAAAAGGAGCACGTCGCTGTAATCTGGGCCAAACTCATAAACACTTTGGGCGGATGGAGAAGCTGCAAGTACGATGTTGTGCTAGCCTTCTGGCAGGTGCGGCCGTTTCAACGACCGGTTTGCGGCTTCAGGGCCTTATAATCGCTACTAACACCTGTATTTCCCGGTGTACGGGGTGGGGTGACGTTAATACCCCCTGTGGGAAAACCGTGCGCTTAATGAAGGATACTAGATTCCCTCGCCACTGCATAGTGCGAAACGTCGAGTCACGTGAAGCCAAAGTGACGGCAGGCCACGTGATGCCGCGGTATCCTGTGTCGCCACTCTTTGTGCATGCCGTCACGAACCCGAGAGGTCGTCTCTAGTCGTGAGCGCTTCCCGGTGATCTGGCAATGGCGACTTACTCCGTTCGTGCGCGGCTCGCACTCGATAGGCATGAACCCGGGAAAGTCCCATTCTTTGTTATGTGTCGACGACTGTGACAAGGCCTATGGGAAGCTGCCGTAGGGGCATTTATAGGTAATTGGTCTACTTGTAAGCAGTGGATAACTACATAGCGCGTAGCGCGCCGTTTGAGAGGTCTCCGGTGGCCGAGTTTCGCAAGTCCGTAGAACCCCTACGTGTGCCGGAAGCCAGGCGTGGGTTCCAAAGCGCAGTGCGCATGCCCCTCCTGTGCATAATCCTCGGCCTCGCTGTGAGACTAGGTTTTCTGGGCCCCCCAGGCGGCCGGTACTCACACGCGATCGGTGTTGGACGGGGTCATGGCGGAGGCGCACGTAACCAAGCGTGCTACCAATTTTGGCACTATCTGTTACTTTGGACGCGTGCGTCACCATGCGAGTGCGGGCGGTGAGCTATTGGTATAAATACCCCTGGAGCTAACCACCTCCCGGCTGGAGTCTACTTGATCCGTAAGGGTGGTGTATGTGCCTTGTACTGGGCGGCATACCGAGATGGTGAAGCAGATTGTCGACTTGCATACTCAACCGCAGATCAGTCCATGTCCCCAGACCAAGTCCTGCACTCACTCATTCGAGGGGCAGAAACTCGCGGGACGAATGGATGTTGGATCACCAGAGGGACATTGTGAGACAAGCCCGCGCGCCACCGCGGTTGTATCGTACCGCACCGCGAGTAAAACCGCCCTGAGCTGAAGTCCCCGAGTGCGCCCGTCTCTTCGCGGCGTTTGGCCCTGAAACCGGGACCCAGTGTTTGCGGCGACATATGCACATTTCTACTCGCTACGATTCGTTCCTTAGCGTGTTGCCACGGCACGCCCGGCCGCGCGGACTTACCGGAGCTTTACGCTGGTTGACTGATGGCGTAAACTCCTATGCGAACGTAAGGACGCTGAGAGAGGTTTCGACACCTTTACTTTGGGCTTGGCAGGACCTTGCGCCCCTGACATTAACCTCGGACACGCTCGCAAGTGATCCGACAGCACTCCGCCGTTAACGGCCCGTCGTTACTGACAACTAGGGCGACTGAGGCTGGCTGTTCTACTGGGCAGGTTTATAGTTCGTTTTGGCCGCTCACTCCTACCGCTTGCGACGCCCGTTCCAATTCATGTCGGTTGCAGGAACACAACACGAGACGACTTGAGCCCCGCCGCTCGTCCCACGACAGCGGTTTCCTCTACCGCCTAGGGAGGGATGCCTCGGGGGGACGGGGTACGATCCACGGAGGTGTAAGGATGTTTGACCAAGCATCCTGTGCGCGCTCTCGCATCCGGGCGCTTCCAGAAGCTGGAGCTTATCGGTGTGGCGGCCGCAAGCGCTGGGGCGCGTATAGTGCCGCTCAGGGTCAACGATTGGGGCAACCTTAGCGCACTCCGTTCTCGTTGGGTTCGCGTGCACACGGTTTCCACTACGTCCTGTCGGCACCGCTGCAGCGAACCAAGTACTAGCGGTTGGGGCCGCCGTAGGCCTCTTCCCGGGGAGTGCAATACACAGTTGCGCAAGCGATTTTAGCCCCTCGGGTTGAGACTTCTGCCTGGGCTTCTACGTCGCATTATACACAGACTACAATTCGATGCCCCTTAAGACGTGAAAGTGGACGAACTGCGCAGCCTAAGCGGCACCGGGGCGGGGTCCTGTCCCTGTATATGCCGCACTTCGCTGCTACGTATCAGCACCCCGTAGTGTGGCAGATTTCGTGAGTGTGGGGACTCTCGCTATACCGTGTCGCAATGAGGAGGGACACGACCAGACCGCGGCCGTGAAGGGACGGTAACGTTCGCTGATGGCGGGAGTGGAAGCCTTGAGACCCGAAGCGGGTAGCAGGGGACAGTTACTTGCATGGGCGGCTCGGGCAGCACGGCCATTTCTAGACCGAGGACCAAACATTATTGGACATGTGCGCTAGCGTCTGGGAACCGGGGCTGGCGCCGCTCCACTTTCCTGTCAGCGGCCCGGGTAGGTCGTGTGGTGGCGGACGGCTGCGGACGTAAGAGATGCCGAGCTTACACTCTCCGGCCCACGTAAGTCTTAGGCGGTTGGGTCCCTGTGGGGGCCGCCAAGTACGATGGCTTGCGACGTTTTTCACTATTCAGGAATGAGATAGCAGGCGTGATTGTCGCGAACCCACATTCCACGGGAGCAGCTAGTCATACCGAGTTGATCCAAAGCTGATTAGGTGTAACTACCTTCCGTCAAGATCGCTAGTCTTCATCACCCCCCCGACGCTTGATGCCCTCGTGCTGGGAAACGGTGAGTTGCTCTCCTGGAGGGTACTGGATCCGCACCGAGGTTTGTAGCTCCTGTCAGCTACCTCGAGCACGGTGCCCATCCCCTCTCTAACTGCACAACAGATGTTGTGACCCTATGACGCGGTCGCTAGTAGTTACAGTCCACGTCAGCCTCTTCTGTTTGTTTGAACCTGCACGCCGGCGAGCTACAGCGGAAGTGCGGCCTCATATTTAAAGTAGCTGCAGAGCCTCACCCACGCCCGTGCCAGGGTATAGTTACGATTATCAGCTCTAAAAACTGCGGGCGGTCTTCCCAATAGATAACGAGTTCCACAAAAAACAGCTTAGCATTGGGGCCACGCTCATTTGAGATTATTAACACTGGCCCCCTTATGGGGAGTCACCGACTAGGGGTCTGTAGTAATCAGGATCTGCGGGTCTGGACCGCTTCGCGACCAGGAGCCCGGGCCCGGCGTCGGCGATACTAATCGAGCCCACGACGTGACAGTTCTCTAGCCGCTTCGCAGCGGTGGCAATGTAACATGCACGAGTGACCTTCACGTCTTGGTGGTCTGGACTCACGCTCTGACAAAGTCTGATGGAGGTGCGTGCCCGTCTCAAGAACATAACCTTTTTTTCAGCGCTATCCGAGTTTCCTGGAGACCAGCTTACCCAGAGAAAAATCGTGAGCTCCTGTGTTCACCGTGGCACGGCTTCAGTCGATCTTTTGGGCGGCTGCCCGCTTGCGCTCGGCTGCGGATGCTCCGATTGTTTATAGTAGAAGTCGAAGTCTGGCCCATTAGCTGGCCAAAACTAGTGAGGTAGCTGAGTAGAAGTTATCAGGGAGAGGCGGTTTCTTAAACAGCTGGTACAAATGTCGTAAAACTTTCAAACGCAGTAACCTCACCAACTAACGGATTATCGGGTAAGTCGAGCGGCCGCGTCATGCGTCGTTTGATGGGTGTTCCCCAGTACCTAGCACAATCAGATCAGCAGGCAGCTTACATTCCACGCGGCAACCACCAAAAGCTTTCATTCAATATTAATGTACGTAACCCGTTCCGACTACCTTAATCTACAGCGAGTCATGCCAGCTAGTGCACCCCCTTTGTTTGCGCTTGTTTGCTCGCTTAATTTAAATACTGTGGCTTGGACTCGGGGGATTGAGCTGTCACCGGAGCCCCTGCCACTTCGGGTGGGGTAGCGAACTCAACCGAGGTCGGCCAACGAGATGCGGATAGGCGACCACAGCAGCTCAATGGGCGTGCCGTAGTGAGCTTGGGCGTTAAAGTGAGCGTATTTGCGAGCTAGCCTACACAGCCGGGTGCATGGGTGCTGGTTGTTGCGCAGAGTCGAGCAGCGGGAACCGTGTTTGGTGGGGACCATCTACAACCCTTCCGCGGCGGATTGGGACCTCCACCTGCCGGAGTAGCATCTTATGTCACGAGGAGGCAAAAAAGTAAGAATGGCGTGCAGTCACGTGGAACGCGGCGCGGTGCGCAACGATGGAGTTCCATACCCCGTGAGCCATGGCCACGATGTCTCAGGGGGCCTCGGCTCTGCTCGCTGTCTCTTCCCCCGCCCCACGCCTCCCAGTGAGCTCCACCGTCGACGACTGGCCGCGCGTCCGCCCCGCGAGTGTTGAACCCAACATGCTGGCTTGCTTTTTAAATTATAATTGATGCTGCACGCGACCGCATTGCTGGTACACATTGGCGGCCCGAGTGTCTGGACGACACCCCTCGGCGACGGTGAGTCATCTACACTAATACGGTGAGCCCGGTCAGAGCCTCAGACAAACTACGGGATCGTAGAGGCGAGTTATATCCCGCGTCCCTAACGCCAATGGGGCCGAATAGACTTGCCTGGTTATGTGCTCACTCTTCGACGCTCTGACTTTGCGTGCGTGGGGTGTCGGAAGCGACTCTAACACATCGTGACCCTGCGTTGCTTCTAGCCATAGGCTCACCTCCCCCGGGCGGACGCGTGCGCCCCGGCGTGAATATTAGCGCCATCCTCCCTGCAATGATTCAACTACGATTGGCGCATATAAGGATACAAGTGTGGCTAATTTTCCCCACCTGGGCTGATGAAATCCCTCTTACAGGCCTGGCGGTCCGGCTTTTGCGACGGATTGGGTCACTGCGTATGACCGTCCGTTGGGTCATAATCCCTGCTGTGCGAACGAATGGCCTGCGGTGCCGCACCTCCCGGCGCTGCTGAAGGCCGGTTGCTCCAGCCCGGCCTAGAGAGCACCTCAGGCTTGCCGTACGACACCACCGAGTCAGCCCGTTCAGTACCCCTCGCTAATGCTCTTGTTTGTTGCTGTAGCGGAGCAGGGGGATGATGGGACTGGCCCAAGAACGAATCAACGGTGGGGCCTGTTCTTTAGTGCCGGCCTGCACCCGTCTAACCACAGTTTATATCCGGCGGGTGCATATTCTACTAACGTACTAGCAATCCAGGATGCATAGTTTAACGCACCTCCGGTTTCCTTGCTCTGTGTTATCTGTCGAGGAAACACAAGTGGGCTCGTCTCGGCGGAACACCACACGATAGGGATCCTATACACCCGATGCGGGGGGCGGGAGGGTCAGACACGCATGGTGAGCTCCGCTTTTGGATTGCGTATGTCTGATGTTAGCAACCAGCGCTCCGCCGTCCCTAATGAGTTTACAGGCAATCCCGAACCAGTGCCAGCCGCACGTTGAGCTGAAGCTATCTAGCTGCTGCCCTTGTGACGTCTATTGATACGAAAAGTGCTGCAGGTACCGATTCTGACAGGCTACGTTACTATGCTAAGCTCCGCGCTGGGAAGGCCATCTTTGTGACGTTACGGGTGCGCTACTGCAATTGTTATAGACGACCATGTTCGCGCCCTCCGTTGCGAAAAACCCCTACTCTTCTACAAATAACTCTTGATTCAGCTTGCGCCGCACTCTCGTTCTTCTCTATAAGAACACTATGTATGTTCATGGCCGCAATCTATCATGATATGCCATGCGCCATGGAGCGCGTACATGCAGACCAATGCTTGATCTTGGTCCTCTCTCGGAAACCGGCTAGCAAGTCACGTCACAGGTGGCACATAAGGTAAGATAAGCATGGGGGCTCGGGGAAGGTTGACGGAACAATATTCGACAGTTGTCAAGAGTTCGCCGGCGGTGTCTTGCAATAACCAAATCCGGGGGCCCCACCGGGGACTACGGGTGGGTTTGAACGGTACATGGTGGGAGCGATAACGCGAACAGTGCGGCACGAAGCACCGCAGGCCGGGGATTTGTGAGGCACGGGAGCGACGGTGCGCCCCTGCAACCCGTTCCTTGTCGTCGCACTCTGCTACTCCTAACGTGTAGCAGGTGGACATTACTCTTGGCGCCGCGCATTCCGGCTTGCGGAGATACTGTGCAACCGTGGGTCACGATGACGGCGGGTCAGGCGTACACCGCGCCCGACTACAACCTGAGAGGACCATTCTCTGCGTTGACGGTGAGAACTTTCCCCCGCTTTCGTCGACGTTTTGCACTGTGGTCCATTTTGTTCCGCATACCGAAACGACCATTCAGAACTATGGCGGCACCCGCCTCCCTGCCACGCGATCCTGCGCGTTGCACCGCGTATCGATCGGCGACGCCAAGGCCTTCTCAGGGACCGGGCAAGGCGATCACAAGCTGGGTGAGTACAGGTACTGGGCGTAGCCGAGGTTGTCGCTCCTCTTGGCACACTCCGTTTCTTGCCCGTTACCGTAGCCATAAAAGGACCGCAACCCCACGACGGCATGCGCGGTCCCGGCCGACTCAAATGTAGAGCAAGGCTTGGCTGGACTGATGCCGATCGGCGACCAAGGGCCGGTCAATGTGAGAGTTTGGATCCCTATGTATCCCCCCCTTTGGTTCCTACCAGGATGATGGAACTTAGCCCTCGACAACAAGTCTGCTGCTTCCCCCTCCGCCACCCGCATGGGGGTGCTCGTGCTCAGTCACTTTATTTGATACCACCTCGCTCCTCTGGCTCTTTTACGGGCGGTCGCAAAACTGCAGTGTGCACCAATTCCGTACTTTCGGCTTGGTGCCTCGTCGTCTATACACGACCGCCGGTAACATCTCAAGCATGTTGCCCTTCGGAATGGTTCCCTAGAAATCGTCGGTACTTCGTGGTACTGCATTGCCGTCTTCCCGGACTTCCGCTGGGACCGCTAGTACCAGGCTTGAGCTCAAGATACATCTTCTGGTGGGCCATTAACCTTGCCTCAAACTGAGCTCCCGCAAGGATTGTGGGATAACCCTGGAGCTGGGTGGACGAGTGGAAGAGCACTCTACAAACTACGGATCGTTCTATAACTTTACCGAGGAATTCGCAAGGCACCGTAGGGGGACACCGCCTGAGGAACTAGGTAATGTCCCAACAGGTAACCTATGGTATGGATGTTATCTCCCACTCCTGGTGGACGAGGTCCTGCGCTCGGAACCCGGGGGTTCCTAAATGTCAGCAAAGAACGTGAGCTAATTCTGCCACACGCTTGTCTCTAATTCTCAACGGGCGTAAAGTCTTTTGTCGCAGATCTCCTAAGCCCGAGACACAGGGAGCTTCCATTCCATTGCACGTCTTGGAACTGCAATAGCTCGTACGGGACCGCTGACGGTCGAGACTCGTGCAGTGTCCTCTTACCCCTATTCGTTGGTCACTTTTTAACGCAGAGGTAGGGGCAAGACGCGTAGCCTAATCCAGCGCCCAATACGCTGTATACCGAAATAAGAGTTTCAGTGAGGAAACGTGTCTCAGCAGGGGTTTACTACCTGATCAGGGGGTACCGAGAAGGATGTGGCACTGGTCATAGGTACGCGTCCGGTCTCGTAGGCGCCCGCAGGATCGCGGCTCAACGACCGCCCGAGTGGCTGATAGGGCCGCTTGGGGAGAGTGCGCCGTTTTGTTGTCGCCTTGTACACTTCGCTCGGTGGAGTGCGCCCCAATGCTCGCATCGCGTAGGTACCCGCGATCAGCGTTACGGCAACTTCACAAATTCCTCTAGAGTAAACCACATGCCGCTTGGCTTGACGCTCTGCGACTGGCTTATCCAACAACCTCAACTCGTTCGCTACGAGCATGACTATTATCCTGTCTGAAGTGTACCATTATGCCTTGCGGCGTCCCCCCGTCTCCGATGCCGGCCCCCTCATCTGAATTAAATGACCCGTTTCCGGGCGGCTGGGGTGAACGATCGTCTCCCGATTGGAAATGTTATGCGCAAGCGTCCCGATAAGGGGCGCCTGGGCTAACGTGTTGTCATGCCACACTCAAGGGGGTCCTCTTCCGAGCATCGTAGCCTTGGCGCCTGCACGCTGCAAGCATCGGCGAAGAAGCCTGGAAGTCCCGGCGCTATACGGATTTTGTCGCGTCACGCGACCGACCTCACTCTGCGGAAACCGTAGTTGCGGGTGGGCCGCGCGGGGTATGTTTGGTCCGCATTAACGTTTTGCGCGTGCCCCACCCGCCTTGTATCGCATAAGTACCAGGCGAGGGTGAGGAGGGGTGCTCCTCCACCTACGCGCGGAGCCACCCGTGTTGTGCCGCGGGGAGTCTCTTTTGAACGGCACCTTTGGACCCCCATGATAAGGTGTAGGTCACATCTAATCGCGGTAATCACGTTGGATTGCTGTAGTATTGCAGCCGACCTCAAATGGAAGAAGACACCTCCGATAGGCGTGCAATGTACGCCAGAAGGACTGCGAACTTAGTGGCTAATATACCCATTGACGGGACACTATATGGTCCCTTGTAGTAATATTCTAGTCGTACCAATTGCAGCGAGCGGAACTGGTGCACACGTTGAGCACTTGGCCCGAGAGTGTTAGATGCTCTGCTCTGGACACAGCGGGTCCGGCGAAAGAGGGGTCCCGACCGGGCCCGGGGTGGTGGCTGCATATACGCGGCTGAACCGAGATGTATAATAAACGAGCTGGGTTGCAAGTAATACCAGCGCAAATTACAAGAGGCGTCGGTGCTTTAAGATTTTGAAGCATTAAGGCCCTGCCCAATCCCTCCTGACGAGCGACTGATCGGACGACCGGTGGGGAGCAACCGGGCCCCAAAAGCCATCGACGGCGCCATCGTTGTCGCCCCCACCAGCCAATGATTGAAACCGCCAGAGTCCTGAAGCCAACGGCCTACAGGGGGAAGGAGTTCTGACTACCCCTGCCTCCGACAGCTACACCGGTCTCGACAGCGTGCGCGCCTGTTCGCCGAAACTACCGCGATGGCGTACCATTAACTTCTGCGTCCGGTGGACTTTACGAGCGACGTCTTGCCGTCGGAGAGCCCGATGCTGGGGCGGCCGTAGTGGCAGCCTGGCGTTATGGCCCGCACACCACGCCCAGACTGGCGCGTGCTTTCGTTGACCTTAGACATGCAAATTGCCTGTAGGCGCATAATTTAGCTTGCAAGGCCAGCGGGTGATCGCACACGACATGGTATGTTTGGCCTGTCTGCCATGGCGCGGTAATGACAGACAATCTAAACCGGACGGTTGTTCTGGCCCAGCTTAACTGCTGGGAGGTAATAACCTAGACGTGCGTGCCCGGCCCGAGTGGCCAGATCAGCGTGCTTAACGTTCAAGCAGAAAGCGACAGGCCAGATTTGTATCCCTAATCGTCTAACTGTGGGTGCCGAGCCATCAACGATGATACAGACAGCGGGTCTCGACCTCCTTCGCGCGACGATGTTACCTGTGGGCACTGCCTTGTTTGGGAACCACCGGCCGTTAGGCGTAACAGTTCGGACTTGTATCAACGCCTCTACGTCAGCGCTAAACCGGACAGTGTTTTATTCAGCGCGATTGGAGAGGAGAGATTTGGCCTAACTCACAAGAACCGGTGTAGTTATAAGATTTTACGGGTACGCACTTGAGTGCATGATTTAATCAGCCTATCAGCCTTGAGTCGCTATGACCTTCTGGATTGCGTGAATAAAAGGCGCCGTTGTACAAGGCCTCCACGCACCAGAGCACATTAATGACGCTTCTACCACGGGTGTCCGCCCCGCCAGGATAACAGAGCGGAAGGACACCCGCCGTCGAGAGGCCCACGAACGGTTGATTAGGACTGCGGGCTGAGCCAACCGAGTGTACGGGGTGCGCGAGTTATGACTGCAAGCAACATATCCACATGCCTGAGTGCCATAAATCTCGCACGTCAGCAATCCTTCTGAGGATGGTTCGCCCTAGGAGATGCCCCGTAATCAATATAATGCAATTGGGTCGGAAAGAAAAAATCGCGCATGACGCACGAGAGGCTACTAGGCAATCCGAATCCCCAGACAACGTAGTGGTGACGAGCGTTGACACGCCGACGACCTGCAGCGAGCCGTACGTAAAATATGAACTGGCAGCTCGACTAAAGTCTCGGTCGTCATGGGTTGTCCCTATTATCGTTTGCGCCGTTGGCTACGCGTTTGCAGATAATGGTGAACGGGCTGTTGACAGTCTCTCCATCCCAGGCGTATCACTGCCGGATGTCGCCGGCTTTTAGCATGTAGCCGTAAGGTCCGTCGTATGTCATAACCTAGCCAGGTACCCCGAACGCAGGTCATGGGCAGGCGGTTGCGCAAAGCCGCGCTTGCTCGTTCTCGCCCCTAGCCGGACTGTAAGAGTCGGAGGAAGTTGTAGTCTTGGCGCGCCGCCAAAGGGGAGACACATTAAGCGTAGCATCGCGGGGCAGATGTCCATGAGGAAGAGCTCGATTTACTCGGCTACAAAGAAGCACCACGAGAGGGGATTGGTGCTTAATGCGGAGGGACAGAACACATGAGAGCAAGGTGGGGCACAGCAACAGTCCCATTCTTTGGAGTTCGCCACTTGCGGCAATTGGGGCACGCCGGCCTATCGTCGGCATGCTGAATACGCATATTTGTAACCACTGGGAATGTATGCGATATGCTGTGCGGCTCGCGAATCTCTGAAAAAGGGAAGCCCTATTCAGTTAACGGCAGCGTGGCGATATCGTACGCGAACGATCGACGCCATGGATCACTCAATTTTGGGCGATCGCGGCACAGGAGCGTAGCTTGTCTCCGCTGGCATTATTGTTAAATGTAAAAATAATCTCTCTGAGCGCGTCACAGGAACAGGCTAGTGAAGGACAGGCGACCCGGATGTCGAGCGTGGACTAGCGCCTCACCCCAACCAACAACCTCGGGGTGATGGAGAGCCCCCCATACTGGGGCTATACCGAAAATCTGAGAGTTTTTTGTAATAACCCGCTCTTTATCTTAAGTCGCATCGGGTTCCCAGATGAATCGCTGCAGCAGGGGCTAGTGTCCGGGCTAGGGGATAAGCTGACTAAACAGGCTTTTTGTCAGTGTGTTGCGATCCGGTTGGAGGCGAGGGCGTGTCAGAGTTTGCACCGATCTGGTAGAGGGGACACGAGCACCCATAATGTCGCGCTAGTGAGACGGGCGACGGTAGCGCTTTTGGCAGAAGTTCACCATGGTCGGTTTCCGCTGACGTCGTACCCCGCGCGGGCAGGACACCTTAAGACACGCAACCCCTGTTGTACTTGGCGTGCCTTGGAAGCCAGCCGTCGGTTGATGATCATTAACCGACGGAATGATCTCCATCGTACCGTTTGCTTGCCGAAGGTTGAGTGGGCCAAAATCACGCAGATACCGTCACTGTAGCCTCCTGTACCCCTTGTCCGTTATTGCTATCGGCATTACGTTACGAAGGGCGTAAGTACCAAATAGTAAGTCTACGTCTATAGATGATATCTGGTAGAGGTACGGCTTGGTCAGGCTTATCCAGGTTCGCGTATGTCCCTCCGGCTGGGCCGAACATGCCCGCTCGCACTCCCCACACGTGTTAGAAAGGACAAGAAAACGTTAATATCAACACTCCGGCTAAGTGTAGGGTCGGTACAGCGGGTAGTCCGTTCTGGAATATAGATTGTATTCACACGGCCTGTGAGCACTGCAACCATGCTCGCCCTCCGGGAACTCCGTTTGTCCACCTGCACCTGCCCGAGTATGATAACCCACCGTATCCATGGCGAGGGGTCAGGCACATAAGCGACGCCTGAGTAGACGCGGCACATGATTACCGGTGGCACGTTGCGTATCGGGGCACAGCGGCCTCTCAGTTAACCGCAGTCCCTTTGCGCCACTATCCGTGCCGAGGACCGCTGGTCGGTGTCACGCGCGCCACGCGTCACAGCTAGTCCGGCCAACCCGAGCTTCGATTCCCCGACACGTTACCCCGGGCTTGAGTGCAACAGGAGTAGCCCATCGCCTGTGATACCCCGGAGACTAACCGCCGCTTCGCGATAGATGTAGACGCGAGGTACCCCGCCCGGCGATTGTGGCATCCAGGGACGGTCTTCAGACCTAACGGGAGTGGAGCAACGGCTAGGACGTCGCCTTCTAGGGACTGACGGTCATCGAAGTATACGCTATCGAAAAGGGTCCTCACTTCACTACCCCTACAATCGTCACATCCCGGGTAATCTTGCTTACTTGTACGGAGGCTTGGATTTGGGGGGGGCGTACCTAATATTGCTTGGGGACACAGCCGGGGGGGTTGCGCGTGAGGCATCGTTGGACGGGACCTCCTCCTGTGCTGAGTTGGCGGTCGAGGAGTCGTCACCGAGCGCGTTACGAACCCAGATTAGAGGACATCTGGCTAAAGGGTTCCTCGGGCGCACAGCAAGGCTTGCGAACAGGTTCGTATCCTGAGTTTCACGAGAAATCACGCATGCACTATGGCTTTGCAGCTATTACCCGAAATTCCAAACTAACAATATGTTTATGTTAGTGCCAAATCGTTCTCACATTCGCCTGTGAATTTGATCATGCCTCAGCTCGACCCAGAATGGACGCGCCGGTGTATGACGATTTGGGCAATGTCCCTTTATCGTTGCCCAGCCTGTATATTGCCCAGGCCGCAGGATGCATGCACTCCCTCTGCTTTTACCGCCCAGCCTTTCCCGCTGAAACCGTTACAATACACGCCACCCGGGGCGAACCTAGTTAGTGCAGGTTAGGTGCCTGGAAATAATAACAATGGTCCCGAACAAAGTCGGTCAATGTTTGTGATGTTGGACCAGCCGGGGCCAAACAACGGCGTGCCATCTAGGATGACCTCGTCCAACCTAACCTTTCCACGATATGATCACCACGTCACCCTCCGCGCTCGGCATAGGGGCGCGCGACCACGTCGGAAGCCGCCACGTGCGCTGAGGGGTGAGTTAGGCCGTGGCGACACGCCGCCCAGGCGGCGGGTCATCCCCACATAGACCTGCCCCCTTGTTCTCCATTCTCGGTACGACTGTCCGAAGCACAAGCCCACCTTGGGGCCCAACTCGACGGGCTAGTTTGTGTCAACCAGACTAACCATGTCACGAGCTCTCGCGCATGCACAAGACAACCGCCGCCTTCATCCCAGCAACACACTCAGCGGGCTACACCCACGAGATGCAGCCTAAACAGACTCACGTTTGCAGACGTAGTGGAGTATGAAAAGTGTTGACAGTATCTGGTGAACGGTTCGGTTATATTCAAAGAAACCGGACTAGACCAGTGAAAAGCACAATTGCTAAGACTCTGTTTCCAGGCCAGGGCTAGCTCTCAACTGCCAGTGGTGGCGGGTAGGTCCCAGACGGTGTTTGTTTTGTTACATGGATCATATTCTCTAAACTACCAGCCGCTTTGATCGGCCCGCGTTGGGCCCACTTACCATTGCCCGCGGAAGCGTGTGCATCCTTGACTGCCAAGACACCGCTAACTCTCTTCTGGTGTTTTCGCGGTGTGTCATATGTATCGCGGGGTCATATTACGCTAAACAGACATTGTAATCCATTAAGTTGACGGCTCCCCAGTACACCTATGCGGTCCTAGTTAATGTCCACTGATAAAAGTTGATCGACCATCCGACTTTACCCCGCTTCGTACCGTATGCGCTGCGGATGTCCCGCCCTGCCTCGGCTTCGGCCTGCTCGGCAGAGGTTGCTTCGCGAACCTCTACTACTTTCTCGGACTGGGCGTCCGCGAGTCCCGGGGAGGGCCACCCTGGAGTGCTAAGGCAACACCAAGTCAGGCTCGGGCGCCACTAGGTCCTCTGACGGAGAAACCCACTGCCCCGCCAAATGACCCCGTACAGCCAAACGTAGTGCCTCTACCTTCCCAGTTGCGTGGACGTCTCTAGGTGCCCACCGACGCGCGCACTCGAGCTCCACAGCCCGGTCCGTTCCGGAGGCCCCGGGGAGCACGCCGCGGTCACCCGTCGCAGGGTAACACATGTTGGTCTCGTGCCCGCCACACTCCCTGTTTTCTGTTACCGTACCCCAACTCGCATCGACAAACAACGCATCCTAGTCCTGTCGGTTACCTTTCTCTCTAGCAGCTCTATCTGGCACACGGGCAATCGGTTTCCGAAGCCACACGGCCCCCACTGAGTCCCCGTTATCACTTGAGCCCGAGGCCAGTAATCTACAAACGAGCTCATGGTAGGTGGATTCCTCGGAGTCTGGAGTACGGGTGCCTCCATACTATATATAGAAGGAAACATCACGTAGCACTACCCGCGGGAAATCTGGTGCCTCACCTATGAAATATCCTCAACGAGACCGCAGGCAGGCACCGGGCGTCGCGGGAAACATTCGGAAGGCCTTCGGACTGTACGTTCCCATAGACCACAGGCGGCCGGGCCGGCGTCGGCTTGGGTTGTTTACGGCACGGCACGACATGGTCGCGGTGGCTGCGGCGTCCAAAACTCAACGGCTTGTTGGCCTGGGAGACATTTTCGATGACAATACTTAACCCCGACCGGCGGACGACCGGGGGGAACATTGAACCCTTTGCAATTTGGATTCCTTGCCACAAGCCGGCGGATGCAAGACAAGATAACTCTTTACTGCTCCACACCCGCGCAAAGGCAACCAACATTGATGATACGAAGCATGTCAAAAGATGAGGGACAACGTCCAAAGACCCCCTAGGACCCGCCCGCTTCCGTGGGACGCACGGCGATTAGGCGTCTTCTGCCTCGACGCGGGCGGTTGTCGCCTCGCAGACGTTAGGCACAGCTTCGAAACGCGATTCCGAGCCTCGTTATCCGCATTGTAGCTGATGGCTCAAGGACGGGGGTTGGGAGGGGTACCCGCCGTGGCGCTGACTCCGGCCGCCCGCGGTTTCTTAGTGTAGGAATGCGTCTACCAACTACACGCCAGGGGTCCTCCGCCCGGGCTTTTCCGGTGGGCGGTGACGAGCTCCTTCTTGGATGCCCGCCCGTCTTCCGTCCGCTAATCCAGCTAGTTGATGTGCCCTGGATCCTGGAACATAACACACCGACGGTCACCTCCTAGAGCCGTGGGTCGGCTGGGCATAACCTCGATCGTCAGCACACGGTGACAGCCGGTGACGGTGGCGTACGAGGGACTAGCCGGAGCCTGGAACCTCGACCCCATTCACACCCCGCCGTCTACATCGACGACCGGCATCCACCGCCCTTAGAGCGCGGCCCTCCAGCCGATGGCCCTTGCACACACTAGGAAGATTAAGCAGATGGCCAATCCACTCCGGCACTCCTACGTACATCCATCCCCAAGATGGCTGCTCTGCCTTTATGAACAGCCCTCGTGCCTAGTCGTACCTCAGAGGACCAAAAGCCACACGAGCCTCTCATTAGAGCATATACCGCACGCGCGGGAATGTGCGTGCGGGCTGCGGCTTGTCCGGTTATATCCGTTAGGCCGTCTCCCTACTCACAGCACAACAGTCACCCGACCGCCCCAGCACATAGAGTTTTTACGCCAGGTTTTCAGCGTTCACCTTATTTACCCGGCATGGACCCGTGGGTGTGCTCCTGATCCGAGTTGCTTTATAACCCCCGCCCTTCATACAGGTAATGAGGCTCTCCTAGACTCGTGACCGCTAGAGCGCGTGTCACCGCCGCCCAGAAGCCACATCTCACCCGCCTACAGTGCCCGAGCTGACGCAGATACGTAACTCCTCTATCGGTCGAAACTAATCCGGTCTGTGGCCTAGCCGGAGGGATTACTTCCGAGAGGGGTGCCTCAATTCCTTAGAGCGGATAACAACCTGGTGCGGAATGGCGAGTAAGTCGTAGGTTACTGGTATCGGACGGGGGGAAAAGGCTGTGGCGGCCTGCTCCTGGCAGCTGAGGGAGTGGCTTTGTACATGTACCGTCGATGTTGGGCATACTGGGTACTTCCTCCTTCACATGCCGACTGACACAGTTGTGGGTGTATAAGGCCACCCAAGAGAACGCACCAGAGGACTGCGCCGTTAGAGGGAATCCCCACGCGGGGGTCGACCACGGCTAGCCAGGTTTACCGGTCATAGGTCGGCCACTTCGGAACCGGTAGGGTGGCACGTGCCGACCAGGGCGGGAAAAGTAACTCACCAGATGGGTAGGCAAATACGTCATTCGGCTAATGGTGTCGACGCCACAGGCCTGCGAATGAAGATAGTATCCCAGCGAGAATTCCCGGGGCAGTGCTTGTCTCCGAGAGATTATTGTTGTCTCGGGGCGATGTTGTCTATGACCGATCACTTATCAACACGACCGGACTCTTCTGCCATCCACCCACGTGCTGATTTGGAGGCGTGGGGTGTGCTGCAACGTAATGGTCAGGAGGTTTTGCTACGTCAGCACATAAGCAGGGACACTACTCACCTTAAGTTCGCCCTCGATCCAAGACTTCGCACAATGTTACGTCGGCCCCCCACCGTCCTCCCTGGTCACTTGCGGTCCGCTTTCGACCTGGTTAATGGTGGTTAGCACACGTATTTTGCGACTAGTTTATTATGTTCCAATCTTGAATCCTCCCTCTTAAGTCTTTCCTAAAACTACGGCACTCTCATTATCCCTTTTGAGACACTCCCGTGGGCTACTACCACCCTTCCCCCCAGTATTGGATTCTTTTTCTTCCTTAAAACTAAGTGCCGACGAGCTAGAGACCTCGCCACGTTTCAGGGTTCCATCGCAGGACGCACGGGTCGCAGCACGGTGTGCGTTTGCGAGGGTATGTACCGCGCAGACAAGTAGCGGGTACGAGCGGCCACCACAACTGTTGTTTAAGGTCTTCGGAGGACGGGGTATCATTCGAGCATCGTGTGATTACTACCGGTGGACGTCCGTTTCGAGCCGTAGGACAGTCCCATCAAGACGCGGTTGACAGGAATCGTCCCGTCGATGGTTTGGGTCATCGGGTTCGAGCGTTCAACTCGTATGGTATCCGTTACCAAGAACGTAGTACGAACCCCTTGCCTCTCAGGGCTACGCAACATTCCTATTTAGTTTTACACCCAGGGGGCTAAACTCGTCGATCTCCGACCGCCAGCGAGACAGGTGATACCCGTGCTATGACGCGGCAAGGCTTTAAGGCCGTGGGGCTTTACACCAACTCGAGAGATGCTGTTACGTTCTTTGTATTTTGACACACCCCTAAGTCGAGCGTCTGTTGCGTTATGGGTGTAACGAAGGACAGAACTGCAAGGACCGGATGATCCCGCGTATGCTTCCTTCTATCCTCACGGAGGTAGAGAGGCGTGTTGGCGGATGCAGCTTCCGCGCATCAATAACAACCCATGGGTTGCTGAAACGTTCTACCGCGTTTGCCATGTTGTATTAGTGAAACCGTTTCTCCGAGCGAAGGCATGTTCAGCACACACTTGTCAGGTGGGCAGAGTGTCACCGTGACATACCACGGGTGTGCGATGTTGCCCTAACGCATCAAAGCCGCTCGTAGAGGGCGGACCAGACGGGGGATCCGTCACCGTAGGTCGTGTGATTCTCAAAGGTGCAGGGACAGGTCGTGCTTAGCTCTTTAATACAATCCACAGCGGTGGGGTCAATCTGGCCACAAATAAAGCGGCGGCCATGTGTGCATAGTGGAAACACGGAGGATGCGCGGTGGGTCGCCCACCATGCGCTCCACGCAGCGGGTAACGGCAGGAGTGCCCATGACGAGGTCATGCCTACGTAACGGCCCGCGGATTCCCGGTCACAGAAACGGGCAGGCATACCGTGACGGAGGCGGCTGGCCCCCGAGTTGTAGCGCTTTCTCCGCGTAGAGCTTCCAGGGCCCTTAGACCTCCACGCGTTAACGTCCCACGGGCGTTGGAGTCGTCGGTTCCAGACCCGCCGGCTAGATAGGGATAAATTTGCAACTCCCATTAACGAGTCAACAGGTGCCTCCACGCGAGGAAAGGTTTCCAGCCCGTCGCTACGCAGGTCCACCTGCTGGGCGGGCTCACACTAAGCCAGGTGACGTTAATCCATGCCACCGTTGGAAAAGGTGGCGCCGACATCACGACGCGTCGTATGCTCGGGCGGGCCTCGTTATACGGACTTAAGTTCGCCGTTAGAACCATCAGAATTACATTAGCCCTTCAGCGACAGTTGAAACACTTCAGGTCGTTACGCGAGATACGGAGGGGAAGGCTGTACCTTGGGGCCTAAAGCTCGTCTCGCAATAAATGACGATCATGTTGAAGCCAATTCATGTTCCGCTTTCCCCTAAAGACCTAAATTAACCTTGATTAAACGTTTGTTTACAGCATTCCAGCGGGCGTTCACTACACGTTCTCTCTGGTCCATCCTCGTTTTAGGACATCGATCTGCTTCGAGGGCCGACCGCAATCTCCAAAACTTACTAAGAAGAGAAGTCACGGTTCAGAGGAACTCCCGGGCACATAAAGGACCACCGCAGACCCCGCGGGTCAAGCTTTGGGTAGTCGAACTCCGGGGACTATTTGTGCGGTTGTAGGAACAATTGCACGAGTGGAAGCACTGTAGTGTGATGCTACTGGGGAGTAAGATATAGGAGCGCGAGATGTGCACACAGCGAGGTAAACTGCGGGATCACAGGCGTGGTTTGTCCCACACTCTCATGCTACTCGGAGGCTGGGACGCCGCAGGGCCGGGTATCACCGCCCTCAGGGGCGGTGGCGGACGCTCGACCTTACGAGACGGGCTAAGAATGCTAGTCGCTGGCACGGCTTCCCAGGGGGATCCGCGCGACACTTTGGTTTTTTACAGTTATGCTTTTTAGGAACCATCACAATTTAGCTCACGCCCATAGACATCTAGGGGCGGGAACCCAAGGCAGCGTGAGCGTCAGGTGGGCTTACTGCGAGGTTTTAGGCCGACCGTGTCTGCGGGACTAACACTTCATCCCACAGTGCAATGGGGTGCTGGTGCATGGGACCGGTTGCTTAGCGGCGCCTACATTGGTGCGAGGCCGGCACCGGTGACGTGGGGGGCTTGCGGGTCCGGCGTGAAAGAACTTTGGAGCGAATGGGAGGGAGGCGCTATGGATAGGGTTAGTGCGATTTATAAGTCGACCCCCGTAGCGCAATGCCGTCTGAGGGATACATGGGAAGTGATCAGATCAATGTTTACTACTGTCTTATAGGCTACTCAGTGCGCGCACAATCCCGCGTTAGCCATAAATCCTGGTGTCCGAAGATTCTGTGGCGCAGAGAGCTAGATACGTAGGGCACACCTCTTCGCGATTGTTCGATTCCCGCCCACCCCGACTTTCGGTTACCCCTACTCCTACATCCCGCATACCTTGGGCCACGCGAACCTCGCGTGGTCATGATATGCAACGGCTTCTACACCCGTCGCGTCTTTCATATGATGTCGCTCCACCATAGGGCCTAAAGCTACGCAGACAGCTTATCGTGACGCTCAATTCCATAAATAATCAGCTCGCAGATGGGCGGTTGGCTCGGTCATCCCGACAAAGCCTCCGTCCCCTGAGGGGCGCGAGTAACTGATTCCAGTTGAGGCATCCGCTGGTTACGTAGGGCGAGCGGCATGAGCAGTTGTTAGCAGTGTTCCGCTCACGAGGTCTGGTACCGGAATAAGGGACGTCTTTGGGTGGCTTAACCCCACGGTATCTTCAAAACCCAAGCGTAGCTCCCGTAAAAATCGTACCAGTCCTTCAGGGTCTCACCTAGTTGCCCCAAAAATGGTGGGGGCAGGCAGCGCCGTACGTGTCCGGAGCCTGCTAACAGACTCTTACAGCCGGTAGCACCCCTTGTACTAAGTAGACCGAAAGCCTCAGTCAACCGGGTGACGAAATAAGTTTGGGTGTAACAGGTTTCGTGCCGCCAACGACCGAGGGGCCAGGGCCGAAGTTCGCCAGCGCAGGGAGCTAGATTCCCGGAAAGCATGCGTTGCTGTGATTGACACGTGCGATCACCCGCCCAGCACGCGAATCTCGACCCAGCCTAGTCTAGTTCAGCGATAGCCCTACCACGTCGGCACGTGAGGGACATCGAGCTCTTACGCTGTCGCTGTGAAGACCTGGTCCGCAGTGTCGGGGACCTAGGGACCCATATGCGCGAGTTTGAAAGGTGTCAAATACTACCGTTACGTTTAGCGTGCGTTATCGTCGGGTATCCGAACCGACCCACGTCTTCAGCACATCCGAACTCTCCCCGATACGCATACGCCTGCCGCTCTCCATTGCGTATACACGTCAATATCCCGACGAACGCCAGCCTCCCTGTGTAAGACAATAGCCAGTCCGGCGCCCACAGGTCGATGTGAAGGTACTCCCCGACCAGATTCATCTCTAGCGCGGTTTCGAGGGAGCTGGGTTGGTTCCCCGAACCCTTGAGAACGTCATCGGCGCGTCCGGTAGCTGGTCCTGCACCTTAAAGTCTTAGTGTTGACCAATGCCCTCACCCCATCTGCAGTCCGACAGGATGGAATCGGTCAAGGCGAGAGCAGATTGCAACCTGAGTCCTACCGAACCGGCTCTGGTATCGGCTGAGGAACATTCAGAAGTGGCATTATGTCGGAAACTCGAGGAGTAGCCCGTTATTTTGGACCCCACTATAAGATTTCCCCGCGGGCGCATGCACATACCGCCCTGATACTTCAGGTGTTAACGCGTCACCCTTAATGTCCGCCAGGATGGACTGTAGGGCGTAACGAGACAGGTAGCGCAACACAGGCTCCAGGCAGAAGGCCTTCGTCTTGGCAGATACCTACCCCTATAGCCACGCCCCAGAGGGAGCGCCACACACCAGTATTTTCTACCAGTCACCTAATCGCGACATTTAGTTTCGTATGCTCAGCCAGACAGGAGAGGTACCCTCTCTCACAAGCAGCTGCTGTCCACGGACTTGGGGCGCGCTGCCCAACGAGCGACGACCGCGTTTACCTCGCTCCAACCGGTGACATTAGCCGTCAGTGGGCAATCTCCCCCACTTGACGGCGCCGTGTAACACGCTCATCCTTGAGTAGAGGCTTGTGATGATCTCCCCAGTACTTACCAGCGGACAGAGAATAAATTACCCTCAGTTGGCGCGAACGATGCTCCACTACGGATCCCGGGATTCGACTACTTAGACCGGAATGTCAATCCCCTCTACTGGTTCGACTCGTCAGCGCCATCGGCCCGGCCGCGTACTTCATTCCTCTCATGCAGGATGTCCCCTTATGCTACAACGTCGGCGGGCTCCGTCCACCCGCTGTACCGTCGTCCCGGACCTCACTAGGGTCGTCGCAAACGGCGCCGCCCCCGCGTTACCAAGAAGCAAATCAACGACTGTCACCACAATGTACCAGTCACGCGGCAGCCACGTCCAGCCAGACTGGCGTTCAGTCGCGCGATGCCGATGCTGAGCGCCCGCGCTCTTCGGTCGAAACTGTTAGTACAGTGAACAGCGCGGCTGTTCAAGAATGTAGGCCACAATTCAAGGATGTGAGTCCAGAAAGTGCACTGAAACACGCTAGCCGAGCTCGAATCATCATCCAAATAATTCCGAAAACACTAAACGTGGATGCTAGCAAGTATGTGCCAGAGTGCTAGATTCTCGTACGCTATATAAGTGTGTCATAAGCTATAGCAGGAGCTGTTGATCATGAACGCCTACAACTGGGCGTGGTGCCACGCTTTTACAAGCAGCAAAGCACGTCGGGAGGACAAAATCGGCCCGGGGTCGATTCCCAGAAGCTACATGCTCTGAGCGTGCGAGACTGCGAGAGGGCCGCGCCCCTCTCACAACGTACAGACGCCCTACAGCAGGGGCCCAGCAGAGTTCCCCACGCCGTGAGGGCAGGCAACACAGTACAGGACCCCTCTGTCCTGCAACGCCTCATTGCCCTCGCCTCGGACATACAGCGCAGCATCGGGGTTCCATTCGCTAAGGCCCTCATCATGTGACGGCCCCAGCCATTTCAGATGGCCGGCATTAATACCCATCCCGCCCAAGCCTGGAGGGTGAAGTCGTTAGGTCCCTTCGGCACGCGAAGGGGGAGGGATATTGACAGTTGCCCTTAGTGGCGGCCCGAGAGCTTCCCGTCGCTACGTGTCGGCCTCTCGACGGCCTGCACTTTGAAGGTCCACCCACTTAGGTTTAATGCCCGTGGTCCACCGCAGCCCCGGCATGGTGGCGACACCTCGCTCTCGCACTCTAGGCCACTTTTGGCTCCGGACACTTCAGCGCATTCGCCGGACGGCCTGCGAATGGCGGTAAGTTATAGCTACGCAGCCGCGACTGCGGCTAGCCACGTCAGTGCCTCTTTGGTGAGCCCGCGTATGTGACCCCCCTCGCCCGCCGAGGCCGCCATCGGCAGATATATCGGGCATCCTAGTTGATTTTGTTACGTTACCCTGGCCCATGCCGAAGCATTCGAGCCGCACGCATTGCAGTAATCCGCCGTGTTCGGGGATTGCAAGCACCCTATAACAAAGGTGAAGGGTAACTTCACTTGTCGAGTGAGAGGAGCCCAAAAAGCCCCACTAGGTAGTAAGACTAGTGTGGATGGGGGTCCCGGCGCGCGATCACCCATATCGGGGGCTTCAGATAGTTCCAGCGAGGAGCGGAGTAAAGTGTTGGCGAGGATCCCCCGAGGGCGCGGGAGCAGAGGGTCGATTCTCACCAGCATCGGGACCTACAATGGAGCTATAAGAGTATCCGTCGATACTTGACCACGCAGTTTTTGCTACACTGTTAGCACTTACGTGGCCATTGAATCAGCGCCTCAGCTGTAGGATAACGCCGTGCGAACATATTTCTGACCCGTGTCGACAGAATCGCACTGGCTATCTCAGCCGGGGAGCGCGCAATTCGAGATGGAGGATTAAAAAATGAGGTAAGGGGCAATCAAGGTCTAACTAATACGTCCAGAACCTAGCTTCAAAAGCGAGTGGCGCCCGGCTGGCTTGGTCCGGGGCAAGGCCGCCACGCAGCTGACCCCGTTACCTCAAGCTGTAGGGCGGACTGCGAAAAAGGGTCCGCGTAGCGGGTCCGGGGTGTACCCTACCGGCCCGACGCAGGTGCATCGTTACGCGCTGGCGACAATAGAAGGGTGCTTTCGATAAGGGGGGGAGTACTGAGGCGATTTGGACACATGTGGGCTCCTTGTCTGCGCCCGACGCTACCGCAATGGCGCAGACGTGGGAACCGGGCCCGGCCGAGAATGGATGCGGGACGGTAGTTCCGGCAGGAGCATAGTTATGCAATATTACTTTGGCACGACTATATACCACACATGAGGACAAGGTTGCTTAAAAACTCTCGATCAGGATTGCACAGCGGGCGTCTTGATATACATGGAACGTGGGCTCATAATGTGCAGCGGTACCCATTTGTCAAGTTTCAGCCGTCGGGGTTTTGCCTGCGCGTTAAGATAGTATGCCGTGAAAGCGTGAGCGAGCGGACGTTCTTAAATCACCGTGGGTCTTCGTTATTGTCACCACAGCAGCAAGGGACCTGACCCACTGTCTTGATGCCGCGGACTCTCCGGCAACCAGATATTCTTAGCCCATAGCCGGTACTTGCCTCAATCCTCGTGCTAACACAAATTATCTGCTTAAAGCCTAGAAACTTGTCAGGGCACTCTTTGCCACCGCCGTCGACTAGTAAAAATCTCTTTCAGGATGTATGCGAGTACGCATGCCACGTCCGAGCCCTGTAGCAAGTCACACCGGGCCCAGCCAAGTAAGCAGAAAGGTCTCCAGGACCCCGCAGGACGCCAACACAGACACACGGGGGATTACGCATTGTACTGGAAGATGTGCACCTAACAACCGTAATCTCTCTTATTAGCACCACCCGCATAGTTGTCAGCCACACTACCGCTTACTTCCACTGCATGATTAGACTGTACCCGACGCGGAACAAATTGGGAAGAAAGGTGTACGATCCGGGGTGGTTCTTCACTACTTAATGCGAAGCGCCTACCCACGCGTGGTTCAGACTCAGTAGAGACAACAGGTATCGATAGCTGAAAGAACGCCCTTTCCCATATGCAGATCGCTGTTCCTGTGCCTACGTGCCTTCATCATTTTGAGCGCCCCGTGTGGTGTGGACCGCATCGGTTTCACCGGGATGCGCATGTGTGGTCGTGCGAGGTGTTGCTGTGTTTCAGCAGACTAAGTCTTGGTCGGGTGAAACGTGGAAGTATTGTACTAGGACCGTCACCACCAAGCGTACAATATTCCCTCCCGGCTAGTACATTGTCGTTACCACTAAATCACATGCCCGTCAGAAGCCGAACCCGCAACTTATCAACGTCGGTGATGGAAACTTCGGGTCACCTTTGATGTGCTGGCCGCTTTAAGCGGTCCTCTTTTCTTCCATGTATCTGAACATTAGCTCAGACTCTCAATGCACATCCCCGAGTAATTCATACGACACACCAGCACAATACACCCCCAGACAAGGTGCAGATGTAAATATGGTGCGCTGAACCACCACGGCGACTCCTAAGTATGCAGCTTAGGACAGCGCGACAGCAAGGATGCCCCCGGCCGACGAAGGCGCTTAATCTCGCTACTTTGCCTACAACGGTCAGGTGACAGGGCCGGCGATAAGCTGTTGAGGATACGGCCCTGCATCGTAGCGTACCGCCGCGCGTCCAGCGCTAGTTGAGCGGGGGTGGCTTTAGTGTAGCCACTGTTTTCTGACTCCCGGTCGATTCGGTTGGCAGAATCCAATGCTTAACTGATGTCATCTCTGAGCTTGTATGGGAAGGATGCCATAGCACCATCGTCCGCAATGACCAGATGGAGTCTTTCGGCAGCAGCTACTAACCTTCACAACCAGATAACAGTGGACAAAGAGAGGTCCGCTCTTGTTTGTATCGCCAGGCACGCGATCGCTAAGAGGTGAAGAAAGTTTTGATAGGAAGCAGCCACTGACGTGATTTACCTTCAGGCCATTTCCATGCAATATGGGTGACCCCGACCCGCGTGGACCGGAGTATGGTTAACAACGACTTTTGCCGTACAACTCAACCTGCGCGTTCGTTGGCGGGCTGCCTCCAACCTGTTTCAAGACCAGGGGTAATAGTTATGGGTGACTTGGTATGAATGAATCGTTCGTCCCGATGCTGCCGGGTAGATGTATCAGTCTACGCTCCGTATCCCGTTGCGGCGGGAACTGATGTCGGGCATACGGCCGGTTGCCGAACGTGGCCGCCTTGACTCACGTTGTAGTGGGGAGCATACGTCCGGGTTCTAGGCCTTGCGTCGGGAGGCCAGTGAGCGTAATTCTATAATACCTCAAATTATTCGTTATGGGTTCTACCTCTGGGTATGAAGGTAGCTACCCTACAGGAACGCGCGGCCGGGGACCGTAACGAGCGTCTCCGCCATGCTCTTAGGGTGCGGTTGTGGAAAAAGTTATCATAGCTCGCTCGTCAGCGCTTGCCAGTCGTAGGGCCAGGGCGGCGCGTCCTACACGACAAGCAGACTCCCCGAGGTTGAGCCACGGAGGCTATCTGTCGACACGAATGCAGGCCGCCAGCTACCTTGACCGTCAGTTATTAGCTCATAGGCCGGGAAGGCAAAGCGTACGGTCTCGAGAATATCAGATTGTCCAAGTGTGCAACAAACCATTATAGTCACTGCGACACCTGTTTAAGATCACGTGCAAGTGCATATAGCGGGCGGAATCAGGTTGTGGTTTCCCAGTCCGACGGCGAAAAAGCACCAAATCGTGTGTCATGTCCGGGGGTGGTACGATAGCTACCCGTATGTACTAGGGATATGCGCCTTGCTGAGCGACTGTACTGGAATCCCAGGACATATACGTTGGGCCCCGAATCTGGGCAAGGCCACTGCGCAGCCTGTTACATTAAAGCCGTGGAAGCTGGGTGGGTCCTACAGCATTACAGTTGTTAAAGGTAACGGCCAGGTGTACTCGGAAATAACCATCGCCTCGCCCCGGGTTTCCCAGATGTGCAGATGAGCGAGTGCCATAAGCGGCCCCCAATTGCCCTCGCGAGGCTCTCGCTGCGGTCCCTACGCTGCGGAGCATTCTTCCAGTGGCGCCGCAGTGTTAGTTACCAATGATAACTCAGCGTCCTGCCTTGGATCATCATGCTAACTTAATTTTCGGTCCGCGCGCATGTCATGTCTTCTCGGCACGCAACTCTGTACACCACACTCCCATGGAGCGGTAGGACCCGCTCCAATCTTAGGGGTGATGGTTCACCCGGTGATCTAGACTTCTCTAGCAGGAACTGAAATCCCTACCTGGCGGGCGTTGCCATTTGGTAAGCAGTGTAGAAAGGTATGAAGTCGCTACTGCCGCTGCATGATTACCCAGAGGGTGCAGGCGACAGAAATGAGCGCCCCCCCTAAGAACTACCTTTCTTTTCAAGAACCGCGGGCGATCGATACCCTCCTCGGCGCTCCGACCGCTGGAGGATTTCCGGAAATGCTTTGTCTTCCCGACCTGCTAGCTCCCTGTGTGGATGGGATGCGTCCGACGGCAGGAAAACTTCAGAGTCGACGTGGATACAAGCATGACTGCTTCGATTCGACCCCGCAACGGTACAGCGAACAGCCCAGGTGTTAACGGCTAGGACCGAGGAATGGTCGAACGAATATGCGGTCTAAGTGCGGGCATCCTCGCAGACCTCGGTGCCCGATACAAGCGTCTGTAAAAGCGACCCTGCACACGGGAAACATGCCATGATCCATGGTAAATCAAGGCTTGTATCTTGCTCGCCCACCCTAAGATCCCTCCGCGACGCTGAGCTCCGTTGTCTTAGGGGAGCCATGCTGCGGTGGCCGAGACCCTGTCGCTCGGTTGAGTTCCTCGCCGTCTTCAGATCTTTTGGCGGTTTTATCAGGTATCTGGCGGCGGCTGGACGGGGTGTTGGCTTGGAGGGAGGTCCCACCGATCACGACGAAGATGCGCTGCGCACCAATGCGCGTATCAGGCCAGCCTGTATCCTAACCAGCACAGACAAGGTTACCGGGTACTCTTTCGTTAGTGCTTAATTCAATGTCTGACCGTCGATCGCGCTCGCTAGCCGGAGCACCTTGCGCCTCAATCCGTGTCTGGTGGTTCAACTCCCTCGTCGAACGCTACCCGGTATCCCCGCGAGTTGTACCCTCACTAGACCAGCACGAGACACTTTTGGAGTTCGGAATGATGACCCTCGGACACCTGGCGAGATGTCTACATGGATGTTGGTTAATCGAATTGCTCTCGTGCGCAACTGGCCCCGGCAGCCGAGAGGGGTGCCGGCAGACTAGGCGACTCCTCGGCCGCCAGCTGTAGACGGACTTAATCCTGGTCTCATCTGAAGAGTCTCAAACAACAGGTTGAACTCCGATCAGCGGAAATCCGTAGGCTTTCACAGACTGTTGAAGGGACCGGGGAGGTATATTTTTATGGCTTTGGTCACTTAGCAGGCAAGCTGAATCGCTATCTGAGAAGGTAAAACTTGAGTGAATTCTTCACTGGCCGACCTATCATGCGGATGCCATAAGGCGAGCGCGGGGTGTCATGAGACTCACAATTAACGAGAGCAAGGTGAGGAAAGCGGGCTGTTGGAGTGACACAATACTGCATGGAATTCAGGAACTGAGTCCGCAATTGCCCCGGTCTGTATAGAGATAACCTTTGTAGTCTCTATGGTCCGTTTCATTCCGCTATACTGCTACATTTTTCTCCAACTTATACCAAGTCCTTATATTATTCCCAATCCCTCGGATGTCGGCGCGCGAAGGGGGCTACGACCGCCGTGCGCGGGGTGGTCTCTCAGGAGATGACCCGCAGAAGAGTGGGTTTCCTTCAGGTAGTTCCGGATGGACATAGAGAGAGTAAAGGTCGAGGGAAGTAGGAACTGACGATCTTTAGTGGCCGGCTATGCGGTCTTCGCCAGTGAGTACATGGACTACGCTCTGAGGGAACGCTGTTGTGCCTCCTGGAATGACCCGGTGTGTATGCTGAAAGATTCCGGCCGGGGCATAGGTCGGGCGCCATACGTTTCTGCAGTCTGCCGTCTGGGAGGACCCCAGTCCATGCGTGCACCGGCGCCCCTAGGCCCCGTCAGCACTTTTGACGGCGGCGCATACGTGGCAGCGACATGTTTGCAGTTGTTGTTAACGCTGTCCATTTGTGCCACGGCTCGCTAAAAATACCTTGGCTCGAGGTAGCCGTAAGATGGCGCTCTCACCCACCGGTAGCTTGTGATGGTTTTTCAGTCGGTGCTCACATCCAGGCTTATTTGCCCCCCTTGCGCAGGTTGTAATCCCGCGCTGACGCCAATACTCACTAACTCAGGGGCCACCTGATCCCTTACGGGCTGCATTCAAGGTGGGAGGGTTTCTAGAGTACCTAACACTGTTGGTTGATCCTAGCGGGTGCATGGGCCGCACGCCAAATGGGGTTAGTCATGGCAAAGACACGCTTTAGAGACTCTTCCTGCAGGCGCCGATAACCTTCTCGAGGACACAAACAGGCTAAAAGAGTGGGTGCCCGAATAATGCAGGGTATGATGCACCACCTCAGACCACCGCATGGGGTACTTTCTCAGATATATAAAACATGACTAGGCTGATACTTGGTAAACTCTGCTCAGAGCACCCATAGTCACTCCCTACCTGTATGTGTTCACCGACTCAACCAAGTAGTGGATGTATCGTAAACAGATAGGTTAATGATCATAACGAAGAAACGTGCGGCTGGCGTCGCTCCCCAATCCCGACAAAGTGAATGAAACCATTTTGCGCACCCGAACCCAAACACCGCGGTTTAAAGCATACGACGCGCTCGAGCGTGTGACTATCCTTGAACCATAATCAACAGCTGGACGAAAGGGTACAGGTGAAAACGCGTTGTCGTAAGATATGAAGATGACACACGGAAGACCAGCAGCAGCAAATATAAAGATCAACCACCCATGATAACACGTTGAGCTCAAATCCTTTCAAGTAGCCAGAGGTGATAATATTATGTCAACCTCGCGCATGAGCATGATATTGCACTTAAGTTATATAGGCACGTTGCTGAGAATGATAGTGTGGATGCGGGGCAGACGCGCGAGCTGCTGACGGCTGGTAATCCAGCGAATTTCCGTTACCCCGCCCTACATGCGGAAAATATTTACTGGGCCAGTGCACCCCTCTTACCTTCCCCATGCAGCACCGCAGACTAATATGTGAGCACCGCGCGGTCCTCACGACGCAGCCGCCTCCGTCCTCCCTCCAATGCAATACGGGGAAAAACCGTCCAGCCGAGGGCGCCGCGCCCGCTTCGTCTCGTGTCCGTGATCGTCCGTTACTCAACTACCCTGGCGGCAACCTGGGTCGGCACAGCCCCCACCGGTTGTCCCAGAGGCACTCAGGATGAATAAGTCGTCCAGTGCCAGGGTGGCAGGTCAAAACATCCATAGAGGAGAAGTCAGGCAAAGGCGGGTACGTGGCGTAGCGGTCCGGTCTTGCCCGACGTGTTCGCGGGTGCGCTAAGGAAAGAAGCCGTCGAACTGCAGTACGCCCGTACTCCTTGGCTGTGTACGAATAGGTAGTGGTTCAACCTGAGAGAAGCTGGAGAGCCCGGGTAGGGATTGTGGGGGGAGTGCGTACGCCCCTCGTTGCCCAGACCACTAGGTCGTCCTGCTCAGCTCCAGTAGTCAGGGGCAGATACCGAGCAGACCGACACCCGTGTTCGGAGATAGTGGCCAGCCGGGCCCCGCTCGGGGCAGTCGCAAATCATTCGTCCGTCTGGGATACATCCGTTCACGGACTCCAAGCGCTTGGGCATTCGGAGGTCGTGACCAGATGCATATTCCTGTAGTCACTCAGGCCAGGAAGCGTCACAGATGGGGCATGCGAAATCTCGTCCATGGGCAGGCAACACCATCGCAAACACGAGCGGACAGCTTCCAGAATAAGGGGTGTCACACAGTCTCAATCCCCCTGCTCGCCGTCCTACGTCCGATCTACGTCGTGGCCCGTTTATTTGTGAGTAAGCCTCTCCGCTGGCAGCGGTTGAGTTTGGCTGGTTGACTATTAACTCATGTTGCCCCGCCCAGCTACATAGAAATACCTGTGCGGGGCAGAATGGGGCGTGCGTGGTATGCACAGTTCGGTCACTAGCGAGAACCACTTGACGGGGCACGCGTTCAAAAGACGACCGAGTAGGCGTCATCATTTGCAGGGCGCGCGATCGAGGTTGGCCTAACAATACCCAGGTGGGGCCTGGGGCACGTATTCCCGGGATCACACCCTTCGTACTCCTCGCGAAAACGGGGATATATCGACCCTCACGAGATTGAGGTCGGTCTGATCATGTGGGTCCTAGGTCCAAAGATCTTGGTAGCCCTTTATAACGAGAGGCCCCCGGAATGTTAAGGTCGTATGGCCGACTGAGAATGCGGTAGGAATAGGGGGTTCACAAGACTGCTCTTGAAACAGGAGTTGCTGACACAGGGCGGGCGAGGGGCCAAGGAAATGGCCATGTCCCAGGCCTGCCGGCTGCAAGATAAGAGGGTATTGATATCAAAGATCACAGTAAAATTTTCGGACAGGGCTGCGTCCACGCCGTTGGACTAACCGGATAGCGGGAGCTCCCCGCAGTTGTCACGATGACAAACACGCTGGTTATTGGCTTAGGGGGCCACCTCGTTGCAGCAAGACGGACGAAAAACCTAAGTCTCATTGGAAAACGGGCGAATTATGCACTTTGGGAGTCGGGTGGTTACATCGACGAGTTTTCCCGAACGAGGTACAAGAGTCCGGCGGGCCTGGATAGCTTCGACGGCATCACTCTCTGACGCCCGCGCAAGTTATCCGAGGTATTCGGAGTCCAGTGGTCCCCTTGGCCATTGCATCGGGGCCTGGCACACAGACTGCGTAAATGGTCCTTGCAATTCAGGGGTGCTAGCAACAACATTAGCGCTTGCCCGCGCGGGGGTTCTGTCCTGTGATCTCGGCGGCGGAGTGCTCCGTGATCGGTCTACACCGGCACGGAAACGGGCTGCGATATTACGTAGGCAAGTAATTAACTTAAGAGTCTTGCGGTAGTGAACGCATAAAGGAGCACCCCCAGACCGTCCACTGTAAACGCCTAGCGAGCCGAGAGGCCCTGGATTAGTATCTCGGAGATATATGATGTGTTGGTCATGAGCCGTGATAGGCATCTAGTGCGTATACGGACCGCATGACCGTAGCTAACTGGCTCTCACCGGTAGGTTAATCGGGTGCCCGTCAGTAGTGCAAGTGGTGGGCTCGTCGCACGGGTAGACGACTCTCACTAGAAGTGCGTGCGGCAAATCCAGGCATACATCATACTAGCTGACCTGTCGGTACTAGCGACGGTTAGGCCCTCAAAGCGCATGGGTGGCCGACAGGCTATGTCCGGTCATGCAGTTCCGCAACACGGGCCCTGCGTGGGTTCCGAACGGGGTGCGGTCCGTAGTACAGTGCTACATCTGAAATGATTGTAATCGATAAGGGCAATCACGAGAATGGCGGCGTGGCTCAATCTCGGCGCCGACCGGAGCAATACATCCGTGGTTCCCGCGATCAAAAGTTGGGCCTGTGGTCTACGGACCCACAAAACGCCGGGTAGGTCGCAGTCCTCCTACCATGCCAAGCCACAAGACAGGGGGTGCTGACAGATTCCGAGTGTTGGCCGAAGGCATGCGTGCAACATTGGAGCCCGGGTGGGGCCGAGGTGATACGACTCCGCGTTGACAACTACGGCACACGAGAGTTAGGTAGTCACTTTCGAAAGGCTGAATCGCCCAACGGCTGGAGGCCGCCCAAGAGACACATCCAGCAACAATTATAAGACAATTGTCACTAATAGAGATTACTTTTTTGGGTTGCACATTGGTGGGCTGGCCTGCCATGCCTTGATAGTCCTATGAAGCGAACTGCAGCGTTTGGAGGCGACTAACGCGATACCGGGACAGATATTGTCTCTTCGAGACACTGTTACATCACAAAGGCGGTCCATGATAGTACGCGCTTTCATATCGGCAGGAGGTTTGTTGCCCACTAGACCACGGATTCTTGCGGCTTACCTGCGTACGAGGGGTCGGGCTAAGCCGGGCGTTGCCTACTCCCACACATGTACTCGGGCAGGAAGAGGGGATCGTGGTCGGAGCTGAGAAAGTGAGGGTTCTTGGACTCTGTCGCCCGGGTGATTGGGACATTATGCACAATGCGAACACTGGTTGTGTGATTTCATGGCTCTAGGAACCTGCAGTGAATTATTTCAAGAAGTCAGGCGAGTACCTAAAGCACTATTGGAAACAGAGCAAAATCGGATTGAAGGATCGGATCGGAAGTCTACGCAAGACGCTAAGCTTAGGCCCCGCGGTCAAACGAGCCCCCTCTACTGTTGGTCTACCTGAGCATCCACAGCGATTCCCGCCCGGGGATTTTTTGGAGCTTGTTATTTCACTGTACTCCACACCGACTAAATTCAATGCGCTGAGGCTTCGTGAGTTGTAACGGTCAGTAAAGCCGGTAACGTGCTACGGCCCGGTCGTTTACTAGACTGTTGCGGGTGCCAGGGCCCTTGACGCCCCTTTGCTTGTTGGATGGGCGTATCCGTCCCATGGTGGATCAGAACCGGCTGCCGGGTCTTGGTACTTCGCCATTATCACGTTTAGACGCCACCGTCGATAATTCCGTTTTCCTCGAAACTAGGGTGCTGACACGCAGAGTCCTGCTTCACATTCTTGCCAGCTCGAACGCTGAGCACTAAGCACGATCGTGGCGGCAAGCCGACGCCACAAACCCAGGCGGGCCACTAATCACCTTGCAATAATCCCTTTACACATATCTACAGGTGCCGATGGGTATGTGCTCTTTGCCAGCGGGCCACGTCACTAGATGCCACTGTGCATCGGGCCCTCAGGACGGGCCTGGTACCATACCGAGCATCTCAGAAATGTTAAGATCTTAAAGTCGCAAATGCATACGCGCCGTGACCCCTCCCCGGGATATCGTTGGTCGGTTGAGGCATGCGTGCATTGGGGGTACCATACGAGGGCTTTTATTCTCCTCAGGAAGCACGTGTGCGTGCCTGGGTGCGCGTGATGGAAACAAGACTCGCAGGTGTCTTCCGGCTCACGTACCGAACCCTGGGGTACACCACGCATGCGATGGTACTTCGGGACGGAGCATCGGTCGAAGCGCCACGATCCTCTTGCTTGGATCATTGGACCTTCGTCATGGGGTGGGGCTTCCGATCGCACCTCTGACTTAACAGGCCTACGGTCAGGGAGCGTCGGCTATAACTTCACCCTTTTGCTTGTGTGTGTAGGGGTTTTGCTCTGCAGCTCTACCCTAGGCTATCACTGCTGTGATTAACGCCAGGGCCCTAACCGCGTTTTCTCCGGGCGCGACACCCTGACAATGGGTCTGTCCCCGCGGTTCGGGCGGGCCTGCTCCGGCGGAGCCGGTGTCGGAGACAAGGTGTTGAGACTAGGTCTTACAGCCGAGGGCACTCAGGGGCCTTGGTTGCGGGGGGGTCACCGCTACCAGTCTTTCGCTCCTAATCCATTAAGATCGCTGTGCGGCGGTTGACCCGTGTCCTACCGGGCTTTCCGCCTCAGAACTGCTGGAGTCGACTGACTCAACAGTGTCCACCAGAACTACTCGGCGATGCTCACGTCGCCCCGAAGGGCCCATATCCGGGAGCAAAACGAGACCGGAAGTCGGGTGAATGGTGGACACCAGGAGCCGGCGTGCTTGTACGCAACACGGCAAAGCTGGGATTTGCACGTCTTAACAATAACGCCCCGCCGCTCCATCTTACTGTTCAAAGCGCGGGCGTCTTGAAGTACGGTAGCCGTACGTACCACGAGGCAGCAACGGTACCCGCGCTCATTTGTCGCCGCATCCGGGTAATACTGGCGTCACGCCCCGTCCTCATCTCAGAATTCTGAGTCCGAGCCAGCTACTACCGCACGAACCAGCTCTCCTTACCCCGCCATGCGGTATACCCCAGCTGCTGACGGAAAAATTCCAATAGAGCATGATACGGCCGCCCACCACCCTGACACCGCGCCACCTCACTGCGACCTCCAATTACGTTGTCGTTGCGTGGTACCCGACCGCGAGGCAGTGCTTTTACAGTGACAATCCAAGGCGAGTACGTCAAGCTACGAAGACCTTGGCGGTGAGTTCCGGAATACTCCCGGAACCTCGGCTTCTCATCCCACCGTTCGGGGGAGCCATGGAACTGTCAAAACGCCTAAGCGTAGTACCGAGGCGTAGGTAGGGACAACTCACGCTTTTCGTGAGCTTGGGCCCGGCTTACATAGTGACGTCTGCATTGAACGTCATCACTAGCTCGCTCACGAGCGGACCCTTGTACAGAGAGACTCTCCTGACTCACTAGCGCCGTCGGACTCCGGGTCAGCACTGTCGATAAAATGGGTAGCGGACAGCGCCGGGGGGTGTGCGGACTGTAAACCTTTGGGCATACGTGTAACTAATAGCCAGTAGCGCCACAACGCCTCTGCGGCCAGCCATTAAAGGCGTTGCAGGGAAACAAGTCCCACGCTGTATGCGTTCCCCCGTTGATCGGCCCGATACCTGCCTTGGATGTGTCTGCAGCGCGATATCACCCCTAGTGGCGCCGCGTGCCTGCCGTAAGCGTGGGGAATAAGCCAGGGCCTACTGTGCTTATGAGGGCGTACCGCGGGCGACACCAGGCCCAGTTTCCGAAGCGGCCGGATCCCACCTGCGCCAGCTGGCACACGCTCACACTACCGAGCTCTGTCGCACCTCTGACATTCGAGCGCACACGCGCCCTCTCACCTTGACGCTAGCGCTTAACCGCTTGACACGCTCACTGGCGACGTGGGCCATCCATGCCCCTAGTTCGTCTTTCAGACTCCTTGAAGGAGGGTGTTTAATTCATTTGAAGGTCCCGCACCACCAGGGCGGTCTATGACGAAGTATGTGTTGTGCTAGATGATGCTACACAAGTGGATGTGTGGTCTGGCGGTCCGGAAAACCACATTATACTCGTCTTATGTCCCAAACTTAACCCAAGTTCATAACAACCGCACCCTCAAGAGAGCCGCCGAGCTCCCGACTACACTTAGCTCCTCGGATGCCACGCGGATCTACCCTTTTGATAGTACATAACTGCAGTTCGCGAACGCCATATAGGTGCCTCCCGCCACGTGGAACTGGGCACGGGATGGGAAATGCCGCGACCGGGGGTGTAGAATTAGACTCGGTGCAGCCGACCGGGTAACTGGTGCACGCGGTGTATAAGGGGTTAAAATGCCCACAAAACCCCGGGTGCAACACGGGCGCTCAGGAGCCGATGGCGAGGATTGGTGTGTATGCATAGGTTAGGGCGACCGACCATGTGGATGCCGCGTCGGTATCAGGAGCCTCCAGGGCAGATTCTCAGCCGTCGTGACTGGGCTTTGCAGCATATAGGCCTGACCGTCGTAAGTCATGAACACCTAGCACAAATCGGTTTATCGCATTTGTATTGCCTATATCCGCTGGTGACGTCACTAAGAGATTCAGTTGTAGCGAGGATCCCAGCATGGAGCCAACACCCCACCTTCCTTTTTTGGTCATGTGTGAACCCTTTAACCCCGCACCTATCCAACAGCTAGCCCTGACGCCCGTGCTCTCTTCGCTGGTAACCCAGCCGCGTGCCCCCGTGCCACTAGGATACCGGTATTCTAGTCGGGCCGGCGACATTCGCCTCCCAGCGCACTTGTCAAGATGATCACGGGGAGTGTGCATGTGAGCCCGGTGGTATAGCGACGACTTGGGGATTAAGGCCCCCTGCTCGCGGCCGAACGCCTCCCCGCCTTGGCCGTCCTTAGGTCACTCCGAGATTAGCCGGTTTGTAGGGCTTTCTCCGATACGGGGATGCTACGGGCGCGGTATGGGGCGGTCCCATCAACGTCACCTATCGAAGCGAATGGAGTGTGGCCCCCCCTCGCCGTCCCACCCACGTCACCCCCCCCAGTCGCTCACCGTGTGCTGTGCCATCTCCGTCGTAGCTGGGGGAGAGCCTGCCTTCGATAACGATCCATTCAAACGCGTTAACTTCCATATTCGTCCCTGAGTTGACCTCCCCGGCCCTTGAGCCGCCCGTGTATCAGAACCCCCGGACGGGCTGGCCTTTCCAATTCTTAGCGCTTTATATCATTGCGGATCGCAGTGCAAACAGATAGGGTGAGTCCCAGTTGGGAAACGACTAATGGGATGAAACTACTCATCGCGCTGTCTACACTCTCCCCGTAAGACCCGACGGCGGCGCAAGCTTAAGAAGTGGGTTGATAAACCAGGGCGGTGTCTAATCTAAATCTGTAGGTCCCCCGTTCAGACTAAAGAAGTGTAGCGACTATCCATCCCTTAGGTGTAGCGTTATTACGTACTGAGACCTTGGACCTGGTACGCTACTTCTAGTGCGCGTGGAACGGACGGGCGAAATATCACAACGGCGTTTTCGCCCTTCTTGCGGTTGTAGGGGACCGGCCTGAACAGGAACTGCAGTCGCAGAAGACATTGGCGATGGCTATCCAAACGGGTCTACAAGTATATTTAGCTTCAGAGACATAACCAGCGTGGTACAAACTTTGACGGTGGGTTGAAAAGGTGATACAGCGGGGATACGTATAGGCAGACACACGTCTCGTGGTAGATATTGAGGATTTCTGGGCATCCTGGCGCATCACACACTTGGCTCGGCTGCACATTTTCAGTTGACCCAAGCGCTCCTGGGAGTCCGCTTACGTACCTACGGAGAATAGCATTAAGGCTTCTCTATGGTTCTCTTCCGATTCTGTTCATCCGTTCGGGTTGTTATTAAAATGAGCCGTCAAGCGGCAGCTCCAAAATAGCAGAAACCCCTCACCTGCGTGGGACGGCCCGGGGTCTTTCTGCGAAAGATAATGGGATTGGGGCAGCACTCCGTGGAAACTACACCATATACATGCACCCCGCCTTGTACGGGACCATGTGTATTCATCATCTCAGTGGGTTGAACTTCAATACGGCCCATCCGTTTTGACGATATGCGCCACGTCTCTCCTAGATGTGACATTACGCATGAGAGCAGCGGGCTGCACAATCAAACTTTTTTCGCAAATATACTCTGGGCCCCCGTTCAAACCTCTAAGGCGTCGTTTAGAGATGCTGTCTGCTTTCTCGCATGGACTGAGATACACTCGTCACGCGGTGGGCTCCTCGTAGCCATTAACCGATGGCTGGGTCGGGAAATAGTTCTTTGAATGAGCATTGTGTTCTTGCGATGATTTCCGTATTGTGAGTGGGCCGTGGCTGGTGCTGTCTGTTCGCAGCACAAACGGGGGCCAAGCAGCCATGTCGAGACACGGTTATGACGTACGGGCTTTAGTCATGCTATTCGGGATGCTACGCACATTGTACGACCACAACTAAGATCAACACATGATGACAAGTACATACCGCAAGTGACGGTGCAATCAGGTTCGAAGGTAGTCCCTGGAGGAGGCTCGACTCAAGCAACCTAAAACACATGAGGCTAGGCCTCGCAGCGTGTTGTTCGAGCCATTATCCAACACCAACTTAAGCAGTGTCCTAGTACGCCCGGTAGCTGTGCACTCCGTAGCCGCTAAGTGACGGCGCAGTCGATACTGTGCGTAGTGACGCACGAGGTTTGTTTAGTCATCGGGCCGGGTTCACCAAGCGTTGCCGGTGTTACAAAGGTCAGCAGAATCCTAATCGTCCGGTTCATGCACGGGACATGCTTACGAACTACGTTGGTTTGAACCCCATTACGAGACGAGTCGGTTCGGCTGTCCAGTCACTTTGAGCCGCTCGTGATCAGCTTTAAGCGCAAACACCTGGGAGCGCGGCTGGTACTTATGCACATGGGAGCGTGCCTGTCGCATCGACGAATGCGCCTGCCTCGATGGGCGGTTTGAGAGACACGATATTACATTTATCTGAGAAAGCGGGAGACGATGGTTAAAGCACGGTGCCAATTCGGTCTATTGCCTCTTTTGTAAGCGGGCCAACAGGGGCTGCGATGTTGACCTTCCCGTTTGTAAATGACTCACTGGACGGGGTGAGTAGTTCACGGGAGAGTTTCGCTCCAGCTGAAAGAACTAGGACGCTAGGTAGTGTTTGAGCCGCGATAGAGCTACGTTCCGCGTCGCCAAGGCGACGATGGGCAGATCAAAAGCGGTCAGCCGGGCAAAACAACGTAACGTCTATCCTCCCCGATGAGTGAAACGGCTCGGTATGTGCCGGAGGGTCGGCCAATGCGGGAATGCGTGCACTGCGGAGGCCCCCAAGTTGGGTGTCGACTCCGCGCAGGGTTACACTCTTACTCAGAACGTTTACTCCCGGGGGTAGTCCGGAGGTCGCCGGTCCTGATCGCGCTCGCAATGGTTCTAATAGGCCCTGTTTAGCGACCTCCTTTTTACCCGACTTTCAGCAGGTGGTTCCGGAGCAGGTTAAAAAGCCGGGTCTCCATGCCTGTTGTGAGGCTCTGGATGGATCGTGAAGCTACTCTTTAGATATGCTGGGGTAAACTATGTGATCGGAATCACCTATTTATAAGGATTGGTTATCAAAGGTATTCGTCAGCTTGATGGGACCAGTGGACCTCCTCCGAGGCACCAAGCAGGGCACTGCAGTTCACCCACAGTGCAGGCCACGCGGTCATCAGCAGAAATTAGTGTACCCCTCGTGCACGTGCGACATTGGATACTACTTAGTAAGACATGGTCTAGAGCACCTGCGAAGACGGCCCTGTCCTTGCCCAGGCTGCGAAGATGTTAATCATATTTCGGGTTGAGGAACACTCCACGACCCTGTCCACCGTGCCTCGGTCCGCGGCCACGGAACCCGCCTACCTGATATACATCAGCCCTCCGGTGACCCCCTGCTGCCAATATAACTGATAGGGGCCGAAGCGGTGTGCCCGGGGTCCACGGCAGAAGGGTGCACCAGGCAGGGCTGGTGGGACCTGACACGCAAGAGGGCGACTAGATTCCCTCAAGAAAAGCGCACTGCGCATAAGCAGCAGGAAATTATTTGGACTTCAGGTAACCTGTTGAAGCTATCCCTGCTGAGCATCGTCATGTCAAGATCTGCCTGCCCGTATTGAGCAGGTCGTATGTTCCCCGGAGTCCATTAGCCAAGATCCCGCGTTTCGTGCACCTGTTCTGGGCGACGTGGTTGCGGGCGGTGCACTAAAGCGCCGTCAGATAACGACCTACGGCCCGCAATCTCGATCTAGATCGGATGGTGCACATGATGAAGCGTGTTTCCTCACCGAAATGAATATTGGGCGTCGATGAGTCTTGTGAGGACAGCTGGGAGGCTCGGTGTTTGTGTAAGGGGTTGTGAATTGTTGCACTACCGTGATAATTAACATGTCGCGGCGTTCGCCGAGCCCGCGACACATCCTCAAAGGGCAATCAGGGTCAATTCCTCCGGGGGGTTGTGTGCTTGCCTTGCATCACGACATATGAGTTGACAGGGAAAGAGCCCGACGGTACCTGTATGCAGGGCGAGCCTGGTCCCACGGACGTCGAGAAGGTTGCCCGGGATAGCCGTGACCTTAACTCCCAGAGGAATGCGCAAGCTACAGGTGAGATGGTCGTTTAGCCATACTCAATTTTAAAGCGATCACGCGTGCGTCTGCGCCCCGCCCCCACAATTAGAGCGGCCGTATGGCATTTGACTAATCTATGGTACCAACGAACTACGCTTGGGACAGGAAAAGCTTGATGTGCTACGTATGGTTATCCGCGCATGATCGCCGAAGCAACCTTCACCAAGTACAGCTCTGGGATGTAGTGGGCGCTCACGGACTCTGCGTCAAAAATACGTCCCCTTGACCCAACATCTTGATGCCCTTGCACTCGGCACCGTTTGTGTCCCGAAGACGGCCCGTATCCCCCCCTCAGAACCGATTCGCCGTGGAGCGTACGATCGCCGGTCGATGAGGGGGAATGGTAAGGACATTAACTTGGGACCACCTGAGTGTGATGGGAGTGTTATAAAGACTTCTGACGGATGGCTGGCAACAGATCAGCTAGCTATATGTCATCTTCACGGGGTATAGACCTGAAAAGGAGATACGACGGCAGAACGACAGAGGATTGCCTGTTCATACCGGCACGGACGGGGTTAGGACTAAGGCGCTCCGGCACAATCACAGAAGCCGTGTGGGGTGGCTGTCGGCACTACCCGACTGTACACAGATCTAGCTAATAGTCTAGGTATGGTCGCATCGAGACAACTTTATAATGAAATTACCTTGATAGGCGTGGTTGTAGGGATCGAAACCGTTACTCTGCTTGCTCCCAAAACCGGTCCGGGAGTAGAGAGCTCAGCTCCCTCTGTATGTGCCGGTTACGCGCTACCTACATAGCGTAATGTAAGTGTGTGGTATGCTCCGGGCTCTCGATCCGTTATCGACCCCTCGGACGCCACCGGGGGAGTATTTCAGGTACGGTCTCGAGCTATCTGGTAAAGGCCTGCGATCGCGGACGGACCACCTGTAACTCATACATGTTGTATTGAACCCAACCGAGAACCCAGGACCGAGGTAGACCAGTACGGCACTTCCTGCGCAGTGTGTGTATTCCATGATGGTAGCGGCCGGCTGCGGCGGGGTCCCGCCGGGCGCCTTGGGTATATCACTACTGAATTCACCGCTGCGGCACCACGAGCGCTACAAAAGGTGGTATGAAAACCAAGAATCAAGGAGACCATACAGTTCTCTGGCCCGTTTCTACATTACACGCAGTATGTGATCTAGGTCGGAGTCGGTCTATAAGCTTGATCCACTGGCGAGCGAATGTATCAGCCGCGTGTCAACCCTACGACTCGCAGCCGTGCAGCGAGAGATTATACCCCCGTTCGTACTAAACCTGGTCGGACCATCGTCAGCAAGTGCGCTGCCACCAGACTGTGCGGGGGGGCGTGCCCGAAACTCACGAACAGGTACACGCCGCGGTCCGATGCAACTCGCCCGCGTTGGCGTGTCTTCCTGCCGCCCACACGTCCCCACCCCCCGCTCGCGCCAGGGCGCCTCAAGTCACGGAGAATATCGACGAACCCGACAGCGAATCCTGCCGCCATTGCCACACATACCCGCCCCCCCACCACGCACCCTGCCGTCAGGGCCGGCGCAGGCGTGGCGACGCGCCCGTGACTAACCTTTGCTCTCAAGTAAAGTGTCGTTTTACGACAGGCGTCGTGTGATAACCGCACCGGCGCTACACGAGGCTATGTTGGATAAAGCAAAGCAGCGGCTTACACCCAGGAATGAAACACAGGTCAGTAGGGAGAAAACAGTCCACTGTGTGATGTGACGGGGCGCAATGTGGAAGTGGTAGGCGCAGCGTGCGCTGGCAGAATCAGGATCTCGTGTCGCCGATTAGACGCCCGACAGTGCGTCAGAGCACAACCTTGTGGGATACGGGGGAGTCATGTACTTTTCTTGATGAAGCTGGAGCCCTTCTCCGGCGTTTTCATGCCCGCGGGCGTAGCGCCACGCGAAGTGTCACGGACTTATGTGTTCTGCGGGGTTTCAGGCGATGGTCAGGTGTCTGCGGAGACTACCGGCTACCAGACATACAACCCCGACGCCGCTGCCCGGGTACTTAGCGTGAAATCCGCCAGGGGCTGGCCTTGTCTCCGGTGCCGTCGGTGTGAGGGTGTTCGGCCGCCACTCCTCGCGTTCCTCGTGACTACCGCAGCTCCGCCAAGTTTAATTCACCGGTCGGGCACTAGATGTAAGGGAACGTGGGTGAGGAACATTTCTAGGTTACCTACAGTGTTGCGCAAGCAGCGGATTCACGTAGAACGGCACTTCTAGCCTCCGCGCAGGCGCTGCGGTGCCGCCGGTTCTCGGCCCCACCGTCGTGGACTGGTCAACGCAGAATGCAGCTAATTAGCGCGGGGAGCTGCCCCTATCGACTTGTATCTACTACTTGGTAAGCGTTCAATGTGTCCATGAGACATAACTGTCGGTTTCAGCCGTCCTAAGCCGAACAAAGAGACTGACGGACGCTCGTTGCAGAAAGGAGTGGGGAGCCCAAGACATGGGCGAATCACCCTGGGGTAGCAGAAACGATTTGGAGGTGCGGGGAGTCGCCGAACCGAGTATACACAAAATTGTCGAGCAAGCCACTGTCTTGCCTAGCGACATCAGCTTTAGCGCCCAGGGCCTCAGTCGGGAATGGCTGGACACGCTTAGCGGCTTATCAGTGGACACACTCGTGGCGTGGAGTCTTGCTCCCGTCATTTACTGTCATGGGGAAGAGACCTGAAAAGGGGAAATAGCAAAGGACTCCAGGGTCGCTGCGGAACCGCTCGCGAGTCCGTAGGGCCGGGGTCGGGTGCAAGGGCGACTTCCAATGGAGCCACGACTCCAGGCTAAATTAACTCACTCTAGAGACGGTCTCTACCAGGTAGCGCCGGACAGCGACCGGCTATGCAAGCGGTCCTGATACCAGCCCAGGTGCCGCGTGCGCGATGTAAAAAGGTGTGTGATAGGGAGGGTCTCGCCAGACGGTCCAGATGATCAATAGCGCGTCGGCGGGGGCTGATTTAAGCAGCCCGCGCGGAAGGTTAGGGCCTGGAGAGGGGACGTGGTGTGCACCAGTGTGAGGCACCGTCGCCCATCTCCCCCGGCGCTAACTCCGTTAGCTTAATTTTCGCTATATCTACCAAACTACGTACTTCCTGGTCATATCCATACTTCACCTGTATCTATCCGCCCAGCCCGCCCTGTCCCGGGATTAGGGAAATACCGAGGCGCTAGCTAGGATCATGGGTCTCTAACCAGCACAGTGAAAGCCCAAGGCAACAATGTTTATGATGGCTTGTCAAAGAGTATAAAACGGCAACTGAGTGATAGAACCTCGCCGTGTATATTGCATGTAACAGCGACTAACGCCCAGCGGGGACACAAGGCCCGGGTGAACTCGGATTATCAAGCGGCTGGTCATACATCTTCTATTTTGGTGCGTGCTACAGTGTGGACGGCGGGCCGCTGGCAGTTAAGGGTCCGTGTAAGAATGCCGACTACAAGTCGCTCGAGCTTTCCGACATGGAGCGAGAAGGTTTTGCAGCCACCCGTGTGTAACCCTTCGGCGTGGTTGCCACTACGTCGTCATGTCGCTGTGCACACCGTCATGGTTGCACGCTCTGAAGACGTGAGAAGGTCCACGATCTAAAGCCACTAGCATAGGTGGAATTCGCTAAGGGCAGCCGGAGAACGCGTGCCGGACCACCCCGCGTCGGGAGCCGCTGTGGCTGTGAATCACCATGTGAATAGTATACTTGAACATTACCCAATTTAGCCTGCGAACTGCTTGGCTCGCCCTATGGCTACTATGTCGGGGCGTGTTGATATTCCACGGATATGATTTACGGCGCGCGCCAGCATATGCCGATATTAGTCATAGTCGAATGCTCCAATCGACAATTGATATGATATTCATTCAGTAGTGCACCATTCTCGTCCTTCCTGCTCCCGAGTCGTGGCCGCCGACCTGGCACACTGACCTCATCCGGCCATGCACGTCCTGCGCCCCATGGTTAAGCGGTCCGTCATGCGCAGCCACACTCTAGTTCATTCCCGGTCTCCATATTCCTTTGTCTTTTAAAGACGTGTAACGACTTCCGATGTCTCTGGTCGCAGCCTGATGCGTGGAGACGGCAAGTTCACAACGATTGCAGCTACTGCGCCTAAGTTTGCCAACCGCCGCAACGGAAGGCGGCTTGAAGGTGCGGGTGGACGCGAACATCCCCTCATTGAGTGTATGTTATTGTGGGGAACCCCCAGGAATTCACGTAACTAATATTATGGATGAGTCGGATACGCAAGGCACAAAACAAGGTTGTTACAGTCACAGCCTCTCGGGATGGGGGGGCACGCGTGAACTTCCCTGGTGGTAGATGAGTTGCAACGCCCAAGAAAGAAGAAGTCTCGGGTCAATTACTAACGTTGGTTTTGGACCGTGCCCCGGTCAGGGCGCGTCGCCAGGGCGTTAAGCTGCTCGCCGAGCGCTCGAGGGCACCATAGCGTAATCGAGCGCTAGTTGTTCGACAGGGCTCCTTAGGTAGGAGCCCTAGTAGGTTCCCTGACGCAAGAGGCCAGGGGAACAAGAGGTTCCAACAAGGCTCATCCGTGCGGAGTTCTGTTCGTTAGTGAAACAGACTGGCTTAACGGGCAAACGGTCTTTGCTATTCGGGACCTGAATCAATAGCCTAGCTAAGTCATCACGGTCGCGGTGCCAGGGGGACAGGCGGCGTATTGGGAAGTGAGAGCTAGCATATCCCCGGACGCCCCCGCACAGCATGACGTGGCCCCGTCGCTGACAGTGGGACTGAAGGGATACAAGCTTCACAAATACCTGGCACGACAAGCGGAGGATGACCCGGCATAATCTGTGCAGGCAGTCTTGCAGAATACCACCAAGAGCTCATTTACTGGCTACTGGAGCGCCAGCCTCGTACGATTGTTCGCGCCTTACTGACGGTCGCCACCGTCGCGTCAAGCTACTGTACGTCGTGGTTGTCTCGCCAGTCGTGGGGCTCACTGTGTGCAGGCCGGCTTGCATGAGGTAGATACCCGGAAGAAGTCATAAGTCGACCAGAAACGCCAATCCGCACCATCATCTGGTGCGGGCAAGGTAAACACCCTCGGGAGTAGTGTGTACTCTCCGAAGGCAACGGCGCTTTTTTAAGGTTTCACCGATACCAAGGGCTTTATTACAGAAAATCTTTATGTGGCCGTTCGCCCGGCCCCCAAGTGCTTCAGCCTCATATACTGCAAGCTAAGGTCCCGAGTTAGTCGAGTACACAAACTACACGATCGCAAGGAAGCTAGCGGGGACGATGCGCACACTAAGCGAAGAATAGGGATCCCGGACCCGAACGTAAGGGTGTCCACGCGGGCCACCGGGTGCGGCCACCGCACTATTAACGGAGCGTGCGGGGATGAGCACACGGCGGCTCGTGCCGATTGCAGTTATAGGGAGGGGCACATGGTCCTCGGCATGCCGTATCATGGAGAAATCGCCAACCTTCACCTCCCTGGGCCACACCCTACGTGGCTTAGATCCTCAATACTCCCCCCCGCACCCTCCTATCGTACCGTTGGACCTTCGGGACTTGCCCCACCGGCCTGTATGTTCTTCCCATGTGGCGACCGTTCTCGGTAGCGTGGGCATGCACCCTCCAGCAGCAGCCTTCATTGTGCCCGCCCTATATTTGTCGCGGGTCCCCCTCTGAGTCGGCTGGTCATCATCCCGATGGTCCCTACAAAAAGTCTGGACACGCCCACGTACCGAGCACTAATCGTGAGCGCCCTCCTTAGGTACTAAACACGACATCGCAGTCCTCCAGAGCCCGGCCGCCGTCTAGCATCGTTGCAACATGGGCTAGTACGACGCCCTTGCGAGTGCTCGACGAAGGGGAAGCTATATGCGCTCTATCACCATATCCGGACAGTACCCTAGTGCAACTTGCGATATGAGATAGACCAAGCAGGCCGCCGCCTCCGGACCGCCGCTCTGATTGGACCGCATGCACTCCATTCAAAGACACCCCCCGCAAGGGGCTACCGGCCGACCGATGCGAGTACAACACCTGTGTGTTCGTGACTCCCGTAAATCAGCCCAAACCGCCTCTCCCAACGAATCAAATCTCCAATGCTCCACTCTCCTCGCGGCCAGTTCGCCGCCTCACCCTGTAAAAGCAAAAGGCCACTACGCAACTGTACCTCCCGTGATTTAGTACCATGAGACGCGATAATTCCTCTTGCTAACCCCCACCCCGACCGGGCGCAATGGCCCGCAAGCCCATCGCTAGCTGCAGATGTACGTAGTCCCGGTAATACAACCAGCGCCTTTGGAACGTAGAATCTACTGCTACGGTACATTGTAATGCGTGCCGCTGGCACACCTAAAAACAGGGGCCGCAACGCCCCAACACCCCCTGAGCCCGCCGCCTCAGTAGGGATTGGTGCGTCCGCTGTGATAGCGGCAGACAATTCGCGTGACTCATCTGAGAAGCGGTAGAGCGACCATATCAATAGAGGTCTCGGCGTCCCCGCAGACGCAGTGTGGCGGCTGCGGGCCAAGCCGGCGTTACAGGTTACCGAAATTAGTATACTCTACCCCCTAAAGAGCGTTTTAATCACCCGACCTACTAGGGCAGATGGAGATTAAGTCGCGTAGTGTCCGGGGAGAATGTCGTTCTCCCATTCGACGGAGACTTTGTCTTTCCTGAGAGTCTACCCTGTACAAGCCAGGAGTCGGCTGGGACGTCCCTATCAATGTACTGAAACGGTAGTGGTAAGCGCCCCCGGAGCCGCTTCAGTGTCCAAGCTTTGGTAGCCTCACACAGGGCTCTTTCATTAGGCATTCGTGAGTACTTCGAGGGAAGCTTAAACGTGTACCCTGTGATTCCTGCGCGTTCTTGGAGGTTGTATTTCTGCGGGCCGCACGGCATTGGAGCCTGTAACGGCCGCCAGCCAGACTCGGGTGTCGTGTAGCTCGGATTTAAAATTGCGATGTGCTAAGAAGCGGGAGGCGTAGCCTGCGGCAACACTGGAGTTTGCGGCGCGAGTTCAGACTACAATATTACAGCGGGTCGATTGTCACTAGTGGGCCACTGAGGTACCCTACTGTTCCATTATCGACCGAATTTTTAACTGTGGCTCCGGGCCGGTATCAGCCAGCGATGCTGTAGCATAAGCGGCACCAAAGATTATTCGCTCTTACACTGAGCGGTTGGTCAAGATCGCTCATGCCACAAACATCAAAAGCCTCCAATGAAGTTCTCTGACTACGCGGTCGTTAGGCAAAGGTGGACGCCCTGTGGTAGGGGTGCCGAAGTTGGCTTCGAGGGTAGCAACAGGATGGCGGCAACCGGCCGTGTTCTGCATTTTTGTGTCACCGCAAGTGTGACAAGAGATCCAGCCTATGGTCTTTGCCACATACTTTCCAGCCACCAGCGCCCCCCGTTCGAGCGATCGTGCGATGTCCTCGGATCTCACCCTCGTTGGAGACCTGCGACCATGCTCGCACGTCGCGTGATTGACTCAAGTTTGGGTCGGCAACACGACACCCACCGGCACTGTGGCCCGGTCCGCTCCAAACCTACCGCCACCTCGATCGCTCCACGCGCGACGGCAGGTCTGCCCACCCATGGTTGGAACCGCGGACGTAAAACGTGCGATTAGGCTTATCGACAAGGCAAAGCTCTGAAGTGCAATGGTTGTGCGGTGCGCTTAAAGGCGTTACAGTATTGGGGGATACAAGCAGCCACAGATTTTGCAGTGTGGTCAAGGTTAGGGACGTAGATGTGGTACGCGCCGTTTCTCAGATAGGCTAGCTAGCATGTTACTCTAACTACAACGCTAGTTACTGAAGTAACCGCGCCCCAGTTTTGGTAAGCGCTAGAGGGGTATAGCGGCTTCCACATACCTGCCGGGCTGAAGCTAACTGGTGCTGTTGACCATGGTTGCTGGGAGCCTCGGAAAGATTGCCCCATGCTCCGTCCTTAGTCTACAATAACGTCTGTGCAACACTCCCACTCTTGTAGTACCGCTACGGCGAGTTGGTTCACTTTGCGTCATTAACGGGTCCGAAGCTCGTGGGAAATTCGCATACCCATAGGTGGGTATCCCAGCGTGGCGTGGCCGTGCTTAGCGAGGGACGAAAACCCTGAGTCGCCCCACGGATGCGGCTTCTGGCTGGATCTCTTGAGAAGATAAGCGCGCGACGCAAGTCGTTCTCTGGCCACGGTTTTGACTGGCAACAAGGCGATCAACGAACTAAATCCTACTCAGCCCCCTCCATATTGGTTTACGCGCACCAGGCAGTTTTCGGGTTGACATGTATACAAATCAGTACCAGCGACCGCATACCCTCACCGGCTGCATTCCTTACGCACCCCGGCGAGTCCTTGCCGGCCCCGCTGACCCACTCCCTCTCCTTTGCCTCGCGCCTTGTACGTTGGTTGGCATTACGCCTGACAAGTCAAGGCACGACTCGCCCGGTCGCTCATTATCAGGTTCTCTCTCACTAGCACGAGCTATCAATAGCTTCACTAGTAGGGCAAGAACCACAAAAACTCAAAACTCGCTACCGCTTCATGGAGTCCCTTGAATGTAAAGACTGCTAATCTGCAGAGGCCCACCACTAATAGCAATACTGGGAATCATTAGCTAGCAGTCTCGCAAGCGCTTGACCAAGGCCCCAGGCTTTGCGATCACCTGCGGGCGCTTGCGGATCCGGACACTTCAGCATTTAGCTTAGCCCAGCCGGGGGCTTTGAACGGTAGCTACAGGGAATGACCACCGCTCTCAGTACCTGTATCGAGGCATGGTTGGCCGGCAATGGTGGTGGGCCGCCGTCAACAGTGATAAGCACAGAGAGTGTGGAGTCACCGGGCACATGTCGGTCTAGCCGGAGGACGGAATAGGAGTCGGCCGGTCGCGATGAGCACGGAATGTCATGAGCACGCTTATACCATGATTTGTTGGCCTGCTAGTGATACATTGCAGACTACCAGGTTTTCCGCTATGAGAGGTGTGACTTGCTACGGTAGGAAGATGCATCCCTACCGTAGCGAGTCCACAAGCCTCCGGCCTGTTCTACCCACTGCGATCGGCCGTCGCGCTCTCTTGATCCGGTCAGTATCGCGTCGGTCTTGGTGGTAGGCTCCGCGCGAGCGGCCGTGGTGACCAGGATCCTCCGGAGGTCCGGGGGGCGCACCGAGAGGAGAGTCTACCCAAGTGTCCCATCTACGACACTTCGCCACCCGCCAGCGCCAACACGCTACTCACGCCTGCGTGTGCCGACATTGTGCACCCCCTGTCCCGCCCGCATGCCGCTGATTCGCTCCGGGACGCTACCAACCCTCCGCCCGCATAAACTTCCACTACCCTTTACCCTGATTCAACGGAGTTCTCGACTGCACCCTTTCTGACGGTAAAACATCGTCCGGAGATACTGACAGAAACTGACGGCATCAGTAATGGCTTATGGAGACCAAACTGCGACGTCGAAATATCGGCTTCGTAGCTTACGGGCCGGATGCACTACAAGAGGGAGGGTTTATTTTGGAGTTCGAGCAAAGTTAGTAAATTACCCATGCCGAGCGTAACACATGCACCTATAGTTTTATCGGTTTATTCTCAGACTCGGGCGACCATGTTACGTTGTCCAGACACCTAGAATCCGTATTCTGGTCCCTGTAGGCGTAAGTGGGTCCGATGTACCGCTGAGGCACCGTGCCGTTTAGTGCGGAAGTTTTGGGCGCTAATAAAATCTTATCCTTCAACCCATCGCTGTAACCCTCAGAGTCCTTGTATATCGTAGACTAGCTATGGCCCCTCTATCTAAACCGTTTGGCAACCGCCGTGCACAGGTGGGAGTTTGTTTCAATATTCAGCGATCTACGGGCAATGCACAACTTACCTGGTTCGCACGCATACATCAGGTGGCAGGTTGTCAGACTGATTGGGAGAGTTACAGTAGAGAGGCATAGCTTCAGTAGGCGACGCAGGGTGCACAGTTCGAGAGTGGTGTACTGGGAAACCTGTTGACATCACTAGAGAGTCCCGAAAGGTGAGGACTGAGCAAGGCGGTAGGTAGAAATCGGTGACGGTGTACGATCAATGACTTAGGTTACCAGTCTCGTATGAGCACGATGTACCCTGAAGGTACCGTCTGGCGTCGCCTGCAGAGACGCACTTAACATATTCTGGTGCATGAGCTAACTCCTTCCCAGGAGGGTGGCGTCGGGCATGTACGGGCGTGCGGGGTCGTTTAACTCTTCCGTTGTCCTGCACCCCTCGGAACTTCCGCGGAAAGCGGCGCGGTACACACTCCCCATCTGGTTCAAAGAGATGTACCCTCGCAAATCAGGCGTTCTTTAATGACAAGGCGAGCCCTGGTGCAGAGATCGGAGTATACTAAGGTGTCTGTCTGACCTCCAAGCGTTTACTAAGGCATACTACCCCAGCGTGGCGCGCTCGACCTTGGACGACCGGTCGCTAACCGACGAAAGGCTACAGGGCGGGGGTCTGCAAGCACACCGCGGCCTCGTGCAGGCTACTCATGACGTGCGCCACGCTCTCCTCAGCCTCAGCCGTCCTACTTTTCAGGTTTTCCAGAAACCGCTCAATGACGGCGGCCCACTGGTCCAATTTTCATGAACCTACCTCTAACGGCGCGCGACCTATCCGCTACAGATTCAAAGCATCCACAGCCCCCATTCATCCGGTGACGGGTTGTCTCATCCCTATACCAAGCAACATGGTGCGCGGACCGTAAGTTAACCGGTGTCCAACCCCCATGCCACCCAACCAAGCGGATTTTCACTCTGACTAACCCCCCAGTTGATCTCTTAGGAGTCCACCCGCTAAGCAGCCACAAGCATGGTAGCTTGCCGTTGCACCTGCGATGGGTGCCTACACCTGCAACACCGTGCCTGAGCGCTTCCACAGCGACGCAACTTACCCTCACGCACGGTCTACCACCCTGAAACCCAGACCTATCTTTCTCTGTCAGCGAAAACTACATTCACACGTCAGGAACGGCTGCAAGATAAGTTCGACGCTTGCCACAGCAGACATGTCTCCCCTTGCACAGCCTCTTAGACTTGCTCGATACCTCAAACAGCTGCGCGCTTGGAACTCCGAGGCAGCAAATGATGGCATGAGTCGCGCACGACCCGCGGATGCCCCCCTCGAAGGGAAGCACTTTTGGTACAGCTTTGTCCCAAGGACAGCTGACCACTGGGAGTTTAGGGCGCTCTGGGGTGATTTGCAAAGGATGCCCGAAAAAGAAGTGAGAGATAAGTAGTTTGAAGGGAATACCTGCCAAGGTGAACTGCGCTACATAATGTCCTAGCCGGTCGTACAACGGAAGGAAGCGTAACATGACTGGACAGGGATGATGGGAGAAGTAACGAAGGCGGCTAAGAGTAGTGAAGGTCTTAAACGCAAGCAAGACGCAGCGGGCGGAGAACGCCGAACGGTCGTGACAAAAGAACAATCCGCGAGCTCCAGTCGGTGGGAGTATCAAGCTAAAAAATGCCCAAACACCATTAAACCGGATCCCCATACTCCAAGCCCTAAGGAATCATTTATGAGAGAGGCCGACGCACCATGACTAGACACGTGAGTTCACGGAGAAGAAGTTATGGGTCTGGCAGTCGAGACAGAAGCCGAACAGAGTAGGCGTATGGACCCTGCGGTAAGGGGTAGGCAGGGTGGCACGTCTCTCGTATGCAACAGTATAGACCCACTGGCAAGGCGTTGACACGAGACACTGCGGCTTCAGGAGGAATCAACTAAGCGTATGCACCTGCGGTGTTTCAGCCAATATTGACAAAACTTGCAAGTGGGTGTCGAAGGGACGGAACAGTGGCGGCAGAAGGTAACTTTTATTTGCGTAACAAGGCGATTCGGAGGGCGGATAGTGCAGGCTTAGGTAGGCGCGTTCTCCTGGGGATCTTCGGTAAGCGCGCTACTTGGAACAACCAATCGCTGCAGGAGCCGGCCTAGGACCCGGAGCCTCAAGGGGTCAGTCCGGCAATCTCGCGTGAGATATCCGGGTAACGACCTGAACGGCGGGCCAACCGTTCGGCACGGCCAGGATGCCATTATAGTCATGCGTTGTAGCTGCGACCCCTCACCCCTGTGACGGGGGTTGTTGGTTATGATGCCGCGGAAGGTGGTCCAAAATCTCATGTAACGGAGACTCCGCTACCCGGGAGATGATTGTCAATTGCAAAGAACGCGATCACAGAGGGGTCAGAGGTAGAAACCACAGGACTCCTGTTAAAGACCGTCAAATCTGGGGAGGCCCCGATACAAACCAGTACCAGGGTGAATTGTATCGCAATAGCAGAAAGAAGAAGAAAGTACATGATGCAGACAAGAGGACTCCCCGCCTGGCACAATGAACCCGGGAAACGTGGTCAGTGCGGGTAAGAAGGGTCCAAGGGTTTCTGTGCCTACTCACGAGGAAACTGACGCTGGTGGGTGTGCCTGACAGGGATTTTCATAAGAGCGATAAAGAAATGGAGAAGCAGGACAGGGCAGAAGACTGGGACTGAGTAGGCATACGATTTGCAGCTTAGTAGGGGCAAATGACTGAGGGTTTTACTCAACGTTACAGCGCAAGGGGTTTGAGGGGGGGTTGGAGTCAGGATTGGTGCATGAGGGAGTTCGTGCTTTCACAAGCTCGACAATTAACAAGGCGCATAGGTGAAAACGCATCGAGTCGATGAACACTGAGGTCACCAGGCACAGGGATGCGGAAGAGGAATCGAACTCTGGTCGTTGATATACAATTGTGTTCACAAGGTAGTGTTCAGTAATAAAAAGTCATATACGCATGAAATGAGTTTATTACGTTCTGGAGGCTCATGCATGGACTGGGTGAGTTTCGACAGATAATCGGACGGGGGGGTTAGCACCACGCCAGGCCAACAACGCCATGTTTTATCGACTAGCCTTTAAGCCTTAGTTGGAACTCCGCTCCTTACATACCAGGGACGTAAACGTCTCTCACCAATCGAGTGCTGTGACCGGATAGATAACCGGCTCAAACGGTTCACGCTGGGTTCGGATGAGGCCTTCCGTGCCCCTCGCCCGCTCAATCCCTGTTCTCAAACTGCCAACTTCGATCTCCCTCCAGCATCTCCCAACGGCTATTCAATCCATATCACGAAGAGTGCCACTCAAACAGTAAGCCGTCACGCAGTCCTCGACAGATGAACATCCATGTGCATAGACATGGTCGCCATTAACATGAGCCTGGCACGGTATCATTCGTTCGTTCATCCTTCGACCCATGCTGGAAAACGCAAAGAAAAATACGCACCATGGCCAAGAGGCCGCTGCCGAGTCTTGCCCACCGCTCCCTGCACACTGCTGGATCCCCCCTCGCCAGTAAACATAAGAAATCGGCCGACACCCTTGAAACGTCTCTGTCTCCCATAGCCCATCTCAACCCCACTTACTTTCCAACGGACCGGCGCCTTGACTCAAATCAAAGCCGCGCACCTCGGTCGCTCTGCTAGCGGCTCTCTCTCGTCTGAGTCCCATCCGAGCAGTGTCTTAAAAGGGAATGGACTAGGTCCCTTGGTGTTAGGCTTTGGATAGTCATGGCGCGGTTTGCCGCCGCACGGCAAGCCGTATGGCGAATCATTGGAATACATGCGCATAACTGGTCTTCAGCGATGCCCAACGATGCGTGTGAGGCCGGTGGCAGGATCTTTGGGCGTGCCATTTGTTTGAACGTATCGAAGAGACGCCTCGAGAGGAGCGCCACGCGGGGGCCAATAGCGCGCATACCGCCGCTCCCCAGCCGCCTGCTCGTAGGGCGTTGGGTTTTTGGCCTCACCGCGGCTAAAAATGCCGCTTGCGGTGGTCAGTGTCATGCGAGAACTGGCCAGGCAATATTAGATCTTCTGTACTTTTGTCAGGTGCGTGTCAGTAGGAATTGAGGTCGACATGGAATTGACAGCGCGTCGCGTCGAGGTTGAAGTATTATTATGTGGTAGGTGGGCACACGGATAATTTCCTGTACTTGTTTACCCACCACAGCCACTGATTACACCCCCAACCTCTCGTGGGCAACGATTACCGTGGTCGTGCCACGGCGTTTCGCTCTCGCTCCCACGACGGCCTCTCCTAAAGCTCGATAGATTCTTACCATCTGCCACTGCGGCCATGTTCATACGGGGGGCTGTGCCATACTGGGCAAGGCTTAACAGTAGACTAGCCGCTCGCTCCCCTTACTCTGGCGGTAGCGCCATAACCGCCAATGCTAGAACTCTAACACCCGTACTATTAGCAGTATATGCGCCCGTCACATACGAACTCGAGGCTCATTCCGTAGGGGCAGAGTCTACCAGGAGGGGGGCTCCTTCGGTTTTAAGGGGCCCTATGACACCCGTGCCTATGACGTTGTAGAGATAGGGAGGCCTATCCGAGATTACGCTGGCATCGCAGTCCATCCACTCTGCTCCCCACGACTTTCTGAGGACAACGGTGGCGAGGGGGTGAGGCACGTAAGCGGCGCAAGAGCCGGTGTCTACGGCTATGGGTTGCCCTTTTTGCACTGGGGGACCGGCTCCCGACCTGTCGCCTGTTCAGGAGCAGCAGTATTTCAGCGGATACGAGACCGAGTACAGCCTGGCGGGGTTGGGTAAAGTTTCGGAGGCGGTGGGCATGCTATCAGTTCTTGCAGGGGACATGCACCGGGGGCCATCGGAGATGCAGATGAGCGTTGTGCCTGCGTTAGCCGGCCTTCCCGCCGATGATACGTTGGTCTGGCAGGTTCGGAGGAGGAATTGACTGTGTTTTAACGCGTAAGGGCGCATGTGGGTGCAAGATCTGGCTCCAATCAGACTTCGTAGGTGTATGGAAGATGATAACCCAAACAGTCGCATACAGACGCCGATCGGGTGTGCATCTAGCCTTATCGCTGTAAAAGGAGGTAAGTAACGGACAGCCTTTGTAAGCTGCAGATCAGGAGCTTACAAAAGGCGTTGCAATCACTTACAGGCCGGTCACTATTCGTACGACCTATGCCGGTGGCCGTCCACTCTCTAGCTCGCCCCACACGGGGCGCTTGGCTGTTTCCTCTTTTCGCATAATCGTTGTTCACTGGGTGCAAACTGTGGTCCCGTGGCGACAGGTGAGCATGGCGGTAGCCGCCACCCCCCTATGGTTCCTGTTACCGCTCGCGTCAACAGACCCGTGCCTATATNCNNNNNGTCGGCGTTCTTGAAGGAGAGCGTGCTGTCGTAGTCACAGGTGCGACGGCGCCAGGGCCAGGGACCGTCGGGCACAGTCGAGTATGGTGCGTCTTCGTCGTATTTAAATCCCCTTTCCGCGGCCGGAGGCAACCAAACTATCCAGCTCGCCACGTGCTTATCGAGGCGGGGGTGCAGTCGCAGGTCAGCCCGGTATGCACACGAATCTAACCTCCTGTAGAACGCATTCCGAATCCTGGTATGAAGAGTGCATCGCCACGGACGTCACCGCGAGCGTGTAAGGAAGTTCAATGCCTCACGGCTAGTTTCGGGGACGTCCGGGGAGCTGCTTAACGGCTAAGGGTTATCGGAAAGTCTGCTCCCAGTATTCGCGGACGCGACTGCTTTTACAATTGTCTAAAAGCGGAAGGTGAATAGGGTCAGGAGATAGGCAATGGGGTTCATAGGATAAATAAAGGCAAAATAGTCCGTCCAGGGAGACGGGGTTGTTAGCACTACGCGTGTCCAAGCACACCAGGGTAGGCAAAAGAAGTGTTGATCGACACATGGGTAGCCGAGCCCGAGATGGACACTCATTGGCGAGTCCAAAGAAGTAGCATCTAGATGGACGAGAGCTCAAGTGATCGATATTGCTGAGCGACCTAACGCGCAGAGGGGTCTAGCGAGTTTTGTTTTAGCACTGTGGGCCGCTTCAAACTAGGCACTCTGACTGGCCTCGCGTAACAAGTCTGATGACAGGTGTCCATCGCGCCTGTTAGGGACCTAGCCCATTGGGTGCTGGGAAAGAGGCAGCTGCCAGCCGACTTACACAAACTGGTCCTCACACCAGTAAGAGCCGCACACTCGTTGACAGGATGGACCTCCATTTTGGCAGGGATTATAACCACATGAGCCAACGACGTGTTACCGGCACGCCCATCATCTGAAACAGTAGTTTAAGTAGGCCCTGATGTTTTGGCGCGTGCGGGGCGTGCCCAGGACGATCAGAGGTCATGTTTCAGGGCGGTGCACCGGCACTACCGAGGGGGTAGCGCGGGGCCCTCTTCATTAACGGACAGCCTGCGGCGTTTCCTAGCCCAGGTGTGTACCAGGCGGAGACCCGGGCTCCATTGCTGCCTGTGCCGACTTGGATTCTAAAATACTAGAAGCCTACGGACGGGCCGGGGCAGCACGCGTCGATTACGAAAAGGTGGCGGGAGGAGCGGAAGCCGCTAACCGCCAACGATGACGTAGGGATCGCGTCAGACACGGTACGCGGACTCCTGCTTAGCCATCACGACAACCCTGTTGCCCCCAGGAATCCCGCCTGTAGATATCCATAGAAGAGGGGCGTTCCACCGCCTCCACGGGAGGCATCCGTCGCTGGTACCTTGCACGGCAAAAATGTGTCGTCGGAGAGTCAACCATACCCCCTCCCGGGCCCAGCCCCCTCAGGGTTGCGACGGATTTTGCGCGGTTGGTCGGCGCCAGACGCCTGCTGCAACCAGGTGAGCAAACAACACACGCCCAGTGTTTCCGGAGCGCCGGCCGCCCTATTTCAGTATATAGGCCCCTGGGGTGTACTGGGTACGCCGGGATTGATCAATGAGCTGGACACGACGCGAAGCGCGTCGGCGTTGCAGCGGTGGGGGGAAAGGGAGGTGCGGTTCTCAGGTTGGATTGATAGAACTGGAAGAAATGGGTCAGGGGTACGGCTAGAGGCACCTTAAGCATCAACTCAACGGTATAGCTACCCGGGGGTACTGTGGAAATAGTACTTGTGGTCGTTCTTGCCCAGGAGGGGCCTACAGGGGTACGAAGTAAAAATCTCTGGAGTGAGCGCAGCGGTCGAGGTTTCTGGCAGAGAAGGACGCAATTATGTAGAGAAGACCTGGCTTATTTGCGTGGAAGGCCTGAACCCGGGACCCGATGGTATGGGGAAGGTGTACAGAGCTCAACATCATGTGGTGCGCTTGGATTGTGCAGGTGAAGAGAAGGAGCGCCCGGCAAGCAAGCAGATCTATAACACCACAAAACGACTTGAGACCAGGCAACAGGCTCGTGGTATAGAAAGGTCAGGGAAAGGGAGGGCGACGCCGGGCACGCACGTCGTCCACAGCGCGAAAGTGAAGCGCGGCGTTCTATCACCGGTGTGGAACACTTGTTAACGAATATGTCCTAGATGGAGTCCATGGGTAGGCGTTTTCAGTCCGGAACGAGTTGGATGCATTCATGAAGTATGCGTGGTGCACTAAGAGGGGAGGTGGGATGTCTGTAAACGACTGTTGATGTCCGAGGGACTTTGTACATGTGTGAGCTTGCTTGGGGAGGGCGCACCTAAGGTTTATTATTCCCCATTACTTGGCCGACCTGGGTCCAGGTTTATTGTAGCACGTTGGTGGGAGGAGAAGGTGTTCCCCATCCCCTGGACCGTGCTCGTGCTAATCACTTATGACGCACCCTGGGAATTATATAGCGGTTGTTGTTTCAAGTGAGCACACTTACGGAGCGGCCAGGCTCCGCTGTTGATGAATGGATGGGCGCCGACTCCTCCGGGGGCTCGCTGGGTACCGGGGAGCACCCTGGTGTGGCAGGGGTGAAGGATAGCTGCCACGGAGGTCCTCTGCTTCTAAGGGACTAAGGGTAAAGCTCTCACGCTATCGATTACTCGATGCGGAGCTATGGAGAGCAAGCCCAAGGGGTGGGAGTTTGGAGGCAGGATGCCAAGCGAGAAGGAGGTAAACAGCACGAGGGTATGCCTCGAACGCAGGTACGTATTAAGTGGTGTCACCATCAGTTTGTGCTTAAAGTGAAGGCTTCAGCCCCGAATTTTGCGCCATAGGGGCCCGCCTCACGGAGCTTAGTGTCAATATCCAATAGAAGGGCGCCTCCTCTCACGTACAAAGCATGGCGCCTTTTATGAAGGCACACGTGGGCGAACACAGCGGTCTTAGGCTTGTTTCCTTAAGACAGGCGAGTGATGAACTGTGCGTTCAGGATATAGCCGGTTGTGGTGCGATGGCCCGCCACAAAGACGCTGGCGGGTGGTGAAGTTGTATAGGACAAGTCGTACCTAAGGTGAGGAATTAGGAAATTGGTGGATGGTGGCCGCGGTTACTGGCAACAAACGCCGCGGGAATGACTGGCTATTGGCAGACACCCGACAGTGACAAGGGGCATAGGGGTGCCATCCAGGGCACAACACCCGGAAGAGGAGTCGGGGGTGGATCAGGGTCTTACAACTAACGTCAGGGACGCCGGAGATACTACCTCCCAGCCCGCCCCTGCTTTTCGGGATGCGTCCGGTTCGAGTCTACAGGGGGAGGTGATAAGGTCACGCGCCGAGATGAGTCAGGTTTGCGCAACCGGGAGTTATCCACCCGAGCCAGGGAGTGTTCACCGTTATGTACGATATCTGGAGGCTCACCGTGCAGGGACCCCGACTTATTATCACGAGGGGCATGCCCTTCATACGCTCAAGACGTCTGTTCTCCCTCCGGCGGGCACTTAGCCATTATGGCCCATAAAAACGCCTCACCTCGCACTGTCTCCGTGGTTGTCTACTTTCCGGCACGATAATGGGGCGAAGACCCTTTCTCCTCCAGATCTTCCCACCGCGCTTTCATAACACGCGCCGGACTGGGGCCCGACGTGTGAATAACCGTCGCTTGATGTCAAAGCCCGGCGGGCTACGGGGGGCTAGGGGCACCTATCGCATGGGTGGCTAGAGATACTTGTTTTCACGAAACGCAGCCCGGCCACTCACGGCCGTCAACCCGGCGGTATGTAACGCCAGCGACCTACGGTAGCCTCTACTCAAGTCGGCGTCGCACCGCGCTCCTGAGTCGTACCGAGACGGCCTCGGCTCAGAGTCATGTATCTCCGAGACGTCTGTCACCCCAGCGGTAGGGACACCAGCGACGGTGCTGCGGCACCGTGTGGCTTCTACCGATCTAAGTTGCTTCGGGATTAACGCCGTTGGACAGGCCGTAATTGATCGAGGACCCCCTCGATACGTCCTGGTTCTCGAATCACATCGCCCATATCCTTTTGTGTCCGTCTGATACGGTTCGGAGAGATAACGCCCTCGGCGGAAGTTGTGAAAGATGGTCAGTTTCTGTTACGCCGTACTAAGCAGCAATTGCAACCAAGCGTGCGCCTGGGCACCGAATCTCCAATCCTGACACCCCATATGTACGAACTAGTGGGCATTCGGCGTGGGGCGGGGGGGTGAGTGCAGTCCAGGCCGGTAGAGGGGGGCTATAGTTCACAGGACACCCCTAAGGCATGGCACCCCTTCGCGGATAGGGAGTTACGCTCTAGTATCCCTGCGCGGGGAGCCGCAGCGCGGGCGGCCAGTCAGCTGGGCCTGCTGCGAAATATAAGGCACGCTCCATCGAACAACAATCTTGAGTGGTCGTAATACCAACCCCCTCACTGCGGTAGTAGATCCCCGGCCGGGGAACCACCAGCGCGACCTCCACATGTAAGAAATGAATGATGTGAGCAGGGCGACTGCGAAATCGCTTCCCTGATGGCCGGCGCGAGGGCGGCCTCAGCCAGAGTGGCACCCAGCTATGGACAATGCAGGCGACGCTAGCACCGCTCGCGAGGGCTATGCCCGGTGGGGGTGAACTTCGGGTGGCTGTCCTGTACAGGAGAGAGTTGGACCGCCCTAGCGCACCAAAGCCAGCTTTGCCGTTTCACAAATGCGCCCGGTAAAAAGCAAGACATTGGTGATAGTTGTCGTGCCCTCTTGCCTGGCTCAGCGGACTCGGATAGCAGGGTTACGCGGGAGATCGGGAAGCGGCGGGAGTCCAAGGGGCTTGTAGGCGTTGACCTGTGAGGTCGTGCGCAACAGGGCTGGGAACGTCAGAGGCTTCTGGGCTGGGGCCACGGCCGTAAGGGCTGCGCCGCACCCTTGGTTGGCGCTTTATCTTCGTCGTGGCGGTACATAGCCACGCACGATATCCCTAGCGTTTCGCCTTGGCGATGAGGCACGTCGGAAACGATTCTTGTAACACTATTCCTATTTCCAGTTTCGGTCGAGCCTGTGGGTCAGTTCGACTCTACGACGCACGTGAGTAGGCATGACAGTCTGCCTTTTTGCCGTGCTACTTGTTTAATGAGACGTAGCGTTACAGGTATGATAGCATTATCATCTCATGCAAATCTAACTCAAGCAGGGAGCTTCACAATGGTGCCGAGGCTAGCTGTAAGTACAAGTAAGCCACCAAGGGACATCCGTCGCGGTAGGGACGTGGTCAGCCTGCTCTGGTGTGGGGGGATTGTTCACCACTTCTGCGCTGCGAGGAGTAGAGCACGATAGCAGGATCGGCCTCCGAGGCTGGTGAAAGTAAGCAGGCGGCGGGATACTTAGCTCTGCTCCGAGGTCCCCGGTCGAGGTGCTGGCGGTGTACGTTCGCGTGAGTCGTAGGGTCGACGTTGCCATGCGAATACGGCGTAACCGGAATAATTAGTCGCATGTCGAGGGCCGGTTACATTAAGCACTGGTATACCTTCACCCTCCTCATCAGCCAACGTTAATGATTTCAACCGGAGGATGAATCCATCAAGATCGAGACCCGCCGGCCGCGGAATCCCGCTCATTGTCAAAATAGTGGGCTCGCCCCAAGAAGGGGCCGCGAAGGGCGCCGCAACGCGCAATCACTGCCACGTGACGTCGATCTACCCCTAGGGCCCGGCTACGATACGGAGGGCCTCTGTGTCATAGCTCAACAAACGGCCACAGGATGGACGAGGCTCCCGTGCCACGGATAGGTAGTCTACGGCTGACCGTGATGGCGGCAGTAGTTATAGATCGCGAGATACGTAGACCCGCCTAGACGACTCGAGGTCGTAGGAGAGCGTGGGGGAACGGTAGAGCCTCTTGGTGTTCCCAATGCAGGCCTCTAACTAGTCGCCAGGGCCTGACAACTAACTCCGTAAGTCGGGCGGCGTAACCTCTGACCCAAATCACCACAATGCATGCTTCAAAAAATCAATGGACGACCGAATATCATTTTTGTCCTTGTAAGTACATCGTTAACACCCGCCACATAAACCGGTGCGATGTCCTGTCGCTACGTTTAGATGTCAACAAGGCTCCAGTACTTGCGGGCACGCCCAGGTTTCCATACCGTGAGCGAATTGCGTACTAACCCCAACCTGTAGAAATTGTTCGCGACGATACGTGCATGGCAGATCTGGTCCAGGACAGCAGGGCCCACCATCTACCTTTCGGTATAACTTGCCCGTGGAAAGCCCTGTTCGTGGGAAGGCGAGGAGCACGTCGGCTCACGTAACTTACTTGCCGGATTTGTCTGTTGACGTCCAACCCGGAGTAGGAAGGGCGAAGGTGCTCAAGCGCATTCTGTCTTAGAATAGACGCATGCGCCATCCTGAAGCAGGCGGTACTGCGCTTGTCGGTTAGCTGGCTCCAGGACCTGCGTGGGATTGCGGGGTTGCGCAAAGGTATACGCCAGTCAGAAAGGCACCTTTCCTCCATGTTATTGGGCGGACATGCGCGTTTGGCCCAGAAAAAGACGAGGCGAAGCCAATGGGGGCTCGCCGCCTCAGACATAATCACCAAGTAAATATGCGCCAGGCAAATGTAGGCCCTAAAGGAATTAGCGGTCAACGGGAGACGTTATGTTCACGGGCGGGACAGGGTTGTTGTCAGGGACATTGTGCATATGGAGGATGCAAGGAGCCCCAACTAAGGGCGTTCGCTCTTGTCTTTATAAGGTCCCTCAGGAAACCTATGTAGACACCATAGGGTCAGGGTCCTTGACACGAGCGGCTGTCCGTATGTGGACTCAGGGTGCCCCGGACACGTGGCTTAGAGGGTGCGACGGGGGGCCTGAGTTAATTGGAGGCTAAGACGAAGTGCGCGGCAGGGGTGTCGGTCAACCGAGACGCGTAGAAGTTGGTTAGGTATGTGCAATAAACTAAAGAGTAAGCAAAGCCATAAGGTACCGTTTAATATTAGAAAAAGGTCGGACGTTCTCGTCGGAGAGTGAGTCGTGGTTTTGGACGCCTTTCGTGCCTCGCGGACGGCCTTAGAACCGTTCCTTGAGGTCACGTATCTTTACCCCTGATGCATTGCGATAGCTACGGCCACGCCTCGGTAACGCGGGGATAGGCCATTCAGAGCTGGGCTTTCCCGCTATACAGCAGTGTCAGGTCCCGTGTCGGCTAGGAGCACATTGGTAATGATGGCCTAGATATAGATGCGCGACTCGGAGTAGAGGGGGGGTGGACACATCGAAAAACACAACACGGGAGCCCGTAGTTCCGCTTGCTGAATGAAGGGTTGAGTCGTTGATGCAAGGAGCCGTTTGCGGAATGGGAGGGGACACCGTTATCTAGGGAGAAAGCATGGCGCCCCCGCGCGAACGGGACGTGGCCCCGAGCATAAGCGCAATGACTATGCTTCCTAAACACCCGGCTGTGGCGCAGATACGAAAGGAGCTCAGAACAGGAGTCACCAGTAAAGGCCTGCGGTGTAGGTAGTTATATTGATTGTACCGCCATGCACGCCTTCAACCACCCCAACCCCGCACTCGATCAGTCGGGGGAGTTAATCCAATGCTACGCGTCCACACGACTCTGCTTGAAGGACATCACTTGGTGTCACCGGACGCGCACAGTGGATGGGGCGTTTCGTTCACACTGGTGCCGGTTACAAGGGCTTCTAGGGTGAATTATAGTAGCTCCGTACCGGTGGCTAGCGCAGGGACTATCTAGCCACATAATGCATCCACAGCGGACCCTGGGCCACTGACCACTCATTGCATGAACAGGGACATGCGCACAAGGCACTGAACCGCGTAAACGCGGGAGGACTCACGACACGCAGGAGTTCCAACATCTCAACCAACAGCCAACCCGCGGCGGACGGGAGCCGGGCGCCCTCTGTTATGCGTGTGGTGGCGCACCCGAGATTAGTAGCCACGTACAAGAGCCTGCGACTTTCAATCCGCGTCCCACCGCCGGCGACGCCCCTAGGTCCCCGCCCAATCACACCTCAACCGAGCCACCCAAATTGCCCATCATTGCTCCTCTCGACCGGCTAACCTATGATCCCGCGGGGCGGGCTAAATGGCCTTAAATAGAGTCGTGGCCGTGGCTGTCTTAGAACTAAGAGCAGCCCCGCGGATACGCGTAGGTATTCAAGGCGACGCCGCTCGGTCGTTGCTCCCCATGTTGCCCGCGGGCGCATCCGGTGCGCGTATCAGGGTCATCACGTCCCCCGGCAGGGCGCGCGCCTTACGCTAGAACGAAGCATTTTTGTACGTCTAATCAACCGGGCTGCTGCGCGTGTGTGCTCCAGGTACTATAGTGCAGGTTTGTTCGTGGGCATGGCATTCTGGATCGGTCCCCATTATGGGGCGCAAGTGGACAAACATTCTCGCGGCCCCTCTGCCAGGTGCCGGCGTTACGTCCGCTTTCGCGTACCCAGTGGTATCTCTTGCTAGCAGCATACACATCTGGGACACCGGAGGGTGATTCAACTTCAATACAGCGATGCACGTGGTGGAGGCTGTTGACGAGGTGTGTCCTGCGAGACTGTAGCGTCGACGCCATCCACAAAACCGCACCTTGAGCCTCTAAGCGGAAGGTGTACGAGCTCCCGCATGGTCTAGTGATACAAAAACCCCGTTCTGCTTAGACGCGAGCAGGTTGGGTGATACAGTGGAGCATAGAAGGATACTCGCTCAAGTTTCAACCGGAGACAATAGGCGCCGGTGGTGTGACGCGAACGAAGAGAAATCGCAGACGGAAGCACTCCTTTGCTCAGCCCAGAAACGCTTGCTGTCCCGAGGGCGGGGTTCTGCATGCAATGACAAACATCGCCGGAAGAGGGAACCTTTGGCATTTTTTTGTTATTGTATGATCCCCTGATCTGGCGAGCAGCTGGTCCCGCAAGATGCAAGGTCACGCCACACGCGAACCTACCACGAGGTACACGGGGCATGAACCGCTTCATACTTGGACCCTGACCCTTTCATTCACGTGCCCCAGCTCCTAACACTCAGCCACTAAGGCCCCTAAAGCAGCGCAAGGGGGTCGATGATCCTTCAGCGTGTGGGTTTTTATTGTATAAACAATTGTGCGAGATGATTGATGCTCGTGCGTATAGTAATCAATCGCCATCTTATCCCCTGCCTCCCCGGCGACTAGCCTAGCCCAGGGGGGTCCAACTTCCTTATCCCAGGATCTGTTCGGCGGCGCTTGGCTACCTCAGCCACCTCTCGCCCTTGGCGTCCAAGCGGGCGGAGGCGTTTTGCACCAAGCGTACGCAGGGGCGATCAGGGAGTGCCACCGGTCGAGTGTCCACTACATGGCGTCCCAACACCTGTGTCGAGCAACCTCGCACCTTAAACGCACCGGGCGAACCGGCGATACTAGGTCCTGGGCATCTATAGTCATCACGCTGCGCCCTACGCCTGTTAGCAGTCCTAGTGCAACAGATCTCAGATATAGGGTGTACAAGTTAGCTTGGCTTAGTAAAATCGCCTTTTGCTATGCGAGAATTCAATGGTTAGTTAGAATTGTACACAGTCCAGACACAATGTTTTCTTGAGCATAAGCTTCTTGCCATTGAGACAGTTTCTTTAGGTAGTGGATGATTGAAGCTGTATTTCGTGTACAAGTGTTTAATGCAAAATATAGCTGGCCTCCTTTGCCCATTAGCCGTCCTTTACAATAGGCAGGACAGAGAAACAGGTGCATGGCAACAAACACACACTGGCCATGGCAAACAAGCTGTTGTACTCTACGCCGAGCGTGGGCACTAGCCCCAGGGCATAGTAACAGCGTAACAGCGGAGAAACTCGATACTAAGAATACGATATTCGAAGTAATGAAGTGCATCTTTAGCGAGTCACCGTGGACCTCAGTGAACCAACCTCGTGGGGCGCACGGACTCACGACATGATACTACGAAGTAATCGCCCTGGGCTCTGTGGGTGTTTGCTGCCACATGGGGCCATGGAGATAGCCTATGGTAACCAGGGTCACGGCTGTTGCGAGCGACTAGGGGCTGGGCACGCAGAGTTAAACGAGTCGCCGTTGGGGTCGAGGGCCACCCTACTTAGGCTGGGGGCTTCCCACTGCTTCAAGCCCTAGCACAGGGTAGTTGGCTGGAGTACTGTGTCACAAAAGCGGCCTCCCGCGAACCCACGCACCGACAGGTGATTTCCGACGTCTCGAGGTGGCAGTGCAACCGTCGGGACACGGCAGGGCCACAACGAGGATCATGCCGTTGACCTGCGCATGCTACAGCCTAGAAAGGAAATATCCTATGCACAAGTGCTCCGCCCGGGCACCACCCTTTCTACGTGTCAAAGGTGACTCATACCGCACATCTCATTTGCGCCTGGTCGTCCCCGCACATGTGAAGACCTACACAGACCCAACCGACAATGCACAACGTTGTTTGGTATAGCGTTACCTTAACCTGAAGGTTTCGTACGAAGCTTAACGGGGGCAATGATCCAGACGAGGGGAAGATTTGCTGTAAAAGGAAGACCCTGGAGTGTCTGACCAGCTGCGCGCGATACACCTGATCAAAATGGACTTTATCCAACAGTGGGCCCCGTGGTCGATCGGTATCTGCCTACAATCCGTAACTAAAAACTGGCATGTCCTCTTGTTACTGCGACCCACAGTGCCTATATACTACGTGCGGCGTCACTGTCGTAAATGACCAAAGTCTGAAAAGCACGCCGGGAACCCAAACGGTGGCGCACTAGCACGGAGTGTCTCTTCTAGGCGAACAAAGGCAATTCACGCCCGATTAAGCTGCGAGCGTGTAACCACAGGACAGGTAGTGGAGAGGAGCCTAACGATTATATGGCACCTCACAGCTCAGTGCAGACTACCCGGGACAATGCCGGGACATCATCAAGCTAGCATAACGAATTTATCACAACTATGCGCGCGTGACCCCTCCGCCTAACGAGAACAATGATTAGTGCAAGCCAGTCTACACAGCATGCTCCAAAGTCGGCCCGAGCGGCTTTGCGCAGTTCCGAACGTGTGTCCAGACCAGTGGGCCCAGCCATGGTCAATGGGGGATCAAGGGGGAAGTTGGACGTGAAGCGCCCGCGGCTGCGCGTTTGCCATGTAGAGCCCAGAACTAGAGACGGCCATGTCACGACGGGAGACCGATGACCCTCGGAGCCGTACCGCTCGTCGTGCCTAGCCTCGACTTGAAGATGCTGGACATGTGCGACTGGAGCCTCGAACGTCCCGCCGGCGTATCTAACCGGCTCAGGCCCAGCACCTCAAGATAGAGCAGGGACTTGGATGGTGACATCTACCTCCGCCCAGTACTAGACGGCGGTTACCCTTGCCTGAAAGCGCCCCCACACAACCCTACGCGGAACGGACCCGGTTAACATCCTCTTCCAGATCGGCGATTTCGTTGTGAGAAGAGCCCCGTTCCGCGCGGACCACACGATGACGAAGTTCGGCGAGAAGCCCCGGCGAAATCCCCAAACCGTTCCCACGTATTTTGGCGTGCGCTTGAATGTCCCTACGCGATTACAGCCGGACAGTGGACGCTCCTCGCCCAACAGGGGCCGGTCTAATACAGTGAGCAGTGAAGGTGGGGGTACTCGTCAAGATCAGGGTTGGGTGAAGGGTCGGGAGAACATAGAAGTTTAGCTACGCTGGGCGACACCAGAACGTCCTGGTTGAGTCCCTTAACTCCGTCGCGCACGTCCAAACCAAAGCTGCCGATGTTGGTACGGCGGAAGCGGACAGACAACGGTGATATTTTTCAAGACGCCGGGCGCAAAAGATGAGAGCTGCGTGCGTACCGGCAGTCCTGCCACTATGGTGCGCAGAGTGTCGCTGACAGGTGATGTTGAAAGCTCTGAGCTGCGTGGACAAATGTCGAAAGCCACTGCACTGCCCCCCTACCGGGAGATTAGGATTCTATTCACCAATTTGAGGAGCATGCCCCCAATTTTCGCCTCGTGAGCCGTTGGTCATGTTGCAGACCAGTAGTGCCTTGTCGGGAACGGACGCTTAGCACGCGTCGCCTCTAATAGGGCGTGGCCCTGGGTCACACCCCAAGGAAGCGCAGCTAATAGGGTTTGCCGCAACGTTGGAGCGCGTGGTGAGCAGGCGTTCTTGTGTAGAAACTGTGCGGGCTGACCAACTGACGGGTAGTCGTACCTCTAGTGTTCGTCTGGAACACAATTGCGTCGGCGCACACCGCCTAACAGTTGTGTGGGACAGTAGCCTATCCTTCTAATGAACCCCTGTAATACTTCGCCGAGCGGGACCAACAGCTCGTCCACACTGCGACCGGCCAATCAATTGGGCGAGCGTCTGCCCGCGTTGGGTTGCGGGGTCGGCGTTAGGCGGCCTTCAGGTGACTGCCAGGACAGTCCACGCCAAGCGGAGCCAGGGAGCCTGTGTATTAAGAGATAGCGAGGCGGAAGGTTCGAGGAGGGCATCGAGGGCAGGTCCCCTGTACCTCAAAGTCGCGGTCGTGTGAGTACGCTGTGGGATGTGAGCCGTACCCACCGGCACTACTGAATCTCATTATCGTCACGAGCACGCTACAAGAGCCTCGGAGCCGAAATACTGGTCAGCGAAGCTGCCTCTCGGGGCGTGGCGGCGGGAGGACGGCTCAGCATAGTTGTGGCGGTACGCGAGACGCAGAACGTCACGAGTTAACCGGCACTTGGTTACTCAGCGAAGATACGCTTCGTCTTGTCTGCGACGTATTGATGTAAGACTTGCATAGCCGATTGCTGGCCTTAGCAAGGGGGCCTACGTCGTCTTAGGCGGTGTTAAACGGCCCCCGTGGACGTCCGGTAGGGCTAATAGGGCACCCGGCCGTGCAGCCACGTCCGAGGGCAAAGTGCGCGCAGGGTTCGTTGGCGCTTACATTTCCCACTCTGGCAGCCCTTAAGTCGCCATCGGGACGCCTTCTCCGGGATGTCCAAGGAGCGGGGCCTTGTGCGTCACTGTCGCACGCGCGTGCCCGACCATACTTGGCGCGCACCGACCGCGTCGGGGTCGCCCGCAGGCTAAAGTCGATGGGGAGAACGCTCTGAGTGAAAATTCGCGTTATGTACCGCATGATATGTCTTCATACGCACAAGCTTTCACTTTGTTTGCCAAACGTATCCTGGTAGTTCCCGGGCTCCGGGATTTGCCTCTCAAAGCTGCTGGTGTTAGAACGGCCAATAGCTCATCATCGGTTCGGTCTAATTGGGGCCGTCTCAGCCGTATGGGCCCTCATCCTCAATATCCTGAACGATTACTACGCGCTCTCTGGGTGGCACCAGGTGGTGGGCCGCTCATTTGCTCCGACTCGTGTGTTGTGCTATAGATTATTCCACTAACCTCGCTACTTCCCTGGTGGAGCACGTGACAGTAAGTGAGTTGGCAACTGCTCCGACTGGGCGGTTGAACAACCCACCACGTGGCACCGGTCCCTGTCCCGGCCTTGCCCCGTAAGGCAAACGGCTCTGCTTGGTTAAATCGAAGCGTCCGTGGCATTCGCCCCCCATGACTAGATGGCAGCATATCCGCCCTATGTACACCGCGAGGGCCATTACGGGAGACACCGCCGGTTCTCTCGGTGTGGGGCAGTTTTAACTTCAGCACTGGCGTCAGCACACTGTGGCCGGGTCCCAGTTGCGTGGGCCCGCGCTACTGACCCGTATCCCAGTTGATCCCTGACAAGCAGCCTGAGCTTCTGGGCTTGGGCTAGGCCACTTTGAAGCCACGGCGCCGGCCCTTTGAATCCGAGATGTATCTCGTATCAGGAGCGCAACTGTTGGGGTCAGCCATGTGAGAGCCGTGGGTGTTCCAACACAAATGTTTATCGTGGCATTTCGCTCAAAGTGTGCAGGGCCCCAATTAGTGAGTGCTCACGCGAGGTGCCTCCGACCGACGTAAAAATGGGCCAGAATCGCGGAAGGGTGGCCGGAAAGGCTGTGCTGTACTAACCTGTAAACGTCGTGGAACATGCTTTGACTAGAACTTGCCTGGATATGTGACCTGAGCAGGCGCTGAACGAATATAGCGGGCGGGCGTCGGTTCACGTTGTGCCGGTGATGCCGTGTGTCGAATAATGATGTGCAGATAACAACGTTAAACAGCACCATGCTACTTTAGTACGATAGAGATACTGGATAAGATAATGGCGGCTTATGTGAGAGCTTGGGTGTGGTCGGCGAGGGTTCGGTTGTGGTACAATGCGGTTAAGCGGGGTGTTAATCAGCAGGCAGCGTCAACCAGGGTCTATGGTCGGAGATGTTGTGGCGCGATTACCCTGCAATGCGGCCATGCGTTTCGATGGAGCTAAGTCGACACCAAGCTGAGCCGGGCCTCGTGCGAGCTGCGGAAAGTCACGCACCTCGTTACACCCCGTGCCGTAATCCACCACATGCCCGTCTTCCCCAGAGGGGTGCGGTCAGGCCAGGGTCCCCGCCCGAGAGCCAGCGTCGTTCAACCAATCCGTGGCCCGTCAGGGGCACATGCTCCGGCGGTTAAAGGGGCAAGCAGCACCAGGTTGGCATGTCCCTGTGTTGCATAGCGTTTGTGGTAGAGCCCGGCCTGTGCGAAGGGGCGAATGCCAGCAGGGCGAACACGCCGGGGAATCTCCAAATACGTCGCAAAACTCGGTATGTCGTGCAACAAGTTAACCGAGGACTCTGGCAACGAGGAAAGCTTGCCGAGGGGCTAAATGGATATAAGGGGTTCCATTCCCCGAGCCCACGCGCAAGGCGCAGGCCGGGACCCACCCGGGCCTGACCTTCAGCTCGCGGCATGAGGCAGTACGATGCTCGCCCTGCGCGAACGAGGTGGTCCACCGGGACGCTCAGCAGAACCGTTCGCGTCTCTGTAGACCCCAGCGATCAGGGGTGGCACGCGCACTGATTTGGGTCTAGTGTTACTCCCGGTGAGAGGTGCGCTCAGACCGCGGAGGGAAGGTAAAGATTAGTGGTGCCCAGGACTCCTTTCACAAACCGTACCGCCAAAAGTATTAGGCGCAGGGCGGGAATGAGGCGATGAACGCATAGTAAACGTGGAGGGTAACATGCATCAAGGGAGAGGCGCCTGACCCAACAAGGAAGGCGGACTCCGGGGCCCCGCGGGACCTGTGGACGATGCAGAGACTGTTCAACTGCCCTGGCCGGATAGCGCCCCTTTGCCTGCGTGAGCAGAGACTGTCAGTCCCTTACACGGGATACTCAAAGGGTGGCCCGCGACGGCCACGTCCTAAGCTCAGTGCTCGGAAATGGGGTCCTCCGGTGCCGCAGATCCCGATCTGAATACACCAGCCACTCCCCTAAAAACACCCGACGTCGCGTCTGCGATACGGATCACTTGGGACGCCGAACATTACAAGTATGGCCTACGCGCGCCAACCCACGCAGCGGCTACCAACTATATCTGCTTCCCGGTTCGCAGTGTAAAGTAAACTGATCGTCCCAACTGCCTTCATATGCAACTGTGGCCTCCGGTTGTCCTTTATCCCGGGCCGTATACGCCACTGTAAAGGAAATCTGGCGTTACACCGGTCAAGACTACGTTGAGCAGTGTTCCCAGGGGATTATGACACTAGACCGACTCACGCCCGCCAATTACTCTCAGAAAGGGGTCGTGGGCTCATCGAAACGCGTAGCCGCCGTCAAGACCGCGGATCCCCCTGCGCATGTCAGGGCATCGTGGGTGCTTCACTGGCGGTAGACCGGTGGCGAAGCAGCGCGGAGCCATTCTGGTCCAGCACGGTGTCAGATGGATTCCACGTCCTCGAGCAGGTAAAGGACTCGGAATAATTTGCTAAAGATCGTCCGTCCTGACACAGGTACAAGTTCATCAGAACCGTTACCCCTCCCGAGGCCATACAGACATACCGATACAGCTAAATGGATCCGCTTGACACCGCGGGCCCTGTACCGCACAGGCGGCCTCAGGACCTTACTCTTGTGGTCAGATGGGGGACCAGCGGTAACTTCACCACAGGGGCCTAGCTTAAAGGAGCTTTTGCGCCCCCTCCAACGTTCTAAGCAGCGGTACCGCCGCATTCTAGGACGTACTATCGTCAGCTAGTAATGCGGGCGTGACGGAGCCGGCCCCCAACTGCCATGGGTCCGTCCCCAAAACTCAGTGGGGAGCCATATAACTCGTTCCCACTCTGGGGTACTCACTCTCGTGGGTCTCCAGCGCAACTCGATCGGCGCGCAGCGGAGTGCCATCAGGGCACCGGCCAACCATCGTAAAGCGCCACAACGCTAAGAATTGACTGCCCCCTACTCCACCGATTCAGGGTACTACCCGCCCGCCCGTGTTTTCCGTGCTTCAACAAAGCAAGATGTCTGGTCTCTGCTCACGTCCCTAGAAATAATAAATGACATGCCTGCGGTAAGGCGGAAATGGCAAGCCCTTTTACCCAGACGGGGCCGGACCATCACCGGGCTAGAATGTCCACTCCGCGGGATTACTGGCGCCGATATCGACATTTGATATGCCGCAATAACGCTCGACTGTACGGTTGGGTCTCTCCGTTAGAATACCTGAAGCACTGACAAGCCGCTCCTGACAGCGCCGAACCCTATTGACGCGCCACGTGGCTCACCACACTTCGTCACGTTGAAAGGGATTCGCCTGTTCAAAGTAGATCGACATGCTGAAACTACACACATGCCCAGGTTCGGGTGTTAGCGGAGAAGAACCCCTTCTGCCCCCCCGCTCATCGTGGTCCAATGGTAAGCCCCAGATCTCTAGGCGATTAACTCCCCCGCCCCTCTCTACAGCTTCGTTCTAGTTGGAGTCGGGGCCTGTGTATCAGTCTGATACGGGGTGTGGTCGCCCAATAGACGGAACCTACGGCAAGGACGTACCCAGACGTAGAGCGCGCGCGCCGGCTGCCTGGTGTATTGCTTGAAATCCCAACCTATCGCCCGTGGATAGTCCTCCCCAAGAGAAGGTACAATGCGGCCTAGTGGAGGGTTTGATCCGTGGACCCCCCGCGCTCATAACCCGGATTTCCGTAGCCCCGGTTCCCCCCGGTCGGTTCCCTGCCTTCGGGAGGAAAGGCGCAACAAAGACTTGGCAAGCCCACTGCGGCCGTTCTATTTTCAACAGGTGGGTTGTGCGGCGCAAGGGTCTATTGTTCACAACATGCCGTCGGCGTCATCACGGTCGCAAAACCTAGGTTTTCGACTCGTTGGTGAATTGATGCCTATCCCGTAATCCTACCCAGACACGCCACGCTTCATCCGAAGCGGGCGCTTTCGATAGCCAGGTTCGAAACTCAAATCTCGCACAACTATTCATTGATAGTGGTATCTGTAGTAGCGATCATTACCAGTGGACTTTGATGTTGTGCGACTCGCATGTAGTCCGGCCAGCGGATCCATGCTGTTGTAACACACCCACGCCCACATCTCCTCGCCCCCTCATGTTTATCTCATTACTCCAAGCGGCCTGTGCGAAGCTGCATTGGCAATGGCCTCTCGCGTGTCGGAGTCCGCTGTACTCCGGCGCTGGGCTGTCTGTTCTTATGCTGCAGCCAGGATGGTGAGGCGGGAGGTGGGTAGAAGTCGTAGATCAACGACCTCAAGGGTTGGGCACGTGCCACCTTTATACCGGGCCGACGGCTGCAGCTGATGGACCATGACCATAGGCATTACAATGGTGGGTGTAATGTATGCGGTCGGTTTTTTCTGTGCTGGAGAGTGCCAGCGCGTTGATGTCTGAAATGGCTGGTGGTATGCGGCCAGTCCTGGTCAGGCTAAGATGTAGTTGTGAGCACGATGTGGCCAGCTAGGTGTGAACATCAGATCAGGGGCTAGGAGCGGAGGCTGTCCACAATGGGGTACGTCAGCTCAGCTAGCGAACACCATGCACCCGCGGCCTCTGTCGAAAACAGCGGGAGTGGCTCCTCAGAGCCGCTCGACGATTACATTAGGCGTTCTATCAATGGCAGATATATATCGCGAGCGTCGCCCAATGCCCCCCTCGCCTCTAGTACAGCACTGACCTGTTCGACTTTTGAACACCGCAAACGGACTCACGATCGGTCATATCGAGGTTTTAAGTGATCTCACAGCCTCTAGGGTTAGTACGATCGTTGGGGCTGTAGGGGTAGAGACATTGACCAGACACACTACTGTTGCGGCCGCCTAGTTGCACATACGATAGGTCTCGTTGGTGCGTCGCGCAATCCCAGGCAGACACATTATGGTAGTGGATCATTATGAAGAGGGCGACACGACTAACTGGTAGGCACAGCCTATAGATTGTTTGTTGTGTCTAGGAGTAGTTCGAGGA
>57853_
[truncated: 26,889,114 more chars]
