# Supplementary material for: Whole genome sequencing of Moraxella bovoculi reveals high genetic diversity and evidence for interspecies recombination at multiple loci
Source: PLoS One. 2018 Dec 17;13(12):e0209113. doi: 10.1371/journal.pone.0209113 (PMC6296526; doi:10.1371/journal.pone.0209113)
Supplement: S2 Table — (CSV) [file pone.0209113.s003.csv]

S2 Table: SNPs diagnostic for M. bovoculi genotypes 1 and 2
Position in Reference Genome	Genotype 1 allele(s)	Genotype 2 allele(s)	Recombinant
357	A	T
467	C	T
481	C	A
524	C	T
569	G	A
596	C	T
618	A	C
621	C	G
650	G	A
777	A	G
825	A	G
881	C,G	T
1538	A	T
1589	C	G
1653	A	G
1813	C	T
2580	C	T
2672	A	G
2901	A	G
2998	C	T
3207	C	T
3301	A	G
3348	A	G
3477	A	G
3616	C	T
3738	A	G
3970	A	G
4018	C	T
4470	G	A
4767	G	A
4875	C	T
5013	T	C
5376	C	T
5472	G	A
5508	T	C
5509	T	C
5625	C	T
5675	C	T
5805	T	C
5997	G	A
6090	C	T
6093	T	C
6094	C	T
6105	G	A
6376	G	A	Yes
6378	T	C	Yes
6382	A	G	Yes
6543	C	T
6892	C	T
7217	G	A
7220	G	A
7226	T	C
7229	G	A
7308	T	G
7415	C	T
7457	C	T
7516	A	G
7652	A	G
7661	C	T
7706	T	C
7805	A,C	T
7808	A	G
7943	T	C
8153	C	T
8288	T	C
8300	C	T
8387	T	C
9458	G	A
9461	T	C
9464	G	T
9467	T	G
9472	G	C
9476	T	G
9479	T	G
9482	A	G
9485	A	T
9487	T	C
9488	T	A
9500	C	G
9501	C	T
9504	G	T
9505	C	T
9506	C	G
9508	T	C
9513	G	T
9514	C	G
9515	C,T	A
9516	G	T
9518	A	C
9519	T	C
9521	T	C
9524	A	C
9530	G	A
9534	T	G
9535	G	C
9536	C	A
9544	C	T
9545	T	C
9546	T	G
9547	T	C
9551	G	A
9554	T	A
9555	T	G
9557	A	G
9560	G	A
9563	T	A
9566	T	C
9569	G	T
9572	G	A
9574	T	A
9575	G	T
9578	T	G
9580	G	T
9587	C	T
9593	T	A
9595	T	A
9599	A	T
9602	T	C
9608	G	A
9611	T	C
9614	C	G
9615	T	G
9616	T	C
9620	A	G
9623	A	G
9627	T	G
9628	T	C
9629	C	G
9638	G	T
9640	G	T
9641	T	A
9643	T	A
9647	C,T	A
9650	A,G	T
9651	A	T
9653	A	G
9656	A	G
9659	C	T
9663	T	C
9664	C	T
9665	A	G
9668	A	G
9670	T	C
9671	G	A
9673	C	T
9674	T	G
9719	T	C
9727	A	G
9739	T	C
9776	G	A
9781	G	T
9799	A	G
9802	G	T
9827	G	A
9836	C	T
9875	A	G
9881	C	T
9896	G	A
9908	C	T
9938	G	A
9947	G	A
9953	T	C
10019	T	C
10022	G	A
10025	T	C
10032	C	T
10058	G	A
10065	G	T
10130	G	A
10133	T	C
10175	G	A
10190	A	G
10193	G	A
10196	A	G
10259	A	G
10274	G	A
10277	G	A
10282	T	C
10306	C	T
10307	G	T
10308	G	C
10313	T	C
10340	G	A
10349	A	G
10391	C	T
10394	C	T
10397	G	C
10400	C	T
10415	C	T
10451	C	T
10475	T	C
10505	T	C
10535	T	G
10580	G	A
10648	G	C
10664	C	T
10751	A	G
10776	G	A
10825	C	A
10916	G	A
10922	G	A
10943	G	A
11114	A	G
11119	C	T
11149	C	T
11156	A	G
11292	A	G
11469	G	A
11483	C	T
11552	C	T
11840	T	C
11926	G	A
11927	A	G
11930	T	C
12093	A	G
12401	T	A
12470	G	A
12482	C	T
12597	A	G	Yes
12788	G	A
12812	G	A
12875	T	C
12878	G	A
12900	A	G
12935	A	G
13649	T	C
13730	C	T
13796	T	C
13837	G	A
13889	T	C
14104	C	A
14118	A	G
14640	T	G
14846	C	T
15141	G	T
15365	G	A
15465	T	C
15730	T	G
15753	C	T
16190	C	T
16446	C	T
17095	T	C
17285	C	T
17321	G	A
17417	A	G
17425	A	G	Yes
17476	A	G	Yes
17656	G	A
17833	T	C
18381	C	T
18466	C	T
18468	C	T
18664	T	G
18758	C	T
18860	A	C
18882	C	T
18915	T	C
19161	A	C
19178	T	C
19185	G	A
19256	A	C
19260	C	T
19342	T	G
19424	T	C
19598	C	T
19715	T	C
19718	T	C
19736	C	G
19743	T	C
19744	T	C
19751	C	T
19753	T	C
19755	A,C	T
19756	T	C
19763	G	A
19765	T	C
19774	T	C
19805	G	C
19896	G	T
20027	A	G
20052	C	A
20075	G	A
20078	G	C
20081	T	C
20084	G	A
20090	T	A
20093	T	G
20096	C	G
20102	C	T
20105	G	T
20108	G	A
20111	C	T
20114	C,T	A
20117	G	A
20120	C	A
20123	A	C
20129	G	A
20132	G	A
20135	G	A
20156	C	A
20162	G	T
20165	A	T
20168	A	G
20198	C	T
20203	A	G
20210	T	C
20211	C	T
20221	G	A
20225	A	G
20231	C	T
20234	A	G
20237	T	C
20249	G	A
20258	G	A
20261	T	G
20263	C	T
20267	T	A
20273	A	T
20274	C,T	A
20275	T	C
20276	A	G
20284	A	T
20288	A	G
20289	T	G
20296	G	A
20297	C	T
20300	T	A
20302	A	G
20306	A	G
20307	G	A
20309	T	C
20312	A,G	T
20315	G	A
20316	C	G
20317	A	C
20318	T	A
20320	A	G
20324	A	G
20333	C	A
20339	C	T
27769	G	A
27774	T	C
27816	C	T
27878	A	G
28024	A	G
28084	T	C
28156	G	T
28581	A	T
28628	C	A
29526	T	C
29788	G	T
29859	A	G
30118	C	T
30239	C	T	Yes
30378	C	T
30440	T	C
30507	G	A
30716	C	T
30858	A	G
31148	T	C
31589	A	G
31592	T	C
31622	C	T
31648	A,G	C
31665	T	C
31688	C	T
31695	T	C
31751	C	T
31778	C,G	A	Yes
31971	C	T
32307	G	A
32557	C	T
32594	A	G
32819	T	C	Yes
33086	C,T	G
33131	C	T
33560	G	A
33602	G	A
33621	T	G
33773	C	T
33968	T	C
34039	A	T
34198	T	C
34942	C	T
35020	T	A	Yes
35097	A	C
35163	A	C
35320	C	T
35553	C	T
35909	C	T
35998	A	G
36004	T	C
36036	G	A
36107	C	A
36161	A	T
36209	A	G
36240	C	T
36383	G	T
36507	C	T
36708	A	G
36729	A	G
36852	A	G
36900	T	C
36983	C	G
37118	C	T
37190	C	T	Yes
37282	C	T
37548	C	T
37576	T	C
37687	G	A
37734	G	A
37777	A	G
37924	T	G
38082	C	T
38287	G	A
40968	T	C
41080	T	G
41354	G	A
41381	C	T
41386	T	G
41466	T	C
41470	C,T	G
41510	A	T
41516	G	T
41522	A	C
41525	A	G
41675	C	T
41711	A	C
41721	A	G
42051	T	C
42094	T	C
42234	C	T
42254	A	T
42858	T	C
42990	A,T	G
42991	C	T
42998	T	G
43086	G	A
43133	C	T
43384	G	A
43736	G	A
43821	C	T
43945	A	G
44035	A	G
44044	C	T
44115	A	C
44125	T	G
44179	A	G
44953	A	G
45108	C	A
45261	C	T
45414	A	G
45622	T	C
45673	T	C
45693	T	C
45738	C	A
45749	C	T
45786	G	A
45804	T	C
54412	C	A
54687	T	C
54943	G	T	Yes
55483	C	T
55616	C	T
55687	C	T
55693	T	C
55771	C	T
55774	A	G
55795	T	C
55870	C	T
55876	A	G
55879	C	T
55906	C	T
55972	T	C
56002	A	G
56023	G	A
56131	A	G
56133	T	C
56136	C	T
56138	A	G
56151	G	A
56163	A,C	T
56179	A	G
56214	T	C
56219	G	A
56226	T	C
56251	T	C
56259	A	G
56361	T	C
56364	A	G
56424	C	T
56673	A	G
56674	T	G
56691	G	A
56733	C	T
56850	T	C	Yes
56874	A	G	Yes
57136	A	G
57240	A	G
57270	G	A
57571	G	A
57599	T	C
57654	A	G
57701	G	A
57810	A	G
57846	A,C	T
57855	C,G	A
57980	C	T
57987	A	C
58156	C	T
58199	C	T
58218	C	T
58246	C	A
58314	T	C
58341	A	G
58356	T	C
58357	G	A
58374	C	T
58407	T	C
58437	T	C
58440	T	C
58490	C	T
58497	C	T
58515	C	T
58518	C	T
58595	T	C
58620	C	T
58629	A	C
58809	A	G
58869	T	C
58914	A	G
58938	T	C
58941	G	A
58977	T	C
58980	A	T
59284	A	G
59286	C	T
59290	A	G
59302	C	T
59363	T	C
59393	G	A
59459	T	C
59579	T	C
59675	G	A
59882	C	T
59885	T	C
59948	T	C
60118	C	T
60539	A	G
60608	G	C
60626	T	C
60641	A,G	T
60697	A	G
60740	C	T
60851	A	G
60857	C	T
60932	T	C
61125	T	A
61223	C	T
61419	T	C
61737	G	A
61884	G	T
62163	C	A
62370	G	A
62520	C	T
62568	C	G
62592	C	T
62643	T	C
62646	G	A
62703	A	G
62769	T	C
62799	C	T
62850	A	G
62866	T	C
63045	T	G
63106	T	A
63189	C	T
63440	G	C
63532	T	C
63694	T	C
63765	G	A
63928	G	A
64050	G	A
64224	A	G
64827	C	T
64834	C	T
64848	T	C
64930	C	T
65135	C	T
65163	C	T
65225	T	C
65268	C	T
65349	C	T
65363	T	G
65366	C	T
65367	G	A
65639	T	C
65773	C	T
65859	A,C	T
66013	A	G
66623	A	G
66677	T	C
66789	G	A
67251	A	G
67386	C	T
68401	T	C
68464	T	G
68744	C	T
68751	C	T
68893	C	T
69124	T	C
69244	T	C
69313	G	A
69316	T	C
77279	C	G
77283	A	G
77425	G	A
77444	A	G
77532	G	A
77582	C	T
77982	T	C
78216	T	C
78327	G	A
78462	C	T
78465	T	C
78501	A	G
78525	T	C
78693	A	G
78744	T	C
78759	C	T
78853	A	G
78864	C	T
78891	A	G
78921	C	T
78957	A	G
79194	T	A
79195	T	C
79278	T	C
79371	A	G
79374	A	G
79503	T	C
79563	C	T
79599	G	A
79644	A	T
79650	A	G
79782	T	C
79806	T	C
79857	A	G
79869	T	A
79884	T	C
79914	A	G
79923	G	A
79953	C	T
79968	G	C
79977	A	G
79986	T	C
80025	T	C	Yes
80076	A	G	Yes
80098	A	G	Yes
80127	C	T
80130	C	T
80148	T	C
80163	C	A
80228	A	G
80232	G	A
80265	T	C
80328	A	G
80388	T	C
80397	G	A
80442	A	G
80481	A	G
80508	T	A
80514	G	A
80541	A	G
80556	T	C
80742	T	C
80835	A	T
80907	T	C
80979	T	C
80992	T	C
80994	G	A
81039	G	A
81054	T	G
81069	T	C
81072	C	T
81141	A	G
81147	T	C
81150	A	T
81156	C	T
81270	T	C
81306	A	G
81333	T	C
81357	A	G
81360	C	T
81385	G	A
81391	T	C
81411	T	A
81414	A	G
81453	C,T	G
81466	G	A
81468	C,T	G
81471	C	T
81495	G	C
81501	A	G
81504	C	T
81507	A	G
81511	C	T
81513	A	G
81518	A	G
81519	A	G
81520	A	T
81521	A,C	T
81531	A	G
81535	C	A
81537	A	G
81541	A	G
81551	C	T
81552	A	T
81572	C	G
81587	C	T
81590	C	T
81596	T	G
81599	A	T
81602	T	C
81737	A	G
81740	A	T
81747	C	T
81761	G	A
81776	G	C
81780	C	A
81781	G	A
81782	C	G
81789	A,C	T
81791	T	G
81794	C	T
81797	A	G
81809	C,G	A
81860	C	T
81897	T	C
81908	T	C
81935	T	C
81938	A,T	G
81962	A	G
81965	G	A
81995	T	C
81998	A	G
82007	C	T
82022	C,T	G
82025	C	T
82175	A,G	T
82319	C,G	A
82481	G,T	A
82517	T	G
82547	T	C
82673	C,G	A
82679	G	A
82738	G	A
82743	A,G	T
82748	G,T	C
82772	T	C
82802	A	T
82832	G	A
82841	G	A
82844	T	C
82853	A	T
87310	G	A
87337	A	G
87343	C,T	A
87347	G	C
87364	A	T
87379	C	T
87382	A,C,T	G
87389	A	C
87403	A,T	G
87409	T	A
87414	C,T	G
87415	C,T	G
87416	C,G	A
87421	T	C
87430	C,T	G
87433	A,G	T
87434	C	T
87436	T	G
87442	G	T
87487	C,G	A
87892	A,G	C
87895	A,G	C
87896	C	A
87902	C	T
87904	T	A
87907	C	T
87908	A	G
87909	G	C
87910	C	T
87913	A	C
87920	A	G
87924	C	G
87925	G	C
87928	C	T
87944	C	T
87949	T	C
87952	G	A
87955	T	C
87967	G	A
87968	A	G
87969	T	C
87971	A	T
87972	G	C
87977	A	C
87994	G	C
90311	A	G
90400	C	T
91395	A	G
91562	A	C
91671	C	T
91686	G,T	A
91804	G	A
91815	C	T
91918	T	C	Yes
91936	C	T	Yes
91960	T	C	Yes
92152	C	G
92902	C	T
93045	C,T	A
93126	C,G	T
93225	T	C
93291	G	A
93405	C	T
93422	T	C
93423	C	T
93744	A	G
93762	A	G
93940	G	A
94326	G	A
94863	C	T
95019	A	G
95137	C	T
95223	A	G
95226	T	C
95227	C	T
95229	T	A
95385	G	A
95838	A	G
95841	T	C
95973	T	C
95984	C	T
96003	T	C
96007	C	T
96264	C	T
96494	G	A
96859	A	G
96954	C	T
97060	A	G
97118	G	A
97149	G	A
97220	C	T	Yes
97301	T	C
97373	C	T
97375	A	G
97392	C,T	A
97463	T	C
97466	T	C
97476	A,G	C
97478	T	A
97574	T	G
97577	T	C
97589	C	T
97592	A	G
97601	T	C
97604	C	T
97610	T	C
97625	C	G
97631	A	G
97652	G	A
97676	T	C
97694	C	A
97697	C,T	A
97703	T	C
97706	G	T
97721	G	A
97724	T	C
97730	T	C
97751	A	G
97754	C	T
97766	C	T
97791	T	C
97799	T	C
97807	T	C
97829	C	T
97833	T	C
97835	G	A
97854	C	T
97861	A	G
97862	C	T
97877	T	C
97893	G	A
97913	A	G
97922	T	C
97925	A	G
97932	A,C	G
97933	A,G	C
97967	A	G
97970	T	C
97979	T	C
98006	A,T	G
98021	C,G	A
98033	A,T	C
98051	G	A
98075	T	C
98084	T	C
98099	C	A
98108	C	G
98114	A	G
98117	G	T
98120	T	G
98124	C	T
98126	T	G
98135	A	G
98144	C	T
98147	C	T
98174	A,C	T
98297	A,T	C
98315	A,T	C
98368	G	A
98369	C	T
98371	C	G
98490	C	T
98637	C	T
98639	T	G
98654	C	T
98661	A	C
98666	G	A
98714	C	T
98720	G	C
98807	C,T	A
98867	T	C
98965	G	C
98966	T	C
99549	A	G
100113	A	C
100146	T	C
100155	T	C
100203	A	G
100221	G	A
100222	A	G
100242	C	T
100281	C	T
100317	G	A
100336	G	A
100337	G	A
100467	G	A
100497	G	C
100500	C	G
100501	T	C
100503	A	T
100504	C	T
100506	C	G
100509	T	C
100545	C	G
100654	C	T
100656	C	T
100659	A	C
100666	A	G
100668	G	A
100672	T	A
100676	G	T
100680	C	A
100683	G	A
100684	A,C	T
100685	A	G
100687	T	A
100688	T	C
100689	T	C
100696	G	A
100707	C	A
100730	G	A
101074	A	C
101470	G	A
101520	G	A
101529	T	C
101665	A	G
101667	C	A
101685	T	C
101733	T	C
101736	C	T
101742	C	T
101745	C	T
101793	G	A
101844	C	T
101845	A,C	T
101856	C,G	T
101869	G	A
101886	G	A
101887	C	G
101909	T	C	Yes
101910	A	T	Yes
101911	T	C	Yes
101913	G	A	Yes
101917	A	G	Yes
101919	C	T	Yes
101964	G	A	Yes
101965	A	G	Yes
101966	G	C	Yes
101994	G	T	Yes
102009	T	C
102019	A	G
102022	G	A
102024	C	G
102029	A	C
102186	A	G
102192	T	C
102300	C	T
102351	C	T
102381	G	T
102384	T	C
102385	A	C
102387	G	A
102396	A	G
102402	C	T
102408	C	G
102432	A	G
102435	T	C
102453	C	T
102456	T	C
102465	T	A
102468	T	C
103190	C	T
103206	A	C
103211	C	T
103220	T	A
103256	A	G
103286	G	A
103304	C	T
103376	C	G
103379	A	T
103385	T	A
103430	C,G	A
103706	C	T
103766	T	C
103850	T	C
103854	G	A
103856	G	C
104306	A	G
104337	C	G
104339	A	G
104471	C	T
104483	G	T
104485	C	T
104486	G	A
104487	T	C
104492	T	C
104495	T	C
104499	C	T
104501	A	G
104504	C	T
104507	C	T
104511	G	A
104525	A	C
104527	A	G
104528	T	C
104537	A	C
104543	T	G
104555	C	T
104598	A	G
104600	C	T
104601	A	G
104603	C	G
104623	C	T
104695	C	T
105180	C	T	Yes
105376	T	C
106128	A	G
107124	T	A
107126	A	G
107385	C	A
107900	C	T
107937	C	A
108135	C	T
108256	C	T
108348	T	C
108486	C	T
108542	C	T
108553	A	C
108554	A	C
108556	A	C
108629	G	A
108900	G	A
109338	C	T
109794	A	C
109846	G	A
109864	A	G
110014	G	A
110121	A	G
110204	A	G
110266	A	G
110448	A	C
110689	C	T
110793	G	A
111652	C	T
111757	C	T
112144	G	A
112306	G	C
112494	G	A
112506	T	G	Yes
112507	T	C	Yes
112519	A	G	Yes
112598	C	T	Yes
112781	C	T
112994	G	T
113007	A	G
113008	A	G
113044	A	G
113106	A	C
113175	G	A
113181	G	A
113223	A	C
113280	T	C
113300	A	G
113331	G	A
113370	G	A
113379	T	C
113388	G	C
113715	A	G
113727	C	T
113763	G	A
113766	G	A
113816	A	G
113843	C	T
113852	A	C
113870	A	G
113876	G	A
114007	C	T
114008	C	T
114014	A	C
114017	A	G
114023	G	A
114047	A	G
114062	A	G
114080	C	T
114106	C	T
114119	A	G
114158	C	T
114205	A	G
114218	G	A
114333	C	T
114654	C	T
114673	G	A
114711	G	A
114717	A	G
114837	T	C
115011	A	G
115231	G	T
115339	C	T
115349	T	C
115554	A	G
115557	C	T
115614	A	G
115637	A	G
115661	G	A
115853	G	C
115859	G	C
116046	A	G
116374	A	G
117776	T	C
117777	G	A
117778	T	C
117780	G	C
117781	C	T
117782	G	T
117784	T	A
117785	T	G
117787	C	T
117800	A	G
117801	T	G
117802	T	C
117808	A,C	G
117812	G	T
117813	C	T
117814	G	T
117822	A	T
117823	C	A
117824	A	G
117825	G	A
117826	A	G
117833	A	T
117834	A	T
117835	A	T
117842	T	A
117845	T	C
117847	C	T
117848	A	T
117849	T	G
117850	G	C
117851	T	G
117852	A	C
117859	A	T
117860	G	T
117862	T	A
117868	T	A
117869	C	T
117871	T	C
117877	G	A
117878	A	G
117879	C	T
117880	A	G
117882	A	G
117887	T	C
117897	A,G	T
117907	A	C
117909	C	T
117910	C	A
117911	T	G
117913	C	T
117919	A	T
117921	T	A
117922	G	A
117929	A,C	T
117935	C	T
117962	T	C
117971	T	C
118017	C	T
118038	C	T
118046	C	T
118080	C	T
118313	A	G
118316	T	C
118334	T	C
118337	A	G
118400	C	T
118419	A	G
118430	T	C
118436	A	G
118474	A	G
118529	T	C
118530	G	A
118533	C	T
118541	A	G
118553	C	G
118712	A	G
118730	T	C
118772	A	G
118784	T	C
118967	T	C
119060	T	C
119075	T	C
119209	C	T
119534	G	A
119631	C	T
119635	C	T
119652	A	C
119654	A	G
119753	T	C
119768	G,T	A
119789	T	C
119815	G	A
119817	C	T
119819	C	T
119833	T	C
119845	A	G
119987	A	G
120002	G	A
120041	A	G
120044	T	A
120065	A	G
120367	C	T
120476	A	G
120513	C	T
120579	A	G
120812	A	G
120839	G	T
120935	A	G
120956	A	G
121128	C	G
121129	A	G
121145	C	T
121169	G	A
121426	A	G
121668	C	T
121999	C	T
122563	C	T
122866	C	A
122894	A	G
123053	T	C
123152	C	T
123743	T	C
123746	T	C
123801	G	A
123891	G	A
123897	A	G
123957	G	A
124095	G	A
124425	G	A
124719	C	T	Yes
125013	G	A
125154	T	C
125175	C	T
125444	T	C
125565	G	A
125575	A	G
125814	T	C
126910	T	C
126979	C	T
127062	C	T
127178	T	C
127269	G	A
127388	T	C
127406	A	G
127456	G	A
127632	T	C
127638	G	A
127653	C	T
127701	T	C
127707	T	C
127710	G	A
127725	G	T
127743	T	C
127794	C	T
127797	G	A
127868	A	G
127911	A	G
128025	C	T
128096	G	C	Yes
128148	G	A
128159	A	G
128171	A	G
128192	G	T
128218	C	T
128219	C	T
128234	T	C
128255	C	T
128269	T	C
128330	G	A
128333	C	T
128342	T	C
128363	G	A
128366	A	G
128405	A	G
128409	C	T
128453	C	T
128483	A	G
128501	A	T
128537	G	T
128538	G	A
128540	A	G
128543	C	T
128546	G	A
128559	G	A
128579	T	C
128600	T	C
128603	T	C
128634	G	A
128647	G	A
128648	T	C
128651	T	C
128660	C	T
128687	A	G
128709	A	G
128729	A	G
128736	A	G
128742	C	T
128746	C	T
128759	G	A
128762	T	C
128792	C	T
128804	G	A
128831	G	A
128843	T	C
128847	T	C
128855	A	G
128975	A	G
128976	C	T
128978	G	A
128984	T	C
128985	G	A
129044	C	T
129155	C	T
129206	A	C
129209	T	G
129234	C	T
129257	T	C
129351	C	T
129513	A	G
129603	C	T
129662	G	C	Yes
129668	A	G	Yes
129737	T	C
130749	C	T
130808	C	T
131318	C	T
131504	G	C
131561	C	T
131596	G	C
131630	A	G
131794	G	A
131877	A	G
131896	C,G	T
131988	C	T
132127	T	C
132163	C	T
132181	C	G
132235	A,G	T
132238	T	C
132250	T	C
132301	C	T
132320	C	T
132385	A	G	Yes
132475	A	G	Yes
132481	C	T
132608	C	T
132615	A	G
132853	G	T
132898	G	A
133030	G	A
133088	C	T
133094	A	G
133366	C	G
133467	A	G
133469	C	T
133513	A	G
133576	A	G
133618	G	A
133837	T	C
133907	A	G
133954	C	T
134224	A	G
134230	G	A
134389	A	G
134495	G	A
134696	T	C
134709	G,T	A
134712	T	A
134713	T	C
140741	C,T	A
140752	C	T
140753	T	G
141070	C	T
141089	C	T
141207	T	A
141313	A	G
141363	G	A
141430	C	T
141749	T	C
141979	G	T
142464	T	C
143181	C	T	Yes
143229	A	G	Yes
143431	G	A
143512	G	A
143758	G	A
143770	G	A
143962	A	C
144029	C	A
144070	T	C
144133	T	G
144313	C	T
144412	C	T
144848	T	C
144993	T	C
145201	G	A
145216	C	T
145369	A	G
145618	C	T
145756	T	C
145786	C	T
145825	A	G
145858	A	G
145861	T	C
145864	A	T
145918	C	T
145957	C	T
146067	T	C
146136	T	C
146155	A	G
146160	A	T
146214	G	A
146238	A	C
146387	A	G
146458	T	C
146562	G	A	Yes
146644	T	C
146655	G	A
146656	C	T
146672	A	G
146718	T	C
146946	C	T
146991	A	G
147099	T	C
147163	A,C	G
147432	T	C
147495	A	G
147501	C	T
147849	G	T
147902	A,C	G
147905	A	G
147968	C	T
147983	T	C
147989	A,G	T
147992	T	C
148004	A	C
148010	A,T	G
148011	T	C
148079	G,T	A
148083	A	G
148085	T	C
148091	A,G	T
148093	G	C
148094	C,T	A
148097	T	A
148107	C	T
148109	T	A
148112	C	T
148115	A	T
148127	A	C
148136	A	G
148139	T	C
148141	C	G
148142	T	C
148145	T	A
148149	A	G
148152	A	G
148153	G	C
148154	C	T
148161	A	C
148163	A	G
148166	C,T	A
148172	G,T	C
148173	C	A
148174	G	A
148175	C	A
148179	T	G
148181	C,T	A
148182	A	G
148183	A	C
148185	C	T
148187	A	G
148189	A	G
148190	C	T
148193	T	A
148195	C	G
148197	A	T
148201	G	A
148202	T	A
148219	A	G
148220	A	C
148242	A	G
148244	C	T
148259	C	T
148272	G	C
148280	C	T
148493	G	A
148523	C	T
148714	C	A
148746	A	G
148752	G	T
148765	C	T
148853	A	G
148897	G	A
149232	A	C
149289	A	G
149314	G	A
149937	T	C
149968	G	A
150004	A	G
150050	T	C
150130	T	C
150685	A	G
151000	G	T
152808	A	G
152883	C	G
152925	A	G
152934	G	C
152937	T	C
152995	C	A
152996	G	A
153006	A	G
153015	T	C
153017	G	A
153023	C	T
153030	G	A
153035	T	C
153045	A	C
153048	C	T
153059	G	A
153192	G	A
153222	A,G	T
153246	T	C
153390	A	G
153724	G	A
153744	T	C
153756	T	C
153766	T	G
153778	C	T
153784	C	T
153811	C	T
153831	C	T
153892	C	T
154042	A	G
154282	G	A
154519	G	A
154530	C	T
154930	C,G	T
154967	G	A
156006	A	G
156482	C	T
156498	C	T
156711	T	C
156738	C	T
156786	T	C
156850	C	T	Yes
156870	C	T	Yes
157053	T	C
157086	T	C
157167	C	T
157317	T	C
157464	A	G
158417	G	T
159038	A,C	G
159192	G	A
159287	G	A
159288	G	A
159509	C	T
159584	G	A
159590	T	C
159699	A	G
159768	A	G
159774	A	G
159786	C	T
159816	C	T
159909	T	C
159926	C	A
159927	A	G
160032	A	T
160034	G	A
160038	G	A
160056	A	G
160080	C	T	Yes
160089	A	G	Yes
160119	G	A	Yes
160128	G	A	Yes
160140	T	C	Yes
160404	C	G
160525	G	A
160531	C	T
160538	G	T
160564	G	A
160591	T	C
160876	A	G
160890	A	G
160891	A	G
160900	C	T
160901	G	A
160902	C	A
160903	T	C
160939	G	A
160942	T	G
160960	T	G
160987	C	T
161021	G	A
161104	T	A
161107	A	G
161115	C	T
161235	C	T
161338	A	G
161343	G	A
161347	C	T
161349	G	A
161359	A	G
161408	C	T
161444	A	G
161720	C	A
161857	G	A
161981	C	T
162035	A	G
162137	G	A
162174	T	G
162175	T	A
162176	A,G	C
162260	G	A	Yes
162275	G	A	Yes
162293	C	A	Yes
162296	T	C	Yes
162305	G	C	Yes
162308	G	T	Yes
162311	A,G	T	Yes
162407	C	T
162425	G	A
162545	G	C
162800	A	G
162913	A	G
162917	G	A
162919	T	A
162923	A	G
163072	T	C
163090	A	C
163093	G	A
163170	C	T
163350	C	T
163492	G	A
163527	G	A
163541	T	G
163554	A	G
163569	C	T
163593	C	T
163605	T	G
163608	G	A
163609	C	T
163611	A	G
163630	A	G
163638	C	T
163639	A	G
163647	T	C
163731	G	A
163761	T	C
163762	C	T
163775	G	A
163787	T	C
163803	C	T
163847	C	T
163893	C	T
163959	C	T	Yes
163983	A	G	Yes
163992	A	G	Yes
163996	C	T	Yes
164058	G	A
164067	A	G
164077	G	A
164127	C	T
164182	A	C
164203	A	G
164226	C	T
164251	C	T
164256	C	T
164292	A	G
164316	C	T
164320	A	C
164403	G	A
164406	A	G
164409	G	A
164433	C	T
164576	G	A
164577	G	A
164580	T	C
164586	G	T
164590	A	G
164592	A	T
164600	T	G
164656	G	A
164667	A	T
164836	C	T
164838	C	T
164875	G	A
164911	A	G
165043	T	C
165085	A	G
165103	T	C
165109	A	T
165115	T	C
165118	G	A
165126	T	C
165199	A	G
165202	A	G
165205	C,G	A
165208	G	A
165209	G	A
165210	C	G
165211	T	C
165300	C	G
165301	G	T
165310	G	A
165317	T	C
165319	G	A
166999	A	T
167028	G	A
167085	A	G
167101	G	A
167227	C	T
167308	C	T
167317	A	G
167447	A	T
167493	G	A
167652	C	T
167712	C	T
168018	C	T
168021	A	G
168316	C	T
168519	T	C
168754	A	G
168835	A	G
168871	A	G
168875	A	G
169051	A,C	G
169334	C	T
169351	C	A
169359	C	T
169389	A	G
169461	C	T
169533	T	G
169633	A	G
169657	G	A
169779	A	C	Yes
169780	G	T	Yes
169781	A	C	Yes
169785	T	A	Yes
169786	A	T	Yes
169787	G	C	Yes
169794	C	T	Yes
169798	A	G	Yes
169799	A	C	Yes
169800	T	C	Yes
169986	T	C
170275	G,T	A
170339	G	A
170459	T	C
170607	C	T
170630	C	T
170690	G	T
170756	T	A
170887	T	C
170927	C	T
170983	C	T
171159	G	A
171664	A	G
171743	T	C
171763	A	G
171827	A	C
171899	T	C
172393	C	T
172411	C	T
172453	G	A
172549	T	C
172820	A,C,G	T
173110	T	C
174514	C	T
174800	A	G
174950	C	T
175135	A	G
175250	A	G
175301	G	A
175592	C	T
175861	C	T
175945	C	T
176050	A	G
176190	A	G
176212	T	C
176260	A	G
176281	C	T
176305	G	C
176422	C	T
176439	G	C
176444	A	C
176447	A	G
176448	G	A
176449	C	T
176452	G	A
176530	G	T
176541	G	T
176544	C	T
176545	A	G
176554	C	A
176770	G	T
176888	A	G
176977	C	T
176992	G	C
176995	A	G
177014	A	G
177145	C	T
177166	C	T
177244	G	A
177307	C	T
177411	A	G
177415	T	C
177464	C	T
177696	G	A
177714	A	G
177769	G	A
177872	C	T
177943	G	A
178142	T	C
178161	A	G
178450	G	A
178713	G	A
179035	G	A
179049	A	G
179536	T	C
179581	T	C
179638	G	A
179641	G	A
179644	T	C
179812	A	G
179872	C	T
179905	G	A
180184	G	T
180284	C	T
180311	T	C
180416	C	T
180703	G	A	Yes
180736	C	T
180796	G	A
180861	C	T
180862	G	A
181108	G	A
181237	T	C
181526	C	T
181595	A	T
181598	C	T
181628	A	G
181640	G	A
181757	C	T
181802	C	T
181805	C	T
181879	A	T
181934	A	G
181941	C	A
181949	T	C
182012	C	T
182015	G	A
182083	G	A
182085	C	T
182087	G	A
182113	A,C	T
182114	C	T
182143	C	T
182287	C	T
182296	C	T
182357	C,G	T
182368	C	T
182464	C,G	T
182467	T	C
182515	G	A
182524	T	C
182584	T	C
182833	A	G
182836	T	G
182851	T	C
182852	C	T
182853	G	T
182854	A	T
182857	C	A
182862	G	A
182863	T	G
182864	A	G
182866	A	G
182869	G	A
182905	A,T	C
182929	A	G
182981	A	G
182998	T	A
183000	C	T
183028	C	G
183031	A	G
183037	T	C
183072	A	G
183073	G	A
183084	T	C
183091	G	T
183095	C	G
183118	G	A
183127	A	G
183133	C	T
183148	A	G
183151	C	G
183152	G	A
183184	A	G
183186	C	T
183196	C	T
183199	T	A
183200	C	T
183202	C	T
183208	A	G
183211	G	A
183213	T	C
183243	A	G
183244	T	C
183280	T	C
183286	T	C
183304	G	A
183325	C	T
183326	A	G
183328	A	G
183329	G	C
183337	C	T
183338	G	A
183340	T	C
183343	C,T	A
183346	G	A
183360	T	C
183378	C	T
183379	G	A
183382	C	T
183420	C	A
183458	A,C	G
184878	C	T
184882	T	A
184883	C	A
184885	T	C
184924	A,G	T
184939	C	G
184943	A	C
[truncated: 21,613 more rows]
